# Supplementary material for: Resilience of marine invertebrate communities during the early Cenozoic hyperthermals
Source: Sci Rep. 2020 Feb 7;10:2176. doi: 10.1038/s41598-020-58986-5 (PMC7005832; doi:10.1038/s41598-020-58986-5)
Supplement: Supplementary file 1 — Supplemental Data. [file 41598_2020_58986_MOESM1_ESM.xlsx]

## Sheet: PETM_Data192
	Phylum	Class	Order	Superfamily	Family	Genus	Open	OpenTF	Genus Species	Open.1	OpenTF.1	Subspecies	Species	Abundance	Tiering	Motility	Feeding	Combined	Ecospace.ref	Worker	loc_code	PBDB Collection Number	Rock Type	P_lithology	S_lithology	Epoch	GPSN	GPSW	PalN	PalW	Stage	Group	Formation	Member	Strat	Country	State	County	Location
1	Mollusca	Bivalvia	Ostreida	Ostreoidea	Ostreidae	Ostrea		FALSE	duvali		FALSE		Ostrea duvali	12	TA	M6	F1	TAM6F1	Sessa et al. (2012)	Garvie (this study)	11-T-200	205258	Glauconitic	Sand	-	Eocene	31.9356	-87.4767	32.8	-83.1	Lutetian	Claiborne	Reklaw	Newby Sand	10	USA	Texas	Rusk	Angelina River
2	Mollusca	Gastropoda	Neogastropoda	Buccinoidea	Fasciolariidae	Clavilithes	cf.	TRUE	penrosei		FALSE		Clavilithes penrosei	1	TA	M2	F6	TAM2F6	Sessa et al. (2012)	Garvie (this study)	11-T-70A	205222	Clastic	Clay	-	Eocene	30.0264	-97.0678	31.4	-88.4	Bartonian	Claiborne	Cook Mountain (Crockett)	-	13	USA	Texas	Bastrop	Pinoak Creek
3	Mollusca	Gastropoda	Neogastropoda	Conoidea	Conidae	Conus		FALSE	sp.	informal	TRUE		Conus sp.	1	TA	M2	F6	TAM2F6	Kohn, 2001.	Garvie (this study)	11-T-70A	205222	Clastic	Clay	-	Eocene	30.0264	-97.0678	31.4	-88.4	Bartonian	Claiborne	Cook Mountain (Crockett)	-	13	USA	Texas	Bastrop	Pinoak Creek
4	Mollusca	Bivalvia	Venerida	Ungulinoidea	Ungulinidae	Diplodonta		FALSE	sp.	informal	TRUE		Diplodonta sp.	1	TC	M3	F1	TCM3F1	Sessa et al. (2012)	Garvie (this study)	11-T-70A	205222	Clastic	Clay	-	Eocene	30.0264	-97.0678	31.4	-88.4	Bartonian	Claiborne	Cook Mountain (Crockett)	-	13	USA	Texas	Bastrop	Pinoak Creek
5	Mollusca	Gastropoda	Littorinimorpha	Ficoidea	Ficidae	Ficopsis		FALSE	penita		FALSE		Ficopsis penita	1	TA	M2	F6	TAM2F6	Sessa et al. (2012)	Garvie (this study)	11-T-70A	205222	Clastic	Clay	-	Eocene	30.0264	-97.0678	31.4	-88.4	Bartonian	Claiborne	Cook Mountain (Crockett)	-	13	USA	Texas	Bastrop	Pinoak Creek
6	Mollusca	Gastropoda	Neogastropoda	Mitroidea	Mitridae	Fusimitra	?	TRUE	sp.	informal	TRUE		Fusimitra sp.	1	TA	M2	F6	TAM2F6	Sessa et al. (2012)	Garvie (this study)	11-T-70A	205222	Clastic	Clay	-	Eocene	30.0264	-97.0678	31.4	-88.4	Bartonian	Claiborne	Cook Mountain (Crockett)	-	13	USA	Texas	Bastrop	Pinoak Creek
7	Mollusca	Gastropoda	Neogastropoda	Conoidea	Turridae	Glyptotoma		FALSE	conradiana		FALSE		Glyptotoma conradiana	1	TA	M2	F6	TAM2F6	based on family	Garvie (this study)	11-T-70A	205222	Clastic	Clay	-	Eocene	30.0264	-97.0678	31.4	-88.4	Bartonian	Claiborne	Cook Mountain (Crockett)	-	13	USA	Texas	Bastrop	Pinoak Creek
8	Mollusca	Gastropoda	Neogastropoda	Conoidea	Turridae	Hesperiturris		FALSE	nodocarinatus	?	TRUE	var.	Hesperiturris nodocarinatus	1	TA	M2	F6	TAM2F6	Sessa et al. (2012)	Garvie (this study)	11-T-70A	205222	Clastic	Clay	-	Eocene	30.0264	-97.0678	31.4	-88.4	Bartonian	Claiborne	Cook Mountain (Crockett)	-	13	USA	Texas	Bastrop	Pinoak Creek
9	Mollusca	Bivalvia	Carditida	Crassatelloidea	Astartidae	Lirodiscus		FALSE	smithvillensis		FALSE		Lirodiscus smithvillensis	1	TC	M3	F1	TCM3F1	Sessa et al. (2012)	Garvie (this study)	11-T-70A	205222	Clastic	Clay	-	Eocene	30.0264	-97.0678	31.4	-88.4	Bartonian	Claiborne	Cook Mountain (Crockett)	-	13	USA	Texas	Bastrop	Pinoak Creek
10	Mollusca	Gastropoda	"Lower Heterobranchia"	Mathildoidea	Mathildidae	Mathilda		FALSE	retisculpta		FALSE		Mathilda retisculpta	1	TA	M2	F5	TAM2F5	Sessa et al. (2012)	Garvie (this study)	11-T-70A	205222	Clastic	Clay	-	Eocene	30.0264	-97.0678	31.4	-88.4	Bartonian	Claiborne	Cook Mountain (Crockett)	-	13	USA	Texas	Bastrop	Pinoak Creek
11	Mollusca	Gastropoda	Neogastropoda	Conoidea	Mitromorphidae	Mitromorpha	cf.	TRUE	sp.	informal	TRUE		Mitromorpha sp.	1	TA	M2	F6	TAM2F6		Garvie (this study)	11-T-70A	205222	Clastic	Clay	-	Eocene	30.0264	-97.0678	31.4	-88.4	Bartonian	Claiborne	Cook Mountain (Crockett)	-	13	USA	Texas	Bastrop	Pinoak Creek
12	Mollusca	Bivalvia	Cardiida	Cardioidea	Cardiidae	Nemocardium		FALSE	sp.	informal	TRUE		Nemocardium sp.	1	TD	M3	F1	TDM3F1	Sessa et al. (2012)	Garvie (this study)	11-T-70A	205222	Clastic	Clay	-	Eocene	30.0264	-97.0678	31.4	-88.4	Bartonian	Claiborne	Cook Mountain (Crockett)	-	13	USA	Texas	Bastrop	Pinoak Creek
13	Mollusca	Gastropoda	Littorinimorpha	Cypraeoidea	Ovulidae	Neosimnia		FALSE	subtruncata	cf.	TRUE		Neosimnia subtruncata	1	TA	M2	F6	TAM2F6	Beesley PL, Ross GJB, Wells A (eds) (1998) Mollusca: the Southern synthesis. In: Fauna of Australia, Vol 5, Part B. CSIRO, Collingwood, p 565–1234	Garvie (this study)	11-T-70A	205222	Clastic	Clay	-	Eocene	30.0264	-97.0678	31.4	-88.4	Bartonian	Claiborne	Cook Mountain (Crockett)	-	13	USA	Texas	Bastrop	Pinoak Creek
14	Mollusca	Gastropoda	Caenogastropoda	Cerithioidea	Turritellidae	Omalaxis		FALSE	singleyi		FALSE		Omalaxis singleyi	2	TA	M2	F1	TAM2F1	based on family	Garvie (this study)	11-T-70A	205222	Clastic	Clay	-	Eocene	30.0264	-97.0678	31.4	-88.4	Bartonian	Claiborne	Cook Mountain (Crockett)	-	13	USA	Texas	Bastrop	Pinoak Creek
15	Mollusca	Gastropoda	Cephalaspidea	Philinoidea	Philinidae	Philine	?	TRUE	sp.	informal	TRUE		Philine sp.	1	TB	M2	F6	TBM2F6	based on superfamily	Garvie (this study)	11-T-70A	205222	Clastic	Clay	-	Eocene	30.0264	-97.0678	31.4	-88.4	Bartonian	Claiborne	Cook Mountain (Crockett)	-	13	USA	Texas	Bastrop	Pinoak Creek
16	Mollusca	Gastropoda	Littorinimorpha	Stromboidea	Rostellariidae	Rimella	?	TRUE	sp.	informal	TRUE		Rimella sp.	1	TA	M2	F4	TAM2F4	based on superfamily	Garvie (this study)	11-T-70A	205222	Clastic	Clay	-	Eocene	30.0264	-97.0678	31.4	-88.4	Bartonian	Claiborne	Cook Mountain (Crockett)	-	13	USA	Texas	Bastrop	Pinoak Creek
17	Mollusca	Gastropoda	Littorinimorpha	Naticoidea	Naticidae	Sinum		FALSE	inconstans		FALSE		Sinum inconstans	1	TB	M2	F6	TBM2F6	Sessa et al. (2012)	Garvie (this study)	11-T-70A	205222	Clastic	Clay	-	Eocene	30.0264	-97.0678	31.4	-88.4	Bartonian	Claiborne	Cook Mountain (Crockett)	-	13	USA	Texas	Bastrop	Pinoak Creek
18	Mollusca	Bivalvia	Cardiida	Tellinoidea	Tellinidae	Tellina		FALSE	sp.	informal	TRUE		Tellina sp.	1	TD	M3	F2	TDM3F2	Sessa et al. (2012)	Garvie (this study)	11-T-70A	205222	Clastic	Clay	-	Eocene	30.0264	-97.0678	31.4	-88.4	Bartonian	Claiborne	Cook Mountain (Crockett)	-	13	USA	Texas	Bastrop	Pinoak Creek
19	Mollusca	Bivalvia	Cardiida	Tellinoidea	Tellinidae	Tellina		FALSE	sp.	informal	TRUE		Tellina sp.	1	TD	M3	F2	TDM3F2	Sessa et al. (2012)	Garvie (this study)	11-T-70A	205222	Clastic	Clay	-	Eocene	30.0264	-97.0678	31.4	-88.4	Bartonian	Claiborne	Cook Mountain (Crockett)	-	13	USA	Texas	Bastrop	Pinoak Creek
20	Mollusca	Gastropoda	Caenogastropoda	Epitonoidea	Epitoniidae	Amaea		FALSE	sp.	informal	TRUE		Amaea sp.	1	TA	M2	F5	TAM2F5	Sessa et al. (2012)	Garvie (this study)	11-T-72	205223	Glauconitic	Clay	Marl	Eocene	30.0103	-97.2469	32.1	-86.4	Lutetian	Claiborne	Reklaw	Marquez Shale	10	USA	Texas	Bastrop	Colorado River
21	Mollusca	Gastropoda	Neogastropoda	Olivoidea	Ancillariidae	Ancilla		FALSE	staminea		FALSE	reklawensis	Ancilla staminea	5	TA	M2	F6	TAM2F6	Sessa et al. (2012)	Garvie (this study)	11-T-72	205223	Glauconitic	Clay	Marl	Eocene	30.0103	-97.2469	32.1	-86.4	Lutetian	Claiborne	Reklaw	Marquez Shale	10	USA	Texas	Bastrop	Colorado River
22	Mollusca	Gastropoda	"Lower Heterobranchia"	Architectonicoidea	Architectonicidae	Architectonica		FALSE	fimbriaea		FALSE		Architectonica fimbriaea	1	TA	M2	F5	TAM2F5	Sessa et al. (2012)	Garvie (this study)	11-T-72	205223	Glauconitic	Clay	Marl	Eocene	30.0103	-97.2469	32.1	-86.4	Lutetian	Claiborne	Reklaw	Marquez Shale	10	USA	Texas	Bastrop	Colorado River
23	Mollusca	Gastropoda	"Lower Heterobranchia"	Architectonicoidea	Architectonicidae	Architectonica		FALSE	geminicostata		FALSE		Architectonica geminicostata	2	TA	M2	F5	TAM2F5	Sessa et al. (2012)	Garvie (this study)	11-T-72	205223	Glauconitic	Clay	Marl	Eocene	30.0103	-97.2469	32.1	-86.4	Lutetian	Claiborne	Reklaw	Marquez Shale	10	USA	Texas	Bastrop	Colorado River
24	Mollusca	Gastropoda	Neogastropoda	Volutoidea	Volutidae	Athleta		FALSE	petrosus		FALSE	smithii	Athleta petrosus	6	TA	M2	F6	TAM2F6	Sessa et al. (2012)	Garvie (this study)	11-T-72	205223	Glauconitic	Clay	Marl	Eocene	30.0103	-97.2469	32.1	-86.4	Lutetian	Claiborne	Reklaw	Marquez Shale	10	USA	Texas	Bastrop	Colorado River
25	Mollusca	Gastropoda	Neogastropoda	Volutoidea	Volutidae	Athleta		FALSE	petrosus		FALSE	smithii	Athleta petrosus	1	TA	M2	F6	TAM2F6	Sessa et al. (2012)	Garvie (this study)	11-T-72	205223	Glauconitic	Clay	Marl	Eocene	30.0103	-97.2469	32.1	-86.4	Lutetian	Claiborne	Reklaw	Marquez Shale	10	USA	Texas	Bastrop	Colorado River
26	Mollusca	Gastropoda	Neogastropoda	Volutoidea	Volutidae	Athleta		FALSE	stenzeli		FALSE		Athleta stenzeli	17	TA	M2	F6	TAM2F6	Sessa et al. (2012)	Garvie (this study)	11-T-72	205223	Glauconitic	Clay	Marl	Eocene	30.0103	-97.2469	32.1	-86.4	Lutetian	Claiborne	Reklaw	Marquez Shale	10	USA	Texas	Bastrop	Colorado River
27	Mollusca	Bivalvia	Arcida	Arcoidea	Arcidae	Bathyarca		FALSE	claibornica		FALSE		Bathyarca claibornica	5	TA	M4	F1	TAM4F1	Graham Oliver & Holmes, 2006.	Garvie (this study)	11-T-72	205223	Glauconitic	Clay	Marl	Eocene	30.0103	-97.2469	32.1	-86.4	Lutetian	Claiborne	Reklaw	Marquez Shale	10	USA	Texas	Bastrop	Colorado River
28	Mollusca	Scaphopoda	Dentaliida	Dentaloidea	Gadilidae	Cadulus		FALSE	sp.	informal	TRUE		Cadulus sp.	1	TD	M2	F2	TDM2F2	Sessa et al. (2012)	Garvie (this study)	11-T-72	205223	Glauconitic	Clay	Marl	Eocene	30.0103	-97.2469	32.1	-86.4	Lutetian	Claiborne	Reklaw	Marquez Shale	10	USA	Texas	Bastrop	Colorado River
29	Mollusca	Gastropoda	Neogastropoda	Buccinoidea	Fasciolariidae	Clavilithes		FALSE	parvetorbis		FALSE		Clavilithes parvetorbis	1	TA	M2	F6	TAM2F6	Sessa et al. (2012)	Garvie (this study)	11-T-72	205223	Glauconitic	Clay	Marl	Eocene	30.0103	-97.2469	32.1	-86.4	Lutetian	Claiborne	Reklaw	Marquez Shale	10	USA	Texas	Bastrop	Colorado River
30	Mollusca	Gastropoda	Neogastropoda	Buccinoidea	Fasciolariidae	Clavilithes		FALSE	parvetorbis		FALSE		Clavilithes parvetorbis	1	TA	M2	F6	TAM2F6	Sessa et al. (2012)	Garvie (this study)	11-T-72	205223	Glauconitic	Clay	Marl	Eocene	30.0103	-97.2469	32.1	-86.4	Lutetian	Claiborne	Reklaw	Marquez Shale	10	USA	Texas	Bastrop	Colorado River
31	Mollusca	Bivalvia	Myida	Myoidea	Corbulidae	Corbula		FALSE	marquezensis		FALSE		Corbula marquezensis	60	TD	M4	F1	TDM4F1	Sessa et al. (2012)	Garvie (this study)	11-T-72	205223	Glauconitic	Clay	Marl	Eocene	30.0103	-97.2469	32.1	-86.4	Lutetian	Claiborne	Reklaw	Marquez Shale	10	USA	Texas	Bastrop	Colorado River
32	Mollusca	Scaphopoda	Dentaliida	Dentaloidea	Dentaliidae	Dentalium		FALSE	palmerae		FALSE		Dentalium palmerae	1	TD	M2	F2	TDM2F2	Sessa et al. (2012)	Garvie (this study)	11-T-72	205223	Glauconitic	Clay	Marl	Eocene	30.0103	-97.2469	32.1	-86.4	Lutetian	Claiborne	Reklaw	Marquez Shale	10	USA	Texas	Bastrop	Colorado River
33	Mollusca	Gastropoda	Neogastropoda	Conoidea	Turridae	Eosurcula		FALSE	moorei		FALSE	reklawensis	Eosurcula moorei	7	TA	M2	F6	TAM2F6	Sessa et al. (2012)	Garvie (this study)	11-T-72	205223	Glauconitic	Clay	Marl	Eocene	30.0103	-97.2469	32.1	-86.4	Lutetian	Claiborne	Reklaw	Marquez Shale	10	USA	Texas	Bastrop	Colorado River
34	Mollusca	Gastropoda	Neogastropoda	Conoidea	Turridae	Eosurcula		FALSE	moorei		FALSE	reklawensis	Eosurcula moorei	1	TA	M2	F6	TAM2F6	Sessa et al. (2012)	Garvie (this study)	11-T-72	205223	Glauconitic	Clay	Marl	Eocene	30.0103	-97.2469	32.1	-86.4	Lutetian	Claiborne	Reklaw	Marquez Shale	10	USA	Texas	Bastrop	Colorado River
35	Mollusca	Scaphopoda	Dentaliida	Dentaloidea	Dentaliidae	Episiphon		FALSE	gracilis		FALSE		Episiphon gracilis	2	TD	M2	F2	TDM2F2	Sessa et al. (2012)	Garvie (this study)	11-T-72	205223	Glauconitic	Clay	Marl	Eocene	30.0103	-97.2469	32.1	-86.4	Lutetian	Claiborne	Reklaw	Marquez Shale	10	USA	Texas	Bastrop	Colorado River
36	Mollusca	Gastropoda	Neogastropoda	Buccinoidea	Fasciolariidae	Falsifusus		FALSE	ottonis		FALSE		Falsifusus ottonis	1	TA	M2	F6	TAM2F6	Sessa et al. (2012)	Garvie (this study)	11-T-72	205223	Glauconitic	Clay	Marl	Eocene	30.0103	-97.2469	32.1	-86.4	Lutetian	Claiborne	Reklaw	Marquez Shale	10	USA	Texas	Bastrop	Colorado River
37	Mollusca	Gastropoda	Littorinimorpha	Tonnoidea	Cassidae	Galeodea		FALSE	sp.	informal	TRUE		Galeodea sp.	1	TA	M2	F6	TAM2F6	Sessa et al. (2012)	Garvie (this study)	11-T-72	205223	Glauconitic	Clay	Marl	Eocene	30.0103	-97.2469	32.1	-86.4	Lutetian	Claiborne	Reklaw	Marquez Shale	10	USA	Texas	Bastrop	Colorado River
38	Mollusca	Gastropoda	Neogastropoda	Conoidea	Turridae	Gemmula		FALSE	taylori		FALSE		Gemmula taylori	2	TA	M2	F6	TAM2F6	Sessa et al. (2012)	Garvie (this study)	11-T-72	205223	Glauconitic	Clay	Marl	Eocene	30.0103	-97.2469	32.1	-86.4	Lutetian	Claiborne	Reklaw	Marquez Shale	10	USA	Texas	Bastrop	Colorado River
39	Mollusca	Gastropoda	Neogastropoda	Conoidea	Turridae	Hesperiturris		FALSE	nodocarinatus		FALSE	crassus	Hesperiturris nodocarinatus	20	TA	M2	F6	TAM2F6	Sessa et al. (2012)	Garvie (this study)	11-T-72	205223	Glauconitic	Clay	Marl	Eocene	30.0103	-97.2469	32.1	-86.4	Lutetian	Claiborne	Reklaw	Marquez Shale	10	USA	Texas	Bastrop	Colorado River
40	Mollusca	Gastropoda	Neogastropoda	Conoidea	Turridae	Lyrosurcula		FALSE	vaughani	cf.	TRUE		Lyrosurcula vaughani	2	TA	M2	F6	TAM2F6	Sessa et al. (2012)	Garvie (this study)	11-T-72	205223	Glauconitic	Clay	Marl	Eocene	30.0103	-97.2469	32.1	-86.4	Lutetian	Claiborne	Reklaw	Marquez Shale	10	USA	Texas	Bastrop	Colorado River
41	Mollusca	Gastropoda	"Lower Heterobranchia"	Mathildoidea	Mathildidae	Mathilda		FALSE	iugum		FALSE		Mathilda iugum	1	TA	M2	F5	TAM2F5	Sessa et al. (2012)	Garvie (this study)	11-T-72	205223	Glauconitic	Clay	Marl	Eocene	30.0103	-97.2469	32.1	-86.4	Lutetian	Claiborne	Reklaw	Marquez Shale	10	USA	Texas	Bastrop	Colorado River
42	Mollusca	Gastropoda	Neogastropoda	Buccinoidea	Nassariidae	Nassarius	cf.	TRUE	albirupina		FALSE		Nassarius albirupina	50	TA	M2	F6	TAM2F6	Sessa et al. (2012)	Garvie (this study)	11-T-72	205223	Glauconitic	Clay	Marl	Eocene	30.0103	-97.2469	32.1	-86.4	Lutetian	Claiborne	Reklaw	Marquez Shale	10	USA	Texas	Bastrop	Colorado River
43	Mollusca	Gastropoda	Littorinimorpha	Naticoidea	Naticidae	Natica		FALSE	brevisulcata		FALSE		Natica brevisulcata	2	TB	M2	F6	TBM2F6	Sessa et al. (2012)	Garvie (this study)	11-T-72	205223	Glauconitic	Clay	Marl	Eocene	30.0103	-97.2469	32.1	-86.4	Lutetian	Claiborne	Reklaw	Marquez Shale	10	USA	Texas	Bastrop	Colorado River
44	Mollusca	Gastropoda	Littorinimorpha	Naticoidea	Naticidae	Natica		FALSE	moffitti		FALSE		Natica moffitti	3	TB	M2	F6	TBM2F6	Sessa et al. (2012)	Garvie (this study)	11-T-72	205223	Glauconitic	Clay	Marl	Eocene	30.0103	-97.2469	32.1	-86.4	Lutetian	Claiborne	Reklaw	Marquez Shale	10	USA	Texas	Bastrop	Colorado River
45	Mollusca	Bivalvia	Ostreida	Ostreoidea	Ostreidae	Ostrea	?	TRUE	sp.	informal	TRUE		Ostrea sp.	3	TA	M6	F1	TAM6F1	Sessa et al. (2012)	Garvie (this study)	11-T-72	205223	Glauconitic	Clay	Marl	Eocene	30.0103	-97.2469	32.1	-86.4	Lutetian	Claiborne	Reklaw	Marquez Shale	10	USA	Texas	Bastrop	Colorado River
46	Mollusca	Gastropoda	Littorinimorpha	Tonnoidea	Cassidae	Phalium		FALSE	reklawensis		FALSE		Phalium reklawensis	2	TA	M2	F6	TAM2F6	Sessa et al. (2012)	Garvie (this study)	11-T-72	205223	Glauconitic	Clay	Marl	Eocene	30.0103	-97.2469	32.1	-86.4	Lutetian	Claiborne	Reklaw	Marquez Shale	10	USA	Texas	Bastrop	Colorado River
47	Mollusca	Bivalvia	Anomalodesmata	Pholadomyoidea	Pholadomyidae	Pholadomya		FALSE	sp.	informal	TRUE		Pholadomya sp.	2	TDb	M3	F1	TDM3F1	Sessa et al. (2012)	Garvie (this study)	11-T-72	205223	Glauconitic	Clay	Marl	Eocene	30.0103	-97.2469	32.1	-86.4	Lutetian	Claiborne	Reklaw	Marquez Shale	10	USA	Texas	Bastrop	Colorado River
48	Mollusca	Gastropoda	Neogastropoda	Conoidea	Turridae	Protosurcula		FALSE	aurora		FALSE		Protosurcula aurora	6	TA	M2	F6	TAM2F6	Sessa et al. (2012)	Garvie (this study)	11-T-72	205223	Glauconitic	Clay	Marl	Eocene	30.0103	-97.2469	32.1	-86.4	Lutetian	Claiborne	Reklaw	Marquez Shale	10	USA	Texas	Bastrop	Colorado River
49	Mollusca	Gastropoda	"Lower Heterobranchia"	Architectonicoidea	Architectonicidae	Pseudomalaxis		FALSE	reklawensis		FALSE		Pseudomalaxis reklawensis	4	TA	M2	F5	TAM2F5	Sessa et al. (2012)	Garvie (this study)	11-T-72	205223	Glauconitic	Clay	Marl	Eocene	30.0103	-97.2469	32.1	-86.4	Lutetian	Claiborne	Reklaw	Marquez Shale	10	USA	Texas	Bastrop	Colorado River
50	Mollusca	Gastropoda	Heterobranchia	Pyramidelloidea	Pyramidellidae	Pyramidella		FALSE	filamentosa		FALSE		Pyramidella filamentosa	1	TA	M2	F5	TAM2F5	Sessa et al. (2012)	Garvie (this study)	11-T-72	205223	Glauconitic	Clay	Marl	Eocene	30.0103	-97.2469	32.1	-86.4	Lutetian	Claiborne	Reklaw	Marquez Shale	10	USA	Texas	Bastrop	Colorado River
51	Mollusca	Gastropoda	Heterobranchia	Pyramidelloidea	Pyramidellidae	Pyramidella		FALSE	perexilis		FALSE		Pyramidella perexilis	1	TA	M2	F5	TAM2F5	Sessa et al. (2012)	Garvie (this study)	11-T-72	205223	Glauconitic	Clay	Marl	Eocene	30.0103	-97.2469	32.1	-86.4	Lutetian	Claiborne	Reklaw	Marquez Shale	10	USA	Texas	Bastrop	Colorado River
52	Mollusca	Gastropoda	Littorinimorpha	Truncatelloidea	Tornidae	Solariorbis		FALSE	discoides		FALSE		Solariorbis discoides	1	TA	M2	F4	TAM2F4	based on family	Garvie (this study)	11-T-72	205223	Glauconitic	Clay	Marl	Eocene	30.0103	-97.2469	32.1	-86.4	Lutetian	Claiborne	Reklaw	Marquez Shale	10	USA	Texas	Bastrop	Colorado River
53	Mollusca	Gastropoda	Neogastropoda	Conoidea	Turridae	Surculoma		FALSE	imbricata		FALSE		Surculoma imbricata	2	TA	M2	F6	TAM2F6	Sessa et al. (2012)	Garvie (this study)	11-T-72	205223	Glauconitic	Clay	Marl	Eocene	30.0103	-97.2469	32.1	-86.4	Lutetian	Claiborne	Reklaw	Marquez Shale	10	USA	Texas	Bastrop	Colorado River
54	Mollusca	Gastropoda	Neogastropoda	Conoidea	Turridae	Tropisurcula		FALSE	milamensis		FALSE		Tropisurcula milamensis	3	TA	M2	F6	TAM2F6	Sessa et al. (2012)	Garvie (this study)	11-T-72	205223	Glauconitic	Clay	Marl	Eocene	30.0103	-97.2469	32.1	-86.4	Lutetian	Claiborne	Reklaw	Marquez Shale	10	USA	Texas	Bastrop	Colorado River
55	Mollusca	Gastropoda	Caenogastropoda	Cerithioidea	Turritellidae	Turritella		FALSE	turneri		FALSE		Turritella turneri	60	TA	M2	F1	TAM2F1	Sessa et al. (2012)	Garvie (this study)	11-T-72	205223	Glauconitic	Clay	Marl	Eocene	30.0103	-97.2469	32.1	-86.4	Lutetian	Claiborne	Reklaw	Marquez Shale	10	USA	Texas	Bastrop	Colorado River
56	Mollusca	Gastropoda	Littorinimorpha	Tonnoidea	Cassidae	Galeodea		FALSE	sp.	informal	TRUE		Galeodea sp.	1	TA	M2	F6	TAM2F6	Sessa et al. (2012)	Garvie (this study)	145-T-43	205259	Clastic	Marl	Clay	Eocene	31.3	-96.0439	33.3	-85	Lutetian	Claiborne	Weches	-	11	USA	Texas	Leon	Bald Mound
57	Mollusca	Gastropoda	Caenogastropoda	Epitonoidea	Epitoniidae	Amaea		FALSE	dolosa		FALSE		Amaea dolosa	4	TA	M2	F5	TAM2F5	Sessa et al. (2012)	Garvie (this study)	146-T-100	205260	Clastic	Marl	Clay	Paleocene	31.3756	-96.6931	36	-76.4	Danian	Midway	Kincaid	-	4	USA	Texas	Limestone	Streetham Road cut
62	Mollusca	Gastropoda	Neogastropoda	Olivoidea	Ancillariidae	Ancilla		FALSE	mediavia		FALSE		Ancilla mediavia	2	TA	M2	F6	TAM2F6	Sessa et al. (2012)	Garvie (this study)	146-T-100	205260	Clastic	Marl	Clay	Paleocene	31.3756	-96.6931	36	-76.4	Danian	Midway	Kincaid	-	4	USA	Texas	Limestone	Streetham Road cut
58	Mollusca	Gastropoda	Neogastropoda	Volutoidea	Volutidae	Athleta		FALSE	texana		FALSE		Athleta texana	2	TA	M2	F6	TAM2F6	Sessa et al. (2012)	Garvie (this study)	146-T-100	205260	Clastic	Marl	Clay	Paleocene	31.3756	-96.6931	36	-76.4	Danian	Midway	Kincaid	-	4	USA	Texas	Limestone	Streetham Road cut
59	Mollusca	Gastropoda	Neogastropoda	Buccinoidea	Colubrariidae	Colubraria		FALSE	cedri		FALSE		Colubraria cedri	2	TA	M2	F6	TAM2F6	based on family	Garvie (this study)	146-T-100	205260	Clastic	Marl	Clay	Paleocene	31.3756	-96.6931	36	-76.4	Danian	Midway	Kincaid	-	4	USA	Texas	Limestone	Streetham Road cut
61	Mollusca	Gastropoda	Neogastropoda	Conoidea	Turridae	Coronia	?	TRUE	sp.	informal	TRUE		Coronia sp.	1	TA	M2	F6	TAM2F6	Sessa et al. (2012)	Garvie (this study)	146-T-100	205260	Clastic	Marl	Clay	Paleocene	31.3756	-96.6931	36	-76.4	Danian	Midway	Kincaid	-	4	USA	Texas	Limestone	Streetham Road cut
63	Mollusca	Gastropoda	Neogastropoda	Turbinelloidea	Ptychatractidae	Exilia	?	TRUE	sp.	informal	TRUE		Exilia sp.	2	TA	M2	F6	TAM2F6	Sessa et al. (2012)	Garvie (this study)	146-T-100	205260	Clastic	Marl	Clay	Paleocene	31.3756	-96.6931	36	-76.4	Danian	Midway	Kincaid	-	4	USA	Texas	Limestone	Streetham Road cut
64	Mollusca	Gastropoda	Neogastropoda	Conoidea	Turridae	Infracoronia	aff.	TRUE	sp.	informal	TRUE		Infracoronia sp.	2	TA	M2	F6	TAM2F6	based on family	Garvie (this study)	146-T-100	205260	Clastic	Marl	Clay	Paleocene	31.3756	-96.6931	36	-76.4	Danian	Midway	Kincaid	-	4	USA	Texas	Limestone	Streetham Road cut
65	Mollusca	Gastropoda	Neogastropoda	Buccinoidea	Buccinidae	Laevibuccinum		FALSE	constrictum		FALSE		Laevibuccinum constrictum	2	TA	M2	F6	TAM2F6	Sessa et al. (2012)	Garvie (this study)	146-T-100	205260	Clastic	Marl	Clay	Paleocene	31.3756	-96.6931	36	-76.4	Danian	Midway	Kincaid	-	4	USA	Texas	Limestone	Streetham Road cut
66	Mollusca	Gastropoda	Neogastropoda	Buccinoidea	Fasciolariidae	Latirus		FALSE	sp.	informal	TRUE		Latirus sp.	1	TA	M2	F6	TAM2F6	Sessa et al. (2012)	Garvie (this study)	146-T-100	205260	Clastic	Marl	Clay	Paleocene	31.3756	-96.6931	36	-76.4	Danian	Midway	Kincaid	-	4	USA	Texas	Limestone	Streetham Road cut
67	Mollusca	Gastropoda	Neogastropoda	Buccinoidea	Echinofulguridae	Levifusus		FALSE	suteri		FALSE		Levifusus suteri	1	TA	M2	F6	TAM2F6	Sessa et al. (2012)	Garvie (this study)	146-T-100	205260	Clastic	Marl	Clay	Paleocene	31.3756	-96.6931	36	-76.4	Danian	Midway	Kincaid	-	4	USA	Texas	Limestone	Streetham Road cut
68	Mollusca	Gastropoda	Neogastropoda	Buccinoidea	Nassariidae	Nassarius	cf.	TRUE	albirupina		FALSE		Nassarius albirupina	9	TA	M2	F6	TAM2F6	Sessa et al. (2012)	Garvie (this study)	146-T-100	205260	Clastic	Marl	Clay	Paleocene	31.3756	-96.6931	36	-76.4	Danian	Midway	Kincaid	-	4	USA	Texas	Limestone	Streetham Road cut
69	Mollusca	Gastropoda	Neogastropoda	Conoidea	Clavatulidae	Orthosurcula		FALSE	adeona		FALSE		Orthosurcula adeona	1	TA	M2	F6	TAM2F6	Sessa et al. (2012)	Garvie (this study)	146-T-100	205260	Clastic	Marl	Clay	Paleocene	31.3756	-96.6931	36	-76.4	Danian	Midway	Kincaid	-	4	USA	Texas	Limestone	Streetham Road cut
70	Mollusca	Gastropoda	Neogastropoda	Conoidea	Clavatulidae	Orthosurcula		FALSE	longipersa		FALSE		Orthosurcula longipersa	4	TA	M2	F6	TAM2F6	Sessa et al. (2012)	Garvie (this study)	146-T-100	205260	Clastic	Marl	Clay	Paleocene	31.3756	-96.6931	36	-76.4	Danian	Midway	Kincaid	-	4	USA	Texas	Limestone	Streetham Road cut
71	Mollusca	Gastropoda	Littorinimorpha	Naticoidea	Naticidae	Polinices	?	TRUE	julianna		FALSE		Polinices julianna	4	TB	M2	F6	TBM2F6	Sessa et al. (2012)	Garvie (this study)	146-T-100	205260	Clastic	Marl	Clay	Paleocene	31.3756	-96.6931	36	-76.4	Danian	Midway	Kincaid	-	4	USA	Texas	Limestone	Streetham Road cut
72	Mollusca	Gastropoda	Littorinimorpha	Naticoidea	Naticidae	Polinices		FALSE	sp.	informal	TRUE		Polinices sp.	1	TB	M2	F6	TBM2F6	Sessa et al. (2012)	Garvie (this study)	146-T-100	205260	Clastic	Marl	Clay	Paleocene	31.3756	-96.6931	36	-76.4	Danian	Midway	Kincaid	-	4	USA	Texas	Limestone	Streetham Road cut
78	Mollusca	Gastropoda	Neogastropoda	Olivoidea	Ancillariidae	Ancilla		FALSE	mediavia		FALSE		Ancilla mediavia	1	TA	M2	F6	TAM2F6	Sessa et al. (2012)	Garvie (this study)	146-T-101	205261	Clastic	Marl	Clay	Paleocene	31.5272	-96.5267	36.2	-77	Danian	Midway	Kincaid	-	4	USA	Texas	Limestone	Grosbeck Clay Pit
73	Mollusca	Gastropoda	"Lower Heterobranchia"	Architectonicoidea	Architectonicidae	Architectonica		FALSE	phoenicea		FALSE		Architectonica phoenicea	1	TA	M2	F5	TAM2F5	Sessa et al. (2012)	Garvie (this study)	146-T-101	205261	Clastic	Marl	Clay	Paleocene	31.5272	-96.5267	36.2	-77	Danian	Midway	Kincaid	-	4	USA	Texas	Limestone	Grosbeck Clay Pit
74	Mollusca	Gastropoda	Neogastropoda	Volutoidea	Volutidae	Athleta		FALSE	texana		FALSE		Athleta texana	15	TA	M2	F6	TAM2F6	Sessa et al. (2012)	Garvie (this study)	146-T-101	205261	Clastic	Marl	Clay	Paleocene	31.5272	-96.5267	36.2	-77	Danian	Midway	Kincaid	-	4	USA	Texas	Limestone	Grosbeck Clay Pit
75	Mollusca	Gastropoda	Neogastropoda	Conoidea	Turridae	Cochlespira	?	TRUE	sp.	informal	TRUE		Cochlespira sp.	3	TA	M2	F6	TAM2F6	Sessa et al. (2012)	Garvie (this study)	146-T-101	205261	Clastic	Marl	Clay	Paleocene	31.5272	-96.5267	36.2	-77	Danian	Midway	Kincaid	-	4	USA	Texas	Limestone	Grosbeck Clay Pit
77	Mollusca	Gastropoda	Neogastropoda	Buccinoidea	Colubrariidae	Colubraria		FALSE	cedri		FALSE		Colubraria cedri	1	TA	M2	F6	TAM2F6	based on family	Garvie (this study)	146-T-101	205261	Clastic	Marl	Clay	Paleocene	31.5272	-96.5267	36.2	-77	Danian	Midway	Kincaid	-	4	USA	Texas	Limestone	Grosbeck Clay Pit
79	Mollusca	Gastropoda	Neogastropoda	Turbinelloidea	Ptychatractidae	Exilia	?	TRUE	sp.	informal	TRUE		Exilia sp.	7	TA	M2	F6	TAM2F6	Sessa et al. (2012)	Garvie (this study)	146-T-101	205261	Clastic	Marl	Clay	Paleocene	31.5272	-96.5267	36.2	-77	Danian	Midway	Kincaid	-	4	USA	Texas	Limestone	Grosbeck Clay Pit
80	Mollusca	Gastropoda	Neogastropoda	Buccinoidea	Fasciolariidae	Falsifusus		FALSE	harrisi		FALSE		Falsifusus harrisi	2	TA	M2	F6	TAM2F6	Sessa et al. (2012)	Garvie (this study)	146-T-101	205261	Clastic	Marl	Clay	Paleocene	31.5272	-96.5267	36.2	-77	Danian	Midway	Kincaid	-	4	USA	Texas	Limestone	Grosbeck Clay Pit
81	Mollusca	Gastropoda	Neogastropoda	Buccinoidea	Fasciolariidae	Latirus		FALSE	elaboratus		FALSE		Latirus elaboratus	1	TA	M2	F6	TAM2F6	Sessa et al. (2012)	Garvie (this study)	146-T-101	205261	Clastic	Marl	Clay	Paleocene	31.5272	-96.5267	36.2	-77	Danian	Midway	Kincaid	-	4	USA	Texas	Limestone	Grosbeck Clay Pit
82	Mollusca	Gastropoda	Neogastropoda	Buccinoidea	Fasciolariidae	Latirus		FALSE	sp.	informal	TRUE		Latirus sp.	2	TA	M2	F6	TAM2F6	Sessa et al. (2012)	Garvie (this study)	146-T-101	205261	Clastic	Marl	Clay	Paleocene	31.5272	-96.5267	36.2	-77	Danian	Midway	Kincaid	-	4	USA	Texas	Limestone	Grosbeck Clay Pit
83	Mollusca	Gastropoda	Neogastropoda	Buccinoidea	Nassariidae	Nassarius	cf.	TRUE	albirupina		FALSE		Nassarius albirupina	3	TA	M2	F6	TAM2F6	Sessa et al. (2012)	Garvie (this study)	146-T-101	205261	Clastic	Marl	Clay	Paleocene	31.5272	-96.5267	36.2	-77	Danian	Midway	Kincaid	-	4	USA	Texas	Limestone	Grosbeck Clay Pit
84	Mollusca	Gastropoda	Neogastropoda	Conoidea	Clavatulidae	Orthosurcula		FALSE	adeona		FALSE		Orthosurcula adeona	1	TA	M2	F6	TAM2F6	Sessa et al. (2012)	Garvie (this study)	146-T-101	205261	Clastic	Marl	Clay	Paleocene	31.5272	-96.5267	36.2	-77	Danian	Midway	Kincaid	-	4	USA	Texas	Limestone	Grosbeck Clay Pit
85	Mollusca	Gastropoda	Neogastropoda	Conoidea	Clavatulidae	Orthosurcula		FALSE	francescae		FALSE		Orthosurcula francescae	6	TA	M2	F6	TAM2F6	Sessa et al. (2012)	Garvie (this study)	146-T-101	205261	Clastic	Marl	Clay	Paleocene	31.5272	-96.5267	36.2	-77	Danian	Midway	Kincaid	-	4	USA	Texas	Limestone	Grosbeck Clay Pit
86	Mollusca	Gastropoda	Neogastropoda	Conoidea	Clavatulidae	Orthosurcula		FALSE	longipersa		FALSE		Orthosurcula longipersa	2	TA	M2	F6	TAM2F6	Sessa et al. (2012)	Garvie (this study)	146-T-101	205261	Clastic	Marl	Clay	Paleocene	31.5272	-96.5267	36.2	-77	Danian	Midway	Kincaid	-	4	USA	Texas	Limestone	Grosbeck Clay Pit
87	Mollusca	Gastropoda	Neogastropoda	Conoidea	Clavatulidae	Orthosurcula	?	TRUE	tobar		FALSE		Orthosurcula tobar	3	TA	M2	F6	TAM2F6	Sessa et al. (2012)	Garvie (this study)	146-T-101	205261	Clastic	Marl	Clay	Paleocene	31.5272	-96.5267	36.2	-77	Danian	Midway	Kincaid	-	4	USA	Texas	Limestone	Grosbeck Clay Pit
89	Mollusca	Gastropoda	Littorinimorpha	Naticoidea	Naticidae	Polinices		FALSE	sp.	informal	TRUE		Polinices sp.	1	TB	M2	F6	TBM2F6	Sessa et al. (2012)	Garvie (this study)	146-T-101	205261	Clastic	Marl	Clay	Paleocene	31.5272	-96.5267	36.2	-77	Danian	Midway	Kincaid	-	4	USA	Texas	Limestone	Grosbeck Clay Pit
90	Mollusca	Gastropoda	Cephalaspidea	Bulloidea	Retusidae	Retusa		FALSE	sp.	informal	TRUE		Retusa sp.	1	TA	M2	F6	TAM2F6	Sessa et al. (2012)	Garvie (this study)	146-T-101	205261	Clastic	Marl	Clay	Paleocene	31.5272	-96.5267	36.2	-77	Danian	Midway	Kincaid	-	4	USA	Texas	Limestone	Grosbeck Clay Pit
91	Mollusca	Scaphopoda	Dentaliida	Dentaloidea	Dentaliidae	Fustiaria		FALSE	sp.	informal	TRUE		Fustiaria sp.	9	TD	M2	F2	TDM2F2	Sessa et al. (2012)	Garvie (this study)	165-T-13	205263	Clastic	Marl	Sand	Eocene	30.8106	-96.6544	32.9	-85.6	Lutetian	Claiborne	Reklaw	-	10	USA	Texas	Milam	Two Mile Creek
92	Mollusca	Bivalvia	Lucinida	Lucinoidea	Lucinidae	Lucina		FALSE	sp.	informal	TRUE		Lucina sp.	2	TD	M3	F3	TDM3F3	Sessa et al. (2012)	Garvie (this study)	165-T-14	205262	Clastic	Clay	-	Paleocene	30.86	-96.71	35.6	-77.2	Danian	Midway	Wills Point	-	5	USA	Texas	Milam	Carl Rubic's Place
93	Mollusca	Gastropoda	Heterobranchia	Acteonoidea	Acteonidae	Acteon		FALSE	idoneus		FALSE		Acteon idoneus	2	TA	M2	F6	TAM2F6	Sessa et al. (2012)	Garvie (this study)	2MC	205264	Clastic	Clay	-	Eocene	31.1178	-95.9444	32.2	-86.9	Bartonian	Claiborne	Cook Mountain (Crockett)	Landrum	13	USA	Texas	Leon	Two Mile Creek
94	Mollusca	Gastropoda	Neogastropoda	Olivoidea	Ancillariidae	Ancilla		FALSE	staminea		FALSE		Ancilla staminea	15	TA	M2	F6	TAM2F6	Sessa et al. (2012)	Garvie (this study)	2MC	205264	Clastic	Clay	-	Eocene	31.1178	-95.9444	32.2	-86.9	Bartonian	Claiborne	Cook Mountain (Crockett)	Landrum	13	USA	Texas	Leon	Two Mile Creek
95	Mollusca	Gastropoda	"Lower Heterobranchia"	Architectonicoidea	Architectonicidae	Architectonica		FALSE	bellistriata		FALSE		Architectonica bellistriata	3	TA	M2	F5	TAM2F5	Sessa et al. (2012)	Garvie (this study)	2MC	205264	Clastic	Clay	-	Eocene	31.1178	-95.9444	32.2	-86.9	Bartonian	Claiborne	Cook Mountain (Crockett)	Landrum	13	USA	Texas	Leon	Two Mile Creek
96	Mollusca	Gastropoda	"Lower Heterobranchia"	Architectonicoidea	Architectonicidae	Architectonica		FALSE	meekana		FALSE		Architectonica meekana	10	TA	M2	F5	TAM2F5	Sessa et al. (2012)	Garvie (this study)	2MC	205264	Clastic	Clay	-	Eocene	31.1178	-95.9444	32.2	-86.9	Bartonian	Claiborne	Cook Mountain (Crockett)	Landrum	13	USA	Texas	Leon	Two Mile Creek
97	Mollusca	Gastropoda	"Lower Heterobranchia"	Architectonicoidea	Architectonicidae	Architectonica		FALSE	sp.	informal	TRUE		Architectonica sp.	1	TA	M2	F5	TAM2F5	Sessa et al. (2012)	Garvie (this study)	2MC	205264	Clastic	Clay	-	Eocene	31.1178	-95.9444	32.2	-86.9	Bartonian	Claiborne	Cook Mountain (Crockett)	Landrum	13	USA	Texas	Leon	Two Mile Creek
98	Mollusca	Gastropoda	"Lower Heterobranchia"	Architectonicoidea	Architectonicidae	Architectonica		FALSE	texcarolina		FALSE		Architectonica texcarolina	2	TA	M2	F5	TAM2F5	Sessa et al. (2012)	Garvie (this study)	2MC	205264	Clastic	Clay	-	Eocene	31.1178	-95.9444	32.2	-86.9	Bartonian	Claiborne	Cook Mountain (Crockett)	Landrum	13	USA	Texas	Leon	Two Mile Creek
99	Mollusca	Gastropoda	"Lower Heterobranchia"	Architectonicoidea	Architectonicidae	Architectonica		FALSE	textilina	cf.	TRUE		Architectonica textilina	1	TA	M2	F5	TAM2F5	Sessa et al. (2012)	Garvie (this study)	2MC	205264	Clastic	Clay	-	Eocene	31.1178	-95.9444	32.2	-86.9	Bartonian	Claiborne	Cook Mountain (Crockett)	Landrum	13	USA	Texas	Leon	Two Mile Creek
100	Mollusca	Gastropoda	Neogastropoda	Volutoidea	Volutidae	Athleta		FALSE	petrosus		FALSE		Athleta petrosus	28	TA	M2	F6	TAM2F6	Sessa et al. (2012)	Garvie (this study)	2MC	205264	Clastic	Clay	-	Eocene	31.1178	-95.9444	32.2	-86.9	Bartonian	Claiborne	Cook Mountain (Crockett)	Landrum	13	USA	Texas	Leon	Two Mile Creek
102	Mollusca	Gastropoda	Neogastropoda	Volutoidea	Volutidae	Athleta		FALSE	wheelockensis		FALSE		Athleta wheelockensis	1	TA	M2	F6	TAM2F6	Sessa et al. (2012)	Garvie (this study)	2MC	205264	Clastic	Clay	-	Eocene	31.1178	-95.9444	32.2	-86.9	Bartonian	Claiborne	Cook Mountain (Crockett)	Landrum	13	USA	Texas	Leon	Two Mile Creek
103	Mollusca	Gastropoda	Neogastropoda	Volutoidea	Cancellariidae	Bonellitia		FALSE	parilis		FALSE		Bonellitia parilis	7	TA	M2	F5	TAM2F5	Sessa et al. (2012)	Garvie (this study)	2MC	205264	Clastic	Clay	-	Eocene	31.1178	-95.9444	32.2	-86.9	Bartonian	Claiborne	Cook Mountain (Crockett)	Landrum	13	USA	Texas	Leon	Two Mile Creek
105	Mollusca	Gastropoda	Neogastropoda	Buccinoidea	Nassariidae	Buccitriton		FALSE	texanum		FALSE		Buccitriton texanum	10	TA	M2	F6	TAM2F6	Sessa et al. (2012)	Garvie (this study)	2MC	205264	Clastic	Clay	-	Eocene	31.1178	-95.9444	32.2	-86.9	Bartonian	Claiborne	Cook Mountain (Crockett)	Landrum	13	USA	Texas	Leon	Two Mile Creek
106	Mollusca	Scaphopoda	Dentaliida	Dentaloidea	Gadilidae	Cadulus		FALSE	sp.	informal	TRUE		Cadulus sp.	2	TD	M2	F2	TDM2F2	Sessa et al. (2012)	Garvie (this study)	2MC	205264	Clastic	Clay	-	Eocene	31.1178	-95.9444	32.2	-86.9	Bartonian	Claiborne	Cook Mountain (Crockett)	Landrum	13	USA	Texas	Leon	Two Mile Creek
107	Mollusca	Gastropoda	Littorinimorpha	Stromboidea	Strombidae	Calyptraphorus		FALSE	velatus		FALSE		Calyptraphorus velatus	2	TA	M2	F4	TAM2F4	Sessa et al. (2012)	Garvie (this study)	2MC	205264	Clastic	Clay	-	Eocene	31.1178	-95.9444	32.2	-86.9	Bartonian	Claiborne	Cook Mountain (Crockett)	Landrum	13	USA	Texas	Leon	Two Mile Creek
108	Mollusca	Gastropoda	Neogastropoda	Conoidea	Turridae	Coronia		FALSE	genitiva		FALSE		Coronia genitiva	1	TA	M2	F6	TAM2F6	Sessa et al. (2012)	Garvie (this study)	2MC	205264	Clastic	Clay	-	Eocene	31.1178	-95.9444	32.2	-86.9	Bartonian	Claiborne	Cook Mountain (Crockett)	Landrum	13	USA	Texas	Leon	Two Mile Creek
109	Mollusca	Gastropoda	Neogastropoda	Conoidea	Turridae	Coronia		FALSE	nucleata	?	TRUE		Coronia nucleata	2	TA	M2	F6	TAM2F6	Sessa et al. (2012)	Garvie (this study)	2MC	205264	Clastic	Clay	-	Eocene	31.1178	-95.9444	32.2	-86.9	Bartonian	Claiborne	Cook Mountain (Crockett)	Landrum	13	USA	Texas	Leon	Two Mile Creek
110	Mollusca	Gastropoda	Cephalaspidea	Cylichnoidea	Cylichnidae	Cylichna		FALSE	confusa		FALSE		Cylichna confusa	1	TA	M2	F6	TAM2F6	Sessa et al. (2012)	Garvie (this study)	2MC	205264	Clastic	Clay	-	Eocene	31.1178	-95.9444	32.2	-86.9	Bartonian	Claiborne	Cook Mountain (Crockett)	Landrum	13	USA	Texas	Leon	Two Mile Creek
111	Mollusca	Gastropoda	Littorinimorpha	Tonnoidea	Personidae	Distorsio		FALSE	septemdentata		FALSE		Distorsio septemdentata	10	TA	M2	F6	TAM2F6	gastropod life habit database	Garvie (this study)	2MC	205264	Clastic	Clay	-	Eocene	31.1178	-95.9444	32.2	-86.9	Bartonian	Claiborne	Cook Mountain (Crockett)	Landrum	13	USA	Texas	Leon	Two Mile Creek
112	Mollusca	Gastropoda	Littorinimorpha	Vanikoroidea	Eulimidae	Eulima		FALSE	spp.	indet.	TRUE		Eulima spp.	15	TA	M2	F5	TAM2F5	Sessa et al. (2012)	Garvie (this study)	2MC	205264	Clastic	Clay	-	Eocene	31.1178	-95.9444	32.2	-86.9	Bartonian	Claiborne	Cook Mountain (Crockett)	Landrum	13	USA	Texas	Leon	Two Mile Creek
113	Mollusca	Gastropoda	Littorinimorpha	Ficoidea	Ficidae	Ficopsis		FALSE	penita		FALSE		Ficopsis penita	1	TA	M2	F6	TAM2F6	Sessa et al. (2012)	Garvie (this study)	2MC	205264	Clastic	Clay	-	Eocene	31.1178	-95.9444	32.2	-86.9	Bartonian	Claiborne	Cook Mountain (Crockett)	Landrum	13	USA	Texas	Leon	Two Mile Creek
114	Mollusca	Gastropoda	Littorinimorpha	Ficoidea	Ficidae	Ficopsis		FALSE	texana		FALSE		Ficopsis texana	10	TA	M2	F6	TAM2F6	Sessa et al. (2012)	Garvie (this study)	2MC	205264	Clastic	Clay	-	Eocene	31.1178	-95.9444	32.2	-86.9	Bartonian	Claiborne	Cook Mountain (Crockett)	Landrum	13	USA	Texas	Leon	Two Mile Creek
115	Mollusca	Gastropoda	Neogastropoda	Mitroidea	Mitridae	Fusimitra		FALSE	polita		FALSE		Fusimitra polita	30	TA	M2	F6	TAM2F6	Sessa et al. (2012)	Garvie (this study)	2MC	205264	Clastic	Clay	-	Eocene	31.1178	-95.9444	32.2	-86.9	Bartonian	Claiborne	Cook Mountain (Crockett)	Landrum	13	USA	Texas	Leon	Two Mile Creek
116	Mollusca	Gastropoda	Neogastropoda	Conoidea	Terebridae	Hastula		FALSE	houstonia		FALSE		Hastula houstonia	2	TA	M2	F6	TAM2F6	Sessa et al. (2012)	Garvie (this study)	2MC	205264	Clastic	Clay	-	Eocene	31.1178	-95.9444	32.2	-86.9	Bartonian	Claiborne	Cook Mountain (Crockett)	Landrum	13	USA	Texas	Leon	Two Mile Creek
117	Mollusca	Gastropoda	Neogastropoda	Conoidea	Turridae	Hesperiturris		FALSE	nodocarinatus		FALSE		Hesperiturris nodocarinatus	10	TA	M2	F6	TAM2F6	Sessa et al. (2012)	Garvie (this study)	2MC	205264	Clastic	Clay	-	Eocene	31.1178	-95.9444	32.2	-86.9	Bartonian	Claiborne	Cook Mountain (Crockett)	Landrum	13	USA	Texas	Leon	Two Mile Creek
118	Mollusca	Gastropoda	Neogastropoda	Buccinoidea	Fasciolariidae	Latirus		FALSE	moorei		FALSE		Latirus moorei	20	TA	M2	F6	TAM2F6	Sessa et al. (2012)	Garvie (this study)	2MC	205264	Clastic	Clay	-	Eocene	31.1178	-95.9444	32.2	-86.9	Bartonian	Claiborne	Cook Mountain (Crockett)	Landrum	13	USA	Texas	Leon	Two Mile Creek
119	Mollusca	Gastropoda	Neogastropoda	Buccinoidea	Echinofulguridae	Levifusus		FALSE	mortoniopsis		FALSE	carexus	Levifusus mortoniopsis	4	TA	M2	F6	TAM2F6	Sessa et al. (2012)	Garvie (this study)	2MC	205264	Clastic	Clay	-	Eocene	31.1178	-95.9444	32.2	-86.9	Bartonian	Claiborne	Cook Mountain (Crockett)	Landrum	13	USA	Texas	Leon	Two Mile Creek
120	Mollusca	Gastropoda	Neogastropoda	Conoidea	Turridae	Michela		FALSE	trabeatoides		FALSE		Michela trabeatoides	5	TA	M2	F6	TAM2F6	Sessa et al. (2012)	Garvie (this study)	2MC	205264	Clastic	Clay	-	Eocene	31.1178	-95.9444	32.2	-86.9	Bartonian	Claiborne	Cook Mountain (Crockett)	Landrum	13	USA	Texas	Leon	Two Mile Creek
121	Mollusca	Gastropoda	Neogastropoda	Conoidea	Borsoniidae	Microdrillia		FALSE	aldrichiella		FALSE		Microdrillia aldrichiella	10	TA	M2	F6	TAM2F6	Sessa et al. (2012)	Garvie (this study)	2MC	205264	Clastic	Clay	-	Eocene	31.1178	-95.9444	32.2	-86.9	Bartonian	Claiborne	Cook Mountain (Crockett)	Landrum	13	USA	Texas	Leon	Two Mile Creek
122	Mollusca	Gastropoda	Neogastropoda	Conoidea	Borsoniidae	Microdrillia		FALSE	harrisi		FALSE		Microdrillia harrisi	2	TA	M2	F6	TAM2F6	Sessa et al. (2012)	Garvie (this study)	2MC	205264	Clastic	Clay	-	Eocene	31.1178	-95.9444	32.2	-86.9	Bartonian	Claiborne	Cook Mountain (Crockett)	Landrum	13	USA	Texas	Leon	Two Mile Creek
123	Mollusca	Gastropoda	Neogastropoda	Conoidea	Borsoniidae	Microdrillia		FALSE	infans		FALSE	bicincta	Microdrillia infans	2	TA	M2	F6	TAM2F6	Sessa et al. (2012)	Garvie (this study)	2MC	205264	Clastic	Clay	-	Eocene	31.1178	-95.9444	32.2	-86.9	Bartonian	Claiborne	Cook Mountain (Crockett)	Landrum	13	USA	Texas	Leon	Two Mile Creek
124	Mollusca	Gastropoda	Littorinimorpha	Cypraeoidea	Ovulidae	Neosimnia		FALSE	texana		FALSE		Neosimnia texana	1	TA	M2	F6	TAM2F6	Beesley PL, Ross GJB, Wells A (eds) (1998) Mollusca: the Southern synthesis. In: Fauna of Australia, Vol 5, Part B. CSIRO, Collingwood, p 565–1234	Garvie (this study)	2MC	205264	Clastic	Clay	-	Eocene	31.1178	-95.9444	32.2	-86.9	Bartonian	Claiborne	Cook Mountain (Crockett)	Landrum	13	USA	Texas	Leon	Two Mile Creek
125	Mollusca	Bivalvia	Nuculida	Nuculoidea	Nuculidae	Nucula		FALSE	mauricensis		FALSE		Nucula mauricensis	1	TC	M2	F2	TCM2F2	Sessa et al. (2012)	Garvie (this study)	2MC	205264	Clastic	Clay	-	Eocene	31.1178	-95.9444	32.2	-86.9	Bartonian	Claiborne	Cook Mountain (Crockett)	Landrum	13	USA	Texas	Leon	Two Mile Creek
126	Mollusca	Gastropoda	Littorinimorpha	Tonnoidea	Cassidae	Phalium		FALSE	brevicostatum		FALSE		Phalium brevicostatum	1	TA	M2	F6	TAM2F6	Sessa et al. (2012)	Garvie (this study)	2MC	205264	Clastic	Clay	-	Eocene	31.1178	-95.9444	32.2	-86.9	Bartonian	Claiborne	Cook Mountain (Crockett)	Landrum	13	USA	Texas	Leon	Two Mile Creek
127	Mollusca	Gastropoda	Neogastropoda	Conoidea	Turridae	Protosurcula		FALSE	gabbii		FALSE		Protosurcula gabbii	15	TA	M2	F6	TAM2F6	Sessa et al. (2012)	Garvie (this study)	2MC	205264	Clastic	Clay	-	Eocene	31.1178	-95.9444	32.2	-86.9	Bartonian	Claiborne	Cook Mountain (Crockett)	Landrum	13	USA	Texas	Leon	Two Mile Creek
128	Mollusca	Gastropoda	Neogastropoda	Mitroidea	Pyramimitridae	Pyramimitra		FALSE	terebraeformis		FALSE		Pyramimitra terebraeformis	1	TA	M2	F5	TAM2F5	Sessa et al. (2012)	Garvie (this study)	2MC	205264	Clastic	Clay	-	Eocene	31.1178	-95.9444	32.2	-86.9	Bartonian	Claiborne	Cook Mountain (Crockett)	Landrum	13	USA	Texas	Leon	Two Mile Creek
131	Mollusca	Gastropoda	Littorinimorpha	Rissooidea	Rissoidae	Rissoa		FALSE	ziga		FALSE		Rissoa ziga	5	TA	M2	F4	TAM2F4	Sessa et al. (2012)	Garvie (this study)	2MC	205264	Clastic	Clay	-	Eocene	31.1178	-95.9444	32.2	-86.9	Bartonian	Claiborne	Cook Mountain (Crockett)	Landrum	13	USA	Texas	Leon	Two Mile Creek
132	Mollusca	Gastropoda	Neogastropoda	Conoidea	Terebridae	Terebra		FALSE	texagyra		FALSE		Terebra texagyra	7	TA	M2	F6	TAM2F6	Miller, 1975.	Garvie (this study)	2MC	205264	Clastic	Clay	-	Eocene	31.1178	-95.9444	32.2	-86.9	Bartonian	Claiborne	Cook Mountain (Crockett)	Landrum	13	USA	Texas	Leon	Two Mile Creek
133	Mollusca	Gastropoda	Neogastropoda	Conoidea	Turridae	Tropisurcula		FALSE	crenula		FALSE	sabines	Tropisurcula crenula	1	TA	M2	F6	TAM2F6	Sessa et al. (2012)	Garvie (this study)	2MC	205264	Clastic	Clay	-	Eocene	31.1178	-95.9444	32.2	-86.9	Bartonian	Claiborne	Cook Mountain (Crockett)	Landrum	13	USA	Texas	Leon	Two Mile Creek
134	Mollusca	Gastropoda	Neogastropoda	Conoidea	Clavatulidae	Turricula		FALSE	plenta		FALSE		Turricula plenta	5	TA	M2	F6	TAM2F6	Sessa et al. (2012)	Garvie (this study)	2MC	205264	Clastic	Clay	-	Eocene	31.1178	-95.9444	32.2	-86.9	Bartonian	Claiborne	Cook Mountain (Crockett)	Landrum	13	USA	Texas	Leon	Two Mile Creek
129	Mollusca	Gastropoda	Cephalaspidea	Bulloidea	Rhizoridae	Volvulella		FALSE	spp.	indet.	TRUE		Volvulella spp.	17	TA	M2	F4	TAM2F4	based on family	Garvie (this study)	2MC	205264	Clastic	Clay	-	Eocene	31.1178	-95.9444	32.2	-86.9	Bartonian	Claiborne	Cook Mountain (Crockett)	Landrum	13	USA	Texas	Leon	Two Mile Creek
135	Mollusca	Gastropoda	Cephalaspidea	Bulloidea	Rhizoridae	Volvulella		FALSE	subradius		FALSE		Volvulella subradius	1	TA	M2	F4	TAM2F4	based on family	Garvie (this study)	2MC	205264	Clastic	Clay	-	Eocene	31.1178	-95.9444	32.2	-86.9	Bartonian	Claiborne	Cook Mountain (Crockett)	Landrum	13	USA	Texas	Leon	Two Mile Creek
136	Mollusca	Gastropoda	Neogastropoda	Olivoidea	Ancillariidae	Ancilla		FALSE	staminea		FALSE		Ancilla staminea	1	TA	M2	F6	TAM2F6	Sessa et al. (2012)	Garvie (this study)	2MC-B	205265	Clastic	Marl	Clay	Eocene	31.1486	-95.9242	32.4	-87.2	Bartonian	Claiborne	Cook Mountain (Crockett)	-	13	USA	Texas	Leon	Butler Branch, Two Mile Creek
137	Mollusca	Gastropoda	Neogastropoda	Volutoidea	Volutidae	Caricella		FALSE	demissa		FALSE	texana	Caricella demissa	2	TA	M2	F6	TAM2F6	Sessa et al. (2012)	Garvie (this study)	2MC-B	205265	Clastic	Marl	Clay	Eocene	31.1486	-95.9242	32.4	-87.2	Bartonian	Claiborne	Cook Mountain (Crockett)	-	13	USA	Texas	Leon	Butler Branch, Two Mile Creek
138	Mollusca	Gastropoda	Neogastropoda	Conoidea	Borsoniidae	Cordieria		FALSE	ludoviciana		FALSE	mississippiensis	Cordieria ludoviciana	2	TA	M2	F6	TAM2F6	based on superfamily	Garvie (this study)	2MC-B	205265	Clastic	Marl	Clay	Eocene	31.1486	-95.9242	32.4	-87.2	Bartonian	Claiborne	Cook Mountain (Crockett)	-	13	USA	Texas	Leon	Butler Branch, Two Mile Creek
139	Mollusca	Gastropoda	Littorinimorpha	Tonnoidea	Personidae	Distorsio		FALSE	septemdentata		FALSE		Distorsio septemdentata	1	TA	M2	F6	TAM2F6	gastropod life habit database	Garvie (this study)	2MC-B	205265	Clastic	Marl	Clay	Eocene	31.1486	-95.9242	32.4	-87.2	Bartonian	Claiborne	Cook Mountain (Crockett)	-	13	USA	Texas	Leon	Butler Branch, Two Mile Creek
140	Mollusca	Gastropoda	Neogastropoda	Conoidea	Turridae	Eosurcula		FALSE	moorei		FALSE	gamma	Eosurcula moorei	1	TA	M2	F6	TAM2F6	Sessa et al. (2012)	Garvie (this study)	2MC-B	205265	Clastic	Marl	Clay	Eocene	31.1486	-95.9242	32.4	-87.2	Bartonian	Claiborne	Cook Mountain (Crockett)	-	13	USA	Texas	Leon	Butler Branch, Two Mile Creek
141	Mollusca	Gastropoda	Neogastropoda	Mitroidea	Mitridae	Fusimitra		FALSE	polita		FALSE		Fusimitra polita	5	TA	M2	F6	TAM2F6	Sessa et al. (2012)	Garvie (this study)	2MC-B	205265	Clastic	Marl	Clay	Eocene	31.1486	-95.9242	32.4	-87.2	Bartonian	Claiborne	Cook Mountain (Crockett)	-	13	USA	Texas	Leon	Butler Branch, Two Mile Creek
142	Mollusca	Gastropoda	Neogastropoda	Conoidea	Turridae	Hesperiturris		FALSE	nodocarinatus		FALSE		Hesperiturris nodocarinatus	2	TA	M2	F6	TAM2F6	Sessa et al. (2012)	Garvie (this study)	2MC-B	205265	Clastic	Marl	Clay	Eocene	31.1486	-95.9242	32.4	-87.2	Bartonian	Claiborne	Cook Mountain (Crockett)	-	13	USA	Texas	Leon	Butler Branch, Two Mile Creek
143	Mollusca	Gastropoda	Neogastropoda	Volutoidea	Volutidae	Lapparia		FALSE	mooreana		FALSE		Lapparia mooreana	4	TA	M2	F6	TAM2F6	Sessa et al. (2012)	Garvie (this study)	2MC-B	205265	Clastic	Marl	Clay	Eocene	31.1486	-95.9242	32.4	-87.2	Bartonian	Claiborne	Cook Mountain (Crockett)	-	13	USA	Texas	Leon	Butler Branch, Two Mile Creek
144	Mollusca	Gastropoda	Neogastropoda	Buccinoidea	Fasciolariidae	Latirus		FALSE	moorei		FALSE		Latirus moorei	4	TA	M2	F6	TAM2F6	Sessa et al. (2012)	Garvie (this study)	2MC-B	205265	Clastic	Marl	Clay	Eocene	31.1486	-95.9242	32.4	-87.2	Bartonian	Claiborne	Cook Mountain (Crockett)	-	13	USA	Texas	Leon	Butler Branch, Two Mile Creek
145	Mollusca	Gastropoda	Neogastropoda	Buccinoidea	Echinofulguridae	Levifusus		FALSE	mortoniopsis		FALSE		Levifusus mortoniopsis	1	TA	M2	F6	TAM2F6	Sessa et al. (2012)	Garvie (this study)	2MC-B	205265	Clastic	Marl	Clay	Eocene	31.1486	-95.9242	32.4	-87.2	Bartonian	Claiborne	Cook Mountain (Crockett)	-	13	USA	Texas	Leon	Butler Branch, Two Mile Creek
146	Mollusca	Gastropoda	Caenogastropoda	Cerithioidea	Turritellidae	Mesalia		FALSE	claibornensis		FALSE		Mesalia claibornensis	12	TA	M2	F1	TAM2F1	Sessa et al. (2012)	Garvie (this study)	2MC-B	205265	Clastic	Marl	Clay	Eocene	31.1486	-95.9242	32.4	-87.2	Bartonian	Claiborne	Cook Mountain (Crockett)	-	13	USA	Texas	Leon	Butler Branch, Two Mile Creek
147	Mollusca	Gastropoda	Stylommatophora	Clausilioidea	Clausiliidae	Papillifera		FALSE	dumosa		FALSE	trapaquara	Papillifera dumosa	1	TA	M2	F6	TAM2F6	Sessa et al. (2012)	Garvie (this study)	2MC-B	205265	Clastic	Marl	Clay	Eocene	31.1486	-95.9242	32.4	-87.2	Bartonian	Claiborne	Cook Mountain (Crockett)	-	13	USA	Texas	Leon	Butler Branch, Two Mile Creek
148	Mollusca	Gastropoda	Neogastropoda	Olivoidea	Pseudolividae	Pseudoliva		FALSE	vetusta		FALSE		Pseudoliva vetusta	1	TA	M2	F6	TAM2F6	Sessa et al. (2012)	Garvie (this study)	2MC-B	205265	Clastic	Marl	Clay	Eocene	31.1486	-95.9242	32.4	-87.2	Bartonian	Claiborne	Cook Mountain (Crockett)	-	13	USA	Texas	Leon	Butler Branch, Two Mile Creek
149	Mollusca	Gastropoda	Caenogastropoda	Cerithioidea	Turritellidae	Turritella		FALSE	houstonia		FALSE		Turritella houstonia	1	TA	M2	F1	TAM2F1	Sessa et al. (2012)	Garvie (this study)	2MC-B	205265	Clastic	Marl	Clay	Eocene	31.1486	-95.9242	32.4	-87.2	Bartonian	Claiborne	Cook Mountain (Crockett)	-	13	USA	Texas	Leon	Butler Branch, Two Mile Creek
150	Mollusca	Gastropoda	Caenogastropoda	Cerithioidea	Turritellidae	Turritella		FALSE	infans		FALSE		Turritella infans	1	TA	M2	F1	TAM2F1	Sessa et al. (2012)	Garvie (this study)	2MC-B	205265	Clastic	Marl	Clay	Eocene	31.1486	-95.9242	32.4	-87.2	Bartonian	Claiborne	Cook Mountain (Crockett)	-	13	USA	Texas	Leon	Butler Branch, Two Mile Creek
151	Mollusca	Gastropoda	Heterobranchia	Acteonoidea	Acteonidae	Acteon		FALSE	idoneus		FALSE		Acteon idoneus	1	TA	M2	F6	TAM2F6	Sessa et al. (2012)	Garvie (this study)	2MC-C	205266	Clastic	Clay	-	Eocene	31.1342	-95.9019	32.4	-87.2	Bartonian	Claiborne	Cook Mountain (Crockett)	Landrum	13	USA	Texas	Leon	Two Mile Creek
152	Mollusca	Gastropoda	Neogastropoda	Olivoidea	Olividae	Agaronia		FALSE	alabamensis		FALSE		Agaronia alabamensis	15	TA	M2	F6	TAM2F6	Sessa et al. (2012)	Garvie (this study)	2MC-C	205266	Clastic	Clay	-	Eocene	31.1342	-95.9019	32.4	-87.2	Bartonian	Claiborne	Cook Mountain (Crockett)	Landrum	13	USA	Texas	Leon	Two Mile Creek
154	Mollusca	Bivalvia	Venerida	Glossoidea	Kelliellidae	Alveinus	?	TRUE	sp.	informal	TRUE		Alveinus sp.	6	TC	M3	F1	TCM3F1	Bivalve life habits	Garvie (this study)	2MC-C	205266	Clastic	Clay	-	Eocene	31.1342	-95.9019	32.4	-87.2	Bartonian	Claiborne	Cook Mountain (Crockett)	Landrum	13	USA	Texas	Leon	Two Mile Creek
153	Mollusca	Bivalvia	Venerida	Glossoidea	Kelliellidae	Alveinus		FALSE	sp.	informal	TRUE		Alveinus sp.	12	TC	M3	F1	TCM3F1	Bivalve life habits	Garvie (this study)	2MC-C	205266	Clastic	Clay	-	Eocene	31.1342	-95.9019	32.4	-87.2	Bartonian	Claiborne	Cook Mountain (Crockett)	Landrum	13	USA	Texas	Leon	Two Mile Creek
155	Mollusca	Gastropoda	Neogastropoda	Olivoidea	Ancillariidae	Ancilla		FALSE	staminea		FALSE		Ancilla staminea	10	TA	M2	F6	TAM2F6	Sessa et al. (2012)	Garvie (this study)	2MC-C	205266	Clastic	Clay	-	Eocene	31.1342	-95.9019	32.4	-87.2	Bartonian	Claiborne	Cook Mountain (Crockett)	Landrum	13	USA	Texas	Leon	Two Mile Creek
156	Mollusca	Gastropoda	"Lower Heterobranchia"	Architectonicoidea	Architectonicidae	Architectonica		FALSE	aldrichi		FALSE		Architectonica aldrichi	2	TA	M2	F5	TAM2F5	Sessa et al. (2012)	Garvie (this study)	2MC-C	205266	Clastic	Clay	-	Eocene	31.1342	-95.9019	32.4	-87.2	Bartonian	Claiborne	Cook Mountain (Crockett)	Landrum	13	USA	Texas	Leon	Two Mile Creek
157	Mollusca	Gastropoda	"Lower Heterobranchia"	Architectonicoidea	Architectonicidae	Architectonica		FALSE	bellistriata		FALSE		Architectonica bellistriata	4	TA	M2	F5	TAM2F5	Sessa et al. (2012)	Garvie (this study)	2MC-C	205266	Clastic	Clay	-	Eocene	31.1342	-95.9019	32.4	-87.2	Bartonian	Claiborne	Cook Mountain (Crockett)	Landrum	13	USA	Texas	Leon	Two Mile Creek
158	Mollusca	Gastropoda	"Lower Heterobranchia"	Architectonicoidea	Architectonicidae	Architectonica		FALSE	meekana		FALSE		Architectonica meekana	4	TA	M2	F5	TAM2F5	Sessa et al. (2012)	Garvie (this study)	2MC-C	205266	Clastic	Clay	-	Eocene	31.1342	-95.9019	32.4	-87.2	Bartonian	Claiborne	Cook Mountain (Crockett)	Landrum	13	USA	Texas	Leon	Two Mile Creek
159	Mollusca	Gastropoda	"Lower Heterobranchia"	Architectonicoidea	Architectonicidae	Architectonica		FALSE	scrobiculata		FALSE	hicoria	Architectonica scrobiculata	1	TA	M2	F5	TAM2F5	Sessa et al. (2012)	Garvie (this study)	2MC-C	205266	Clastic	Clay	-	Eocene	31.1342	-95.9019	32.4	-87.2	Bartonian	Claiborne	Cook Mountain (Crockett)	Landrum	13	USA	Texas	Leon	Two Mile Creek
160	Mollusca	Gastropoda	"Lower Heterobranchia"	Architectonicoidea	Architectonicidae	Architectonica		FALSE	sp.	informal	TRUE		Architectonica sp.	3	TA	M2	F5	TAM2F5	Sessa et al. (2012)	Garvie (this study)	2MC-C	205266	Clastic	Clay	-	Eocene	31.1342	-95.9019	32.4	-87.2	Bartonian	Claiborne	Cook Mountain (Crockett)	Landrum	13	USA	Texas	Leon	Two Mile Creek
162	Mollusca	Gastropoda	"Lower Heterobranchia"	Architectonicoidea	Architectonicidae	Architectonica		FALSE	texcarolina		FALSE		Architectonica texcarolina	2	TA	M2	F5	TAM2F5	Sessa et al. (2012)	Garvie (this study)	2MC-C	205266	Clastic	Clay	-	Eocene	31.1342	-95.9019	32.4	-87.2	Bartonian	Claiborne	Cook Mountain (Crockett)	Landrum	13	USA	Texas	Leon	Two Mile Creek
163	Mollusca	Gastropoda	"Lower Heterobranchia"	Architectonicoidea	Architectonicidae	Architectonica		FALSE	textilina	?	TRUE		Architectonica textilina	1	TA	M2	F5	TAM2F5	Sessa et al. (2012)	Garvie (this study)	2MC-C	205266	Clastic	Clay	-	Eocene	31.1342	-95.9019	32.4	-87.2	Bartonian	Claiborne	Cook Mountain (Crockett)	Landrum	13	USA	Texas	Leon	Two Mile Creek
164	Mollusca	Gastropoda	"Lower Heterobranchia"	Architectonicoidea	Architectonicidae	Architectonica		FALSE	vesperina		FALSE		Architectonica vesperina	2	TA	M2	F5	TAM2F5	Sessa et al. (2012)	Garvie (this study)	2MC-C	205266	Clastic	Clay	-	Eocene	31.1342	-95.9019	32.4	-87.2	Bartonian	Claiborne	Cook Mountain (Crockett)	Landrum	13	USA	Texas	Leon	Two Mile Creek
165	Mollusca	Gastropoda	Neogastropoda	Volutoidea	Volutidae	Athleta		FALSE	petrosus		FALSE		Athleta petrosus	37	TA	M2	F6	TAM2F6	Sessa et al. (2012)	Garvie (this study)	2MC-C	205266	Clastic	Clay	-	Eocene	31.1342	-95.9019	32.4	-87.2	Bartonian	Claiborne	Cook Mountain (Crockett)	Landrum	13	USA	Texas	Leon	Two Mile Creek
166	Mollusca	Gastropoda	Neogastropoda	Volutoidea	Volutidae	Athleta		FALSE	sp.	informal	TRUE		Athleta sp.	1	TA	M2	F6	TAM2F6	Sessa et al. (2012)	Garvie (this study)	2MC-C	205266	Clastic	Clay	-	Eocene	31.1342	-95.9019	32.4	-87.2	Bartonian	Claiborne	Cook Mountain (Crockett)	Landrum	13	USA	Texas	Leon	Two Mile Creek
167	Mollusca	Gastropoda	Caenogastropoda	Cerithioidea	Cerithiidae	Bittium		FALSE	koeneni		FALSE		Bittium koeneni	23	TA	M2	F4	TAM2F4	Sessa et al. (2012)	Garvie (this study)	2MC-C	205266	Clastic	Clay	-	Eocene	31.1342	-95.9019	32.4	-87.2	Bartonian	Claiborne	Cook Mountain (Crockett)	Landrum	13	USA	Texas	Leon	Two Mile Creek
168	Mollusca	Gastropoda	Neogastropoda	Volutoidea	Cancellariidae	Bonellitia		FALSE	parilis		FALSE		Bonellitia parilis	2	TA	M2	F5	TAM2F5	Sessa et al. (2012)	Garvie (this study)	2MC-C	205266	Clastic	Clay	-	Eocene	31.1342	-95.9019	32.4	-87.2	Bartonian	Claiborne	Cook Mountain (Crockett)	Landrum	13	USA	Texas	Leon	Two Mile Creek
169	Mollusca	Gastropoda	Neogastropoda	Buccinoidea	Nassariidae	Buccitriton		FALSE	texanum		FALSE		Buccitriton texanum	11	TA	M2	F6	TAM2F6	Sessa et al. (2012)	Garvie (this study)	2MC-C	205266	Clastic	Clay	-	Eocene	31.1342	-95.9019	32.4	-87.2	Bartonian	Claiborne	Cook Mountain (Crockett)	Landrum	13	USA	Texas	Leon	Two Mile Creek
170	Mollusca	Gastropoda	Neogastropoda	Muricoidea	Marginellidae	Bullata		FALSE	semen		FALSE		Bullata semen	25	TA	M2	F6	TAM2F6	Sessa et al. (2012)	Garvie (this study)	2MC-C	205266	Clastic	Clay	-	Eocene	31.1342	-95.9019	32.4	-87.2	Bartonian	Claiborne	Cook Mountain (Crockett)	Landrum	13	USA	Texas	Leon	Two Mile Creek
171	Mollusca	Scaphopoda	Dentaliida	Dentaloidea	Gadilidae	Cadulus		FALSE	spp.	indet.	TRUE		Cadulus spp.	70	TD	M2	F2	TDM2F2	Sessa et al. (2012)	Garvie (this study)	2MC-C	205266	Clastic	Clay	-	Eocene	31.1342	-95.9019	32.4	-87.2	Bartonian	Claiborne	Cook Mountain (Crockett)	Landrum	13	USA	Texas	Leon	Two Mile Creek
172	Mollusca	Bivalvia	Nuculanida	Nuculanoidea	Nuculanidae	Calorhadia		FALSE	houstonia		FALSE		Calorhadia houstonia	28	TD	M2	F2	TDM2F2	Sessa et al. (2012)	Garvie (this study)	2MC-C	205266	Clastic	Clay	-	Eocene	31.1342	-95.9019	32.4	-87.2	Bartonian	Claiborne	Cook Mountain (Crockett)	Landrum	13	USA	Texas	Leon	Two Mile Creek
173	Mollusca	Bivalvia	Myida	Myoidea	Corbulidae	Caryocorbula		FALSE	deusseni		FALSE		Caryocorbula deusseni	29	TD	M4	F1	TDM4F1	Sessa et al. (2012)	Garvie (this study)	2MC-C	205266	Clastic	Clay	-	Eocene	31.1342	-95.9019	32.4	-87.2	Bartonian	Claiborne	Cook Mountain (Crockett)	Landrum	13	USA	Texas	Leon	Two Mile Creek
174	Mollusca	Gastropoda	Caenogastropoda	Triphoroidea	Newtoniellidae	Cerithiella		FALSE	nassula		FALSE		Cerithiella nassula	1	TA	M2	F5	TAM2F5	Sessa et al. (2012)	Garvie (this study)	2MC-C	205266	Clastic	Clay	-	Eocene	31.1342	-95.9019	32.4	-87.2	Bartonian	Claiborne	Cook Mountain (Crockett)	Landrum	13	USA	Texas	Leon	Two Mile Creek
175	Mollusca	Bivalvia	Venerida	Chamoidea	Chamidae	Chama		FALSE	harrisi		FALSE		Chama harrisi	1	TA	M6	F1	TAM6F1	Bivalve life habits	Garvie (this study)	2MC-C	205266	Clastic	Clay	-	Eocene	31.1342	-95.9019	32.4	-87.2	Bartonian	Claiborne	Cook Mountain (Crockett)	Landrum	13	USA	Texas	Leon	Two Mile Creek
176	Mollusca	Bivalvia	Venerida	Chamoidea	Chamidae	Chama		FALSE	sp.	informal	TRUE		Chama sp.	1	TA	M6	F1	TAM6F1	Bivalve life habits	Garvie (this study)	2MC-C	205266	Clastic	Clay	-	Eocene	31.1342	-95.9019	32.4	-87.2	Bartonian	Claiborne	Cook Mountain (Crockett)	Landrum	13	USA	Texas	Leon	Two Mile Creek
177	Mollusca	Gastropoda	Trochida	Trochoidea	Colloniidae	Cirsochilus		FALSE	sp.	informal	TRUE		Cirsochilus sp.	2	TA	M2	F4	TAM2F4		Garvie (this study)	2MC-C	205266	Clastic	Clay	-	Eocene	31.1342	-95.9019	32.4	-87.2	Bartonian	Claiborne	Cook Mountain (Crockett)	Landrum	13	USA	Texas	Leon	Two Mile Creek
178	Mollusca	Gastropoda	Neogastropoda	Buccinoidea	Fasciolariidae	Clavilithes		FALSE	sp.	informal	TRUE		Clavilithes sp.	1	TA	M2	F6	TAM2F6	Sessa et al. (2012)	Garvie (this study)	2MC-C	205266	Clastic	Clay	-	Eocene	31.1342	-95.9019	32.4	-87.2	Bartonian	Claiborne	Cook Mountain (Crockett)	Landrum	13	USA	Texas	Leon	Two Mile Creek
179	Mollusca	Gastropoda	Neogastropoda	Conoidea	Turridae	Cochlespira		FALSE	engonata		FALSE		Cochlespira engonata	4	TA	M2	F6	TAM2F6	Sessa et al. (2012)	Garvie (this study)	2MC-C	205266	Clastic	Clay	-	Eocene	31.1342	-95.9019	32.4	-87.2	Bartonian	Claiborne	Cook Mountain (Crockett)	Landrum	13	USA	Texas	Leon	Two Mile Creek
180	Mollusca	Gastropoda	Neogastropoda	Turbinelloidea	Volutomitridae	Conomitra		FALSE	fusoides		FALSE		Conomitra fusoides	21	TA	M2	F6	TAM2F6	Gastropod diet database	Garvie (this study)	2MC-C	205266	Clastic	Clay	-	Eocene	31.1342	-95.9019	32.4	-87.2	Bartonian	Claiborne	Cook Mountain (Crockett)	Landrum	13	USA	Texas	Leon	Two Mile Creek
181	Mollusca	Gastropoda	Neogastropoda	Turbinelloidea	Volutomitridae	Conomitra		FALSE	fusoides		FALSE		Conomitra fusoides	7	TA	M2	F6	TAM2F6	Gastropod diet database	Garvie (this study)	2MC-C	205266	Clastic	Clay	-	Eocene	31.1342	-95.9019	32.4	-87.2	Bartonian	Claiborne	Cook Mountain (Crockett)	Landrum	13	USA	Texas	Leon	Two Mile Creek
182	Mollusca	Gastropoda	Neogastropoda	Conoidea	Conidae	Conus		FALSE	sauridens		FALSE		Conus sauridens	1	TA	M2	F6	TAM2F6	Kohn, 2001.	Garvie (this study)	2MC-C	205266	Clastic	Clay	-	Eocene	31.1342	-95.9019	32.4	-87.2	Bartonian	Claiborne	Cook Mountain (Crockett)	Landrum	13	USA	Texas	Leon	Two Mile Creek
183	Mollusca	Gastropoda	Neogastropoda	Volutoidea	Cancellariidae	Coptostoma		FALSE	ulmulum		FALSE		Coptostoma ulmulum	2	TA	M2	F5	TAM2F5	Gastropod diet database	Garvie (this study)	2MC-C	205266	Clastic	Clay	-	Eocene	31.1342	-95.9019	32.4	-87.2	Bartonian	Claiborne	Cook Mountain (Crockett)	Landrum	13	USA	Texas	Leon	Two Mile Creek
184	Mollusca	Gastropoda	Neogastropoda	Conoidea	Borsoniidae	Cordieria		FALSE	biconica		FALSE	curta	Cordieria biconica	1	TA	M2	F6	TAM2F6	based on superfamily	Garvie (this study)	2MC-C	205266	Clastic	Clay	-	Eocene	31.1342	-95.9019	32.4	-87.2	Bartonian	Claiborne	Cook Mountain (Crockett)	Landrum	13	USA	Texas	Leon	Two Mile Creek
185	Mollusca	Gastropoda	Neogastropoda	Conoidea	Turridae	Coronia		FALSE	lancea		FALSE		Coronia lancea	3	TA	M2	F6	TAM2F6	Sessa et al. (2012)	Garvie (this study)	2MC-C	205266	Clastic	Clay	-	Eocene	31.1342	-95.9019	32.4	-87.2	Bartonian	Claiborne	Cook Mountain (Crockett)	Landrum	13	USA	Texas	Leon	Two Mile Creek
186	Mollusca	Gastropoda	Neogastropoda	Conoidea	Turridae	Coronia		FALSE	margaritosa		FALSE		Coronia margaritosa	11	TA	M2	F6	TAM2F6	Sessa et al. (2012)	Garvie (this study)	2MC-C	205266	Clastic	Clay	-	Eocene	31.1342	-95.9019	32.4	-87.2	Bartonian	Claiborne	Cook Mountain (Crockett)	Landrum	13	USA	Texas	Leon	Two Mile Creek
187	Mollusca	Gastropoda	Neogastropoda	Conoidea	Turridae	Coronia		FALSE	sp.	informal	TRUE		Coronia sp.	15	TA	M2	F6	TAM2F6	Sessa et al. (2012)	Garvie (this study)	2MC-C	205266	Clastic	Clay	-	Eocene	31.1342	-95.9019	32.4	-87.2	Bartonian	Claiborne	Cook Mountain (Crockett)	Landrum	13	USA	Texas	Leon	Two Mile Creek
188	Mollusca	Bivalvia	Carditida	Crassatelloidea	Crassatellidae	Crassatella		FALSE	antestriata		FALSE		Crassatella antestriata	12	TA	M3	F1	TAM3F1	Sessa et al. (2012)	Garvie (this study)	2MC-C	205266	Clastic	Clay	-	Eocene	31.1342	-95.9019	32.4	-87.2	Bartonian	Claiborne	Cook Mountain (Crockett)	Landrum	13	USA	Texas	Leon	Two Mile Creek
190	Mollusca	Bivalvia	Carditida	Crassatelloidea	Crassatellidae	Crassinella		FALSE	minor		FALSE		Crassinella minor	5	TA	M3	F1	TAM3F1	Sessa et al. (2012)	Garvie (this study)	2MC-C	205266	Clastic	Clay	-	Eocene	31.1342	-95.9019	32.4	-87.2	Bartonian	Claiborne	Cook Mountain (Crockett)	Landrum	13	USA	Texas	Leon	Two Mile Creek
191	Mollusca	Bivalvia	Carditida	Carditoidea	Condylocardiidae	Cuna		FALSE	parva		FALSE		Cuna parva	1	TC	M3	F1	TCM3F1	Sessa et al. (2012)	Garvie (this study)	2MC-C	205266	Clastic	Clay	-	Eocene	31.1342	-95.9019	32.4	-87.2	Bartonian	Claiborne	Cook Mountain (Crockett)	Landrum	13	USA	Texas	Leon	Two Mile Creek
192	Mollusca	Gastropoda	Cephalaspidea	Cylichnoidea	Cylichnidae	Cylichna		FALSE	confusa		FALSE		Cylichna confusa	2	TA	M2	F6	TAM2F6	Sessa et al. (2012)	Garvie (this study)	2MC-C	205266	Clastic	Clay	-	Eocene	31.1342	-95.9019	32.4	-87.2	Bartonian	Claiborne	Cook Mountain (Crockett)	Landrum	13	USA	Texas	Leon	Two Mile Creek
193	Mollusca	Scaphopoda	Dentaliida	Dentaloidea	Dentaliidae	Dentalium		FALSE	sp.	informal	TRUE		Dentalium sp.	9	TD	M2	F2	TDM2F2	Sessa et al. (2012)	Garvie (this study)	2MC-C	205266	Clastic	Clay	-	Eocene	31.1342	-95.9019	32.4	-87.2	Bartonian	Claiborne	Cook Mountain (Crockett)	Landrum	13	USA	Texas	Leon	Two Mile Creek
194	Mollusca	Gastropoda	Lepetellida	Fissurelloidea	Fissurellidae	Diodora		FALSE	sp.	informal	TRUE		Diodora sp.	1	TA	M2	F4	TAM2F4	Sessa et al. (2012)	Garvie (this study)	2MC-C	205266	Clastic	Clay	-	Eocene	31.1342	-95.9019	32.4	-87.2	Bartonian	Claiborne	Cook Mountain (Crockett)	Landrum	13	USA	Texas	Leon	Two Mile Creek
195	Mollusca	Gastropoda	Littorinimorpha	Tonnoidea	Personidae	Distorsio		FALSE	septemdentata		FALSE		Distorsio septemdentata	7	TA	M2	F6	TAM2F6	gastropod life habit database	Garvie (this study)	2MC-C	205266	Clastic	Clay	-	Eocene	31.1342	-95.9019	32.4	-87.2	Bartonian	Claiborne	Cook Mountain (Crockett)	Landrum	13	USA	Texas	Leon	Two Mile Creek
196	Mollusca	Gastropoda	Caenogastropoda	Epitonoidea	Epitoniidae	Epitonium		FALSE	kingae		FALSE		Epitonium kingae	1	TA	M2	F5	TAM2F5	gastropod diet habitat database	Garvie (this study)	2MC-C	205266	Clastic	Clay	-	Eocene	31.1342	-95.9019	32.4	-87.2	Bartonian	Claiborne	Cook Mountain (Crockett)	Landrum	13	USA	Texas	Leon	Two Mile Creek
197	Mollusca	Gastropoda	Caenogastropoda	Epitonoidea	Epitoniidae	Epitonium	aff.	TRUE	sp.	informal	TRUE		Epitonium sp.	1	TA	M2	F5	TAM2F5	gastropod diet habitat database	Garvie (this study)	2MC-C	205266	Clastic	Clay	-	Eocene	31.1342	-95.9019	32.4	-87.2	Bartonian	Claiborne	Cook Mountain (Crockett)	Landrum	13	USA	Texas	Leon	Two Mile Creek
198	Mollusca	Gastropoda	Neogastropoda	Conoidea	Turridae	Eucheilodon		FALSE	reticulata		FALSE		Eucheilodon reticulata	18	TA	M2	F6	TAM2F6	Sessa et al. (2012)	Garvie (this study)	2MC-C	205266	Clastic	Clay	-	Eocene	31.1342	-95.9019	32.4	-87.2	Bartonian	Claiborne	Cook Mountain (Crockett)	Landrum	13	USA	Texas	Leon	Two Mile Creek
199	Mollusca	Gastropoda	Neogastropoda	Buccinoidea	Fasciolariidae	Falsifusus		FALSE	apicalis		FALSE		Falsifusus apicalis	1	TA	M2	F6	TAM2F6	Sessa et al. (2012)	Garvie (this study)	2MC-C	205266	Clastic	Clay	-	Eocene	31.1342	-95.9019	32.4	-87.2	Bartonian	Claiborne	Cook Mountain (Crockett)	Landrum	13	USA	Texas	Leon	Two Mile Creek
200	Mollusca	Gastropoda	Neogastropoda	Buccinoidea	Fasciolariidae	Falsifusus		FALSE	ludovicianus		FALSE		Falsifusus ludovicianus	2	TA	M2	F6	TAM2F6	Sessa et al. (2012)	Garvie (this study)	2MC-C	205266	Clastic	Clay	-	Eocene	31.1342	-95.9019	32.4	-87.2	Bartonian	Claiborne	Cook Mountain (Crockett)	Landrum	13	USA	Texas	Leon	Two Mile Creek
201	Mollusca	Gastropoda	Neogastropoda	Mitroidea	Mitridae	Fusimitra		FALSE	polita		FALSE		Fusimitra polita	7	TA	M2	F6	TAM2F6	Sessa et al. (2012)	Garvie (this study)	2MC-C	205266	Clastic	Clay	-	Eocene	31.1342	-95.9019	32.4	-87.2	Bartonian	Claiborne	Cook Mountain (Crockett)	Landrum	13	USA	Texas	Leon	Two Mile Creek
202	Mollusca	Scaphopoda	Dentaliida	Dentaloidea	Dentaliidae	Fustiaria		FALSE	sp.	informal	TRUE		Fustiaria sp.	2	TD	M2	F2	TDM2F2	Sessa et al. (2012)	Garvie (this study)	2MC-C	205266	Clastic	Clay	-	Eocene	31.1342	-95.9019	32.4	-87.2	Bartonian	Claiborne	Cook Mountain (Crockett)	Landrum	13	USA	Texas	Leon	Two Mile Creek
203	Mollusca	Gastropoda	Littorinimorpha	Tonnoidea	Cassidae	Galeodea		FALSE	planotecta		FALSE		Galeodea planotecta	1	TA	M2	F6	TAM2F6	Sessa et al. (2012)	Garvie (this study)	2MC-C	205266	Clastic	Clay	-	Eocene	31.1342	-95.9019	32.4	-87.2	Bartonian	Claiborne	Cook Mountain (Crockett)	Landrum	13	USA	Texas	Leon	Two Mile Creek
204	Mollusca	Bivalvia	Arcida	Arcoidea	Glycymerididae	Glycymeris		FALSE	sabinensis		FALSE		Glycymeris sabinensis	1	TA	M3	F1	TAM3F1	Graham Oliver & Holmes, 2006.	Garvie (this study)	2MC-C	205266	Clastic	Clay	-	Eocene	31.1342	-95.9019	32.4	-87.2	Bartonian	Claiborne	Cook Mountain (Crockett)	Landrum	13	USA	Texas	Leon	Two Mile Creek
205	Mollusca	Gastropoda	Neogastropoda	Conoidea	Turridae	Glyptotoma		FALSE	crassiplicata		FALSE		Glyptotoma crassiplicata	4	TA	M2	F6	TAM2F6	based on family	Garvie (this study)	2MC-C	205266	Clastic	Clay	-	Eocene	31.1342	-95.9019	32.4	-87.2	Bartonian	Claiborne	Cook Mountain (Crockett)	Landrum	13	USA	Texas	Leon	Two Mile Creek
206	Mollusca	Gastropoda	Neogastropoda	Conoidea	Terebridae	Hastula		FALSE	houstonia		FALSE		Hastula houstonia	2	TA	M2	F6	TAM2F6	Sessa et al. (2012)	Garvie (this study)	2MC-C	205266	Clastic	Clay	-	Eocene	31.1342	-95.9019	32.4	-87.2	Bartonian	Claiborne	Cook Mountain (Crockett)	Landrum	13	USA	Texas	Leon	Two Mile Creek
207	Mollusca	Gastropoda	Neogastropoda	Conoidea	Turridae	Hesperiturris		FALSE	nodocarinatus		FALSE		Hesperiturris nodocarinatus	10	TA	M2	F6	TAM2F6	Sessa et al. (2012)	Garvie (this study)	2MC-C	205266	Clastic	Clay	-	Eocene	31.1342	-95.9019	32.4	-87.2	Bartonian	Claiborne	Cook Mountain (Crockett)	Landrum	13	USA	Texas	Leon	Two Mile Creek
208	Mollusca	Gastropoda	Neogastropoda	Muricoidea	Muricidae	Hexaplex	?	TRUE	vanuxemi		FALSE		Hexaplex vanuxemi	1	TA	M2	F6	TAM2F6	Sessa et al. (2012)	Garvie (this study)	2MC-C	205266	Clastic	Clay	-	Eocene	31.1342	-95.9019	32.4	-87.2	Bartonian	Claiborne	Cook Mountain (Crockett)	Landrum	13	USA	Texas	Leon	Two Mile Creek
209	Mollusca	Gastropoda	Littorinimorpha	Vanikoroidea	Hipponicidae	Hipponix		FALSE	pygmaea		FALSE		Hipponix pygmaea	11	TA	M2	F4	TAM2F4	Sessa et al. (2012)	Garvie (this study)	2MC-C	205266	Clastic	Clay	-	Eocene	31.1342	-95.9019	32.4	-87.2	Bartonian	Claiborne	Cook Mountain (Crockett)	Landrum	13	USA	Texas	Leon	Two Mile Creek
210	Mollusca	Bivalvia	Venerida	Veneroidea	Veneridae	Katherinella	?	TRUE	sp.	informal	TRUE		Katherinella sp.	1	TD	M3	F1	TDM3F1	Sessa et al. (2012)	Garvie (this study)	2MC-C	205266	Clastic	Clay	-	Eocene	31.1342	-95.9019	32.4	-87.2	Bartonian	Claiborne	Cook Mountain (Crockett)	Landrum	13	USA	Texas	Leon	Two Mile Creek
211	Mollusca	Gastropoda	Neogastropoda	Volutoidea	Volutidae	Lapparia		FALSE	mooreana		FALSE		Lapparia mooreana	4	TA	M2	F6	TAM2F6	Sessa et al. (2012)	Garvie (this study)	2MC-C	205266	Clastic	Clay	-	Eocene	31.1342	-95.9019	32.4	-87.2	Bartonian	Claiborne	Cook Mountain (Crockett)	Landrum	13	USA	Texas	Leon	Two Mile Creek
212	Mollusca	Gastropoda	Neogastropoda	Buccinoidea	Fasciolariidae	Latirus		FALSE	moorei		FALSE		Latirus moorei	4	TA	M2	F6	TAM2F6	Sessa et al. (2012)	Garvie (this study)	2MC-C	205266	Clastic	Clay	-	Eocene	31.1342	-95.9019	32.4	-87.2	Bartonian	Claiborne	Cook Mountain (Crockett)	Landrum	13	USA	Texas	Leon	Two Mile Creek
213	Mollusca	Gastropoda	Neogastropoda	Buccinoidea	Fasciolariidae	Latirus		FALSE	sexcostatus		FALSE		Latirus sexcostatus	2	TA	M2	F6	TAM2F6	Sessa et al. (2012)	Garvie (this study)	2MC-C	205266	Clastic	Clay	-	Eocene	31.1342	-95.9019	32.4	-87.2	Bartonian	Claiborne	Cook Mountain (Crockett)	Landrum	13	USA	Texas	Leon	Two Mile Creek
214	Mollusca	Gastropoda	Neogastropoda	Buccinoidea	Echinofulguridae	Levifusus		FALSE	mortoniopsis		FALSE		Levifusus mortoniopsis	3	TA	M2	F6	TAM2F6	Sessa et al. (2012)	Garvie (this study)	2MC-C	205266	Clastic	Clay	-	Eocene	31.1342	-95.9019	32.4	-87.2	Bartonian	Claiborne	Cook Mountain (Crockett)	Landrum	13	USA	Texas	Leon	Two Mile Creek
215	Mollusca	Gastropoda	Neogastropoda	Buccinoidea	Echinofulguridae	Levifusus		FALSE	prepagoda		FALSE		Levifusus prepagoda	1	TA	M2	F6	TAM2F6	Sessa et al. (2012)	Garvie (this study)	2MC-C	205266	Clastic	Clay	-	Eocene	31.1342	-95.9019	32.4	-87.2	Bartonian	Claiborne	Cook Mountain (Crockett)	Landrum	13	USA	Texas	Leon	Two Mile Creek
216	Mollusca	Bivalvia	Limida	Limoidea	Limidae	Lima		FALSE	sp.	informal	TRUE		Lima sp.	2	TA	M3	F1	TAM3F1	Sessa et al. (2012)	Garvie (this study)	2MC-C	205266	Clastic	Clay	-	Eocene	31.1342	-95.9019	32.4	-87.2	Bartonian	Claiborne	Cook Mountain (Crockett)	Landrum	13	USA	Texas	Leon	Two Mile Creek
217	Mollusca	Gastropoda	Littorinimorpha	Truncatelloidea	Tornidae	Lydiphnis		FALSE	novicastri		FALSE		Lydiphnis novicastri	1	TA	M2	F4	TAM2F4	based on family	Garvie (this study)	2MC-C	205266	Clastic	Clay	-	Eocene	31.1342	-95.9019	32.4	-87.2	Bartonian	Claiborne	Cook Mountain (Crockett)	Landrum	13	USA	Texas	Leon	Two Mile Creek
218	Mollusca	Gastropoda	Neogastropoda	Conoidea	Turridae	Lyrosurcula		FALSE	dalli		FALSE		Lyrosurcula dalli	15	TA	M2	F6	TAM2F6	Sessa et al. (2012)	Garvie (this study)	2MC-C	205266	Clastic	Clay	-	Eocene	31.1342	-95.9019	32.4	-87.2	Bartonian	Claiborne	Cook Mountain (Crockett)	Landrum	13	USA	Texas	Leon	Two Mile Creek
219	Mollusca	Gastropoda	"Lower Heterobranchia"	Mathildoidea	Mathildidae	Mathilda		FALSE	sp.	informal	TRUE		Mathilda sp.	1	TA	M2	F5	TAM2F5	Sessa et al. (2012)	Garvie (this study)	2MC-C	205266	Clastic	Clay	-	Eocene	31.1342	-95.9019	32.4	-87.2	Bartonian	Claiborne	Cook Mountain (Crockett)	Landrum	13	USA	Texas	Leon	Two Mile Creek
220	Mollusca	Gastropoda	Littorinimorpha	Vanikoroidea	Eulimidae	Melanella		FALSE	sp.	informal	TRUE		Melanella sp.	3	TA	M2	F5	TAM2F5	based on family	Garvie (this study)	2MC-C	205266	Clastic	Clay	-	Eocene	31.1342	-95.9019	32.4	-87.2	Bartonian	Claiborne	Cook Mountain (Crockett)	Landrum	13	USA	Texas	Leon	Two Mile Creek
221	Mollusca	Gastropoda	Caenogastropoda	Cerithioidea	Turritellidae	Mesalia		FALSE	claibornensis		FALSE		Mesalia claibornensis	42	TA	M2	F1	TAM2F1	Sessa et al. (2012)	Garvie (this study)	2MC-C	205266	Clastic	Clay	-	Eocene	31.1342	-95.9019	32.4	-87.2	Bartonian	Claiborne	Cook Mountain (Crockett)	Landrum	13	USA	Texas	Leon	Two Mile Creek
222	Mollusca	Gastropoda	Neogastropoda	Conoidea	Turridae	Michela		FALSE	trabeatoides		FALSE		Michela trabeatoides	1	TA	M2	F6	TAM2F6	Sessa et al. (2012)	Garvie (this study)	2MC-C	205266	Clastic	Clay	-	Eocene	31.1342	-95.9019	32.4	-87.2	Bartonian	Claiborne	Cook Mountain (Crockett)	Landrum	13	USA	Texas	Leon	Two Mile Creek
223	Mollusca	Gastropoda	Neogastropoda	Conoidea	Borsoniidae	Microdrillia		FALSE	robustula		FALSE		Microdrillia robustula	4	TA	M2	F6	TAM2F6	Sessa et al. (2012)	Garvie (this study)	2MC-C	205266	Clastic	Clay	-	Eocene	31.1342	-95.9019	32.4	-87.2	Bartonian	Claiborne	Cook Mountain (Crockett)	Landrum	13	USA	Texas	Leon	Two Mile Creek
224	Mollusca	Gastropoda	Neogastropoda	Conoidea	Borsoniidae	Microdrillia		FALSE	sp.	informal	TRUE		Microdrillia sp.	7	TA	M2	F6	TAM2F6	Sessa et al. (2012)	Garvie (this study)	2MC-C	205266	Clastic	Clay	-	Eocene	31.1342	-95.9019	32.4	-87.2	Bartonian	Claiborne	Cook Mountain (Crockett)	Landrum	13	USA	Texas	Leon	Two Mile Creek
225	Mollusca	Gastropoda	Littorinimorpha	Naticoidea	Naticidae	Naticarius	aff.	TRUE	semilunata		FALSE		Naticarius semilunata	2	TB	M2	F6	TBM2F6	Sessa et al. (2012)	Garvie (this study)	2MC-C	205266	Clastic	Clay	-	Eocene	31.1342	-95.9019	32.4	-87.2	Bartonian	Claiborne	Cook Mountain (Crockett)	Landrum	13	USA	Texas	Leon	Two Mile Creek
226	Mollusca	Bivalvia	Cardiida	Cardioidea	Cardiidae	Nemocardium		FALSE	gambrinum		FALSE		Nemocardium gambrinum	3	TD	M3	F1	TDM3F1	Sessa et al. (2012)	Garvie (this study)	2MC-C	205266	Clastic	Clay	-	Eocene	31.1342	-95.9019	32.4	-87.2	Bartonian	Claiborne	Cook Mountain (Crockett)	Landrum	13	USA	Texas	Leon	Two Mile Creek
227	Mollusca	Gastropoda	Littorinimorpha	Naticoidea	Naticidae	Neverita		FALSE	limula		FALSE		Neverita limula	2	TB	M2	F6	TBM2F6	based on family	Garvie (this study)	2MC-C	205266	Clastic	Clay	-	Eocene	31.1342	-95.9019	32.4	-87.2	Bartonian	Claiborne	Cook Mountain (Crockett)	Landrum	13	USA	Texas	Leon	Two Mile Creek
228	Mollusca	Bivalvia	Nuculida	Nuculoidea	Nuculidae	Nucula		FALSE	mauricensis		FALSE		Nucula mauricensis	6	TC	M2	F2	TCM2F2	Sessa et al. (2012)	Garvie (this study)	2MC-C	205266	Clastic	Clay	-	Eocene	31.1342	-95.9019	32.4	-87.2	Bartonian	Claiborne	Cook Mountain (Crockett)	Landrum	13	USA	Texas	Leon	Two Mile Creek
229	Mollusca	Gastropoda	Neogastropoda	Muricoidea	Muricidae	Odontopolys	aff.	TRUE	sp.	informal	TRUE		Odontopolys sp.	1	TA	M2	F6	TAM2F6	based on family	Garvie (this study)	2MC-C	205266	Clastic	Clay	-	Eocene	31.1342	-95.9019	32.4	-87.2	Bartonian	Claiborne	Cook Mountain (Crockett)	Landrum	13	USA	Texas	Leon	Two Mile Creek
230	Mollusca	Gastropoda	Caenogastropoda	Cerithioidea	Turritellidae	Omalaxis		FALSE	singleyi		FALSE		Omalaxis singleyi	1	TA	M2	F1	TAM2F1	based on family	Garvie (this study)	2MC-C	205266	Clastic	Clay	-	Eocene	31.1342	-95.9019	32.4	-87.2	Bartonian	Claiborne	Cook Mountain (Crockett)	Landrum	13	USA	Texas	Leon	Two Mile Creek
231	Mollusca	Gastropoda	Neogastropoda	Conoidea	Drilliidae	Pleurofusia		FALSE	huppertzi	cf.	TRUE		Pleurofusia huppertzi	1	TA	M2	F6	TAM2F6	Sessa et al. (2012)	Garvie (this study)	2MC-C	205266	Clastic	Clay	-	Eocene	31.1342	-95.9019	32.4	-87.2	Bartonian	Claiborne	Cook Mountain (Crockett)	Landrum	13	USA	Texas	Leon	Two Mile Creek
232	Mollusca	Gastropoda	Littorinimorpha	Naticoidea	Naticidae	Polinices		FALSE	aratus		FALSE		Polinices aratus	10	TB	M2	F6	TBM2F6	Sessa et al. (2012)	Garvie (this study)	2MC-C	205266	Clastic	Clay	-	Eocene	31.1342	-95.9019	32.4	-87.2	Bartonian	Claiborne	Cook Mountain (Crockett)	Landrum	13	USA	Texas	Leon	Two Mile Creek
233	Mollusca	Gastropoda	Neogastropoda	Conoidea	Turridae	Protosurcula		FALSE	gabbii		FALSE		Protosurcula gabbii	15	TA	M2	F6	TAM2F6	Sessa et al. (2012)	Garvie (this study)	2MC-C	205266	Clastic	Clay	-	Eocene	31.1342	-95.9019	32.4	-87.2	Bartonian	Claiborne	Cook Mountain (Crockett)	Landrum	13	USA	Texas	Leon	Two Mile Creek
234	Mollusca	Gastropoda	Neogastropoda	Olivoidea	Pseudolividae	Pseudoliva		FALSE	vetusta		FALSE		Pseudoliva vetusta	40	TA	M2	F6	TAM2F6	Sessa et al. (2012)	Garvie (this study)	2MC-C	205266	Clastic	Clay	-	Eocene	31.1342	-95.9019	32.4	-87.2	Bartonian	Claiborne	Cook Mountain (Crockett)	Landrum	13	USA	Texas	Leon	Two Mile Creek
235	Mollusca	Gastropoda	Heterobranchia	Pyramidelloidea	Pyramidellidae	Pyramidella		FALSE	sp.	informal	TRUE		Pyramidella sp.	20	TA	M2	F5	TAM2F5	Sessa et al. (2012)	Garvie (this study)	2MC-C	205266	Clastic	Clay	-	Eocene	31.1342	-95.9019	32.4	-87.2	Bartonian	Claiborne	Cook Mountain (Crockett)	Landrum	13	USA	Texas	Leon	Two Mile Creek
236	Mollusca	Gastropoda	Neogastropoda	Mitroidea	Pyramimitridae	Pyramimitra		FALSE	terebraeformis		FALSE		Pyramimitra terebraeformis	4	TA	M2	F5	TAM2F5	Sessa et al. (2012)	Garvie (this study)	2MC-C	205266	Clastic	Clay	-	Eocene	31.1342	-95.9019	32.4	-87.2	Bartonian	Claiborne	Cook Mountain (Crockett)	Landrum	13	USA	Texas	Leon	Two Mile Creek
237	Mollusca	Gastropoda	Neogastropoda	Conoidea	Raphitomidae	Raphitoma		FALSE	nucleola		FALSE		Raphitoma nucleola	5	TA	M2	F6	TAM2F6	Sessa et al. (2012)	Garvie (this study)	2MC-C	205266	Clastic	Clay	-	Eocene	31.1342	-95.9019	32.4	-87.2	Bartonian	Claiborne	Cook Mountain (Crockett)	Landrum	13	USA	Texas	Leon	Two Mile Creek
238	Mollusca	Gastropoda	Neogastropoda	Conoidea	Raphitomidae	Raphitoma		FALSE	sp.	informal	TRUE		Raphitoma sp.	2	TA	M2	F6	TAM2F6	Sessa et al. (2012)	Garvie (this study)	2MC-C	205266	Clastic	Clay	-	Eocene	31.1342	-95.9019	32.4	-87.2	Bartonian	Claiborne	Cook Mountain (Crockett)	Landrum	13	USA	Texas	Leon	Two Mile Creek
239	Mollusca	Gastropoda	Cephalaspidea	Bulloidea	Retusidae	Retusa		FALSE	adamski		FALSE		Retusa adamski	5	TA	M2	F6	TAM2F6	Sessa et al. (2012)	Garvie (this study)	2MC-C	205266	Clastic	Clay	-	Eocene	31.1342	-95.9019	32.4	-87.2	Bartonian	Claiborne	Cook Mountain (Crockett)	Landrum	13	USA	Texas	Leon	Two Mile Creek
240	Mollusca	Gastropoda	Cephalaspidea	Bulloidea	Retusidae	Retusa		FALSE	kellogii		FALSE		Retusa kellogii	8	TA	M2	F6	TAM2F6	Sessa et al. (2012)	Garvie (this study)	2MC-C	205266	Clastic	Clay	-	Eocene	31.1342	-95.9019	32.4	-87.2	Bartonian	Claiborne	Cook Mountain (Crockett)	Landrum	13	USA	Texas	Leon	Two Mile Creek
242	Mollusca	Gastropoda	Ringiculimorpha	Ringiculoidea	Ringiculidae	Ringicula		FALSE	biplicata		FALSE		Ringicula biplicata	2	TA	M2	F6	TAM2F6	Sessa et al. (2012)	Garvie (this study)	2MC-C	205266	Clastic	Clay	-	Eocene	31.1342	-95.9019	32.4	-87.2	Bartonian	Claiborne	Cook Mountain (Crockett)	Landrum	13	USA	Texas	Leon	Two Mile Creek
243	Mollusca	Gastropoda	Neogastropoda	Conoidea	Turridae	Scobinella		FALSE	reticulatoides		FALSE		Scobinella reticulatoides	3	TA	M2	F6	TAM2F6	based on family	Garvie (this study)	2MC-C	205266	Clastic	Clay	-	Eocene	31.1342	-95.9019	32.4	-87.2	Bartonian	Claiborne	Cook Mountain (Crockett)	Landrum	13	USA	Texas	Leon	Two Mile Creek
244	Mollusca	Gastropoda	Littorinimorpha	Naticoidea	Naticidae	Sinum		FALSE	inconstans		FALSE		Sinum inconstans	2	TB	M2	F6	TBM2F6	Sessa et al. (2012)	Garvie (this study)	2MC-C	205266	Clastic	Clay	-	Eocene	31.1342	-95.9019	32.4	-87.2	Bartonian	Claiborne	Cook Mountain (Crockett)	Landrum	13	USA	Texas	Leon	Two Mile Creek
245	Mollusca	Gastropoda	Neogastropoda	Buccinoidea	Fasciolariidae	Surculites		FALSE	engonatus		FALSE	var.	Surculites engonatus	1	TA	M2	F6	TAM2F6	Sessa et al. (2012)	Garvie (this study)	2MC-C	205266	Clastic	Clay	-	Eocene	31.1342	-95.9019	32.4	-87.2	Bartonian	Claiborne	Cook Mountain (Crockett)	Landrum	13	USA	Texas	Leon	Two Mile Creek
246	Mollusca	Gastropoda	Neogastropoda	Conoidea	Terebridae	Terebra		FALSE	mirula		FALSE		Terebra mirula	1	TA	M2	F6	TAM2F6	Miller, 1975.	Garvie (this study)	2MC-C	205266	Clastic	Clay	-	Eocene	31.1342	-95.9019	32.4	-87.2	Bartonian	Claiborne	Cook Mountain (Crockett)	Landrum	13	USA	Texas	Leon	Two Mile Creek
247	Mollusca	Gastropoda	Neogastropoda	Buccinoidea	Buccinidae	Terebrifusus		FALSE	amoenus		FALSE		Terebrifusus amoenus	4	TA	M2	F6	TAM2F6	Sessa et al. (2012)	Garvie (this study)	2MC-C	205266	Clastic	Clay	-	Eocene	31.1342	-95.9019	32.4	-87.2	Bartonian	Claiborne	Cook Mountain (Crockett)	Landrum	13	USA	Texas	Leon	Two Mile Creek
248	Mollusca	Gastropoda	Trochida	Trochoidea	Turbinidae	Tiburnus		FALSE	texanus		FALSE		Tiburnus texanus	4	TA	M2	F4	TAM2F4	based on family	Garvie (this study)	2MC-C	205266	Clastic	Clay	-	Eocene	31.1342	-95.9019	32.4	-87.2	Bartonian	Claiborne	Cook Mountain (Crockett)	Landrum	13	USA	Texas	Leon	Two Mile Creek
249	Mollusca	Gastropoda	Neogastropoda	Volutoidea	Cancellariidae	Trigonostoma		FALSE	gemmatum		FALSE		Trigonostoma gemmatum	2	TA	M2	F5	TAM2F5	Sessa et al. (2012)	Garvie (this study)	2MC-C	205266	Clastic	Clay	-	Eocene	31.1342	-95.9019	32.4	-87.2	Bartonian	Claiborne	Cook Mountain (Crockett)	Landrum	13	USA	Texas	Leon	Two Mile Creek
250	Mollusca	Gastropoda	Caenogastropoda	Triphoroidea	Triphoridae	Triphora	?	TRUE	sp.	informal	TRUE		Triphora sp.	1	TA	M2	F5	TAM2F5	gastropod diet habitat database	Garvie (this study)	2MC-C	205266	Clastic	Clay	-	Eocene	31.1342	-95.9019	32.4	-87.2	Bartonian	Claiborne	Cook Mountain (Crockett)	Landrum	13	USA	Texas	Leon	Two Mile Creek
251	Mollusca	Gastropoda	Neogastropoda	Conoidea	Turridae	Tropisurcula		FALSE	texana		FALSE		Tropisurcula texana	11	TA	M2	F6	TAM2F6	Sessa et al. (2012)	Garvie (this study)	2MC-C	205266	Clastic	Clay	-	Eocene	31.1342	-95.9019	32.4	-87.2	Bartonian	Claiborne	Cook Mountain (Crockett)	Landrum	13	USA	Texas	Leon	Two Mile Creek
252	Mollusca	Gastropoda	Neogastropoda	Conoidea	Turridae	Trypanotoma		FALSE	longispira		FALSE	var.	Trypanotoma longispira	8	TA	M2	F6	TAM2F6	Sessa et al. (2012)	Garvie (this study)	2MC-C	205266	Clastic	Clay	-	Eocene	31.1342	-95.9019	32.4	-87.2	Bartonian	Claiborne	Cook Mountain (Crockett)	Landrum	13	USA	Texas	Leon	Two Mile Creek
253	Mollusca	Gastropoda	Neogastropoda	Conoidea	Turridae	Trypanotopsis		FALSE	texana		FALSE		Trypanotopsis texana	3	TA	M2	F6	TAM2F6	based on family	Garvie (this study)	2MC-C	205266	Clastic	Clay	-	Eocene	31.1342	-95.9019	32.4	-87.2	Bartonian	Claiborne	Cook Mountain (Crockett)	Landrum	13	USA	Texas	Leon	Two Mile Creek
254	Mollusca	Gastropoda	Neogastropoda	Conoidea	Clavatulidae	Turricula		FALSE	plenta		FALSE		Turricula plenta	1	TA	M2	F6	TAM2F6	Sessa et al. (2012)	Garvie (this study)	2MC-C	205266	Clastic	Clay	-	Eocene	31.1342	-95.9019	32.4	-87.2	Bartonian	Claiborne	Cook Mountain (Crockett)	Landrum	13	USA	Texas	Leon	Two Mile Creek
255	Mollusca	Gastropoda	Neogastropoda	Turbinelloidea	Costellariidae	Uromitra		FALSE	brazosana		FALSE		Uromitra brazosana	3	TA	M2	F6	TAM2F6	based on family	Garvie (this study)	2MC-C	205266	Clastic	Clay	-	Eocene	31.1342	-95.9019	32.4	-87.2	Bartonian	Claiborne	Cook Mountain (Crockett)	Landrum	13	USA	Texas	Leon	Two Mile Creek
256	Mollusca	Bivalvia	Carditida	Carditoidea	Carditidae	Venericardia		FALSE	spp.	indet.	TRUE		Venericardia spp.	10	TC	M3	F1	TCM3F1	Sessa et al. (2012)	Garvie (this study)	2MC-C	205266	Clastic	Clay	-	Eocene	31.1342	-95.9019	32.4	-87.2	Bartonian	Claiborne	Cook Mountain (Crockett)	Landrum	13	USA	Texas	Leon	Two Mile Creek
257	Mollusca	Gastropoda	Cephalaspidea	Bulloidea	Rhizoridae	Volvulella		FALSE	loisae		FALSE		Volvulella loisae	6	TA	M2	F4	TAM2F4	based on family	Garvie (this study)	2MC-C	205266	Clastic	Clay	-	Eocene	31.1342	-95.9019	32.4	-87.2	Bartonian	Claiborne	Cook Mountain (Crockett)	Landrum	13	USA	Texas	Leon	Two Mile Creek
258	Mollusca	Gastropoda	Cephalaspidea	Bulloidea	Rhizoridae	Volvulella		FALSE	minutissimus		FALSE		Volvulella minutissimus	4	TA	M2	F4	TAM2F4	based on family	Garvie (this study)	2MC-C	205266	Clastic	Clay	-	Eocene	31.1342	-95.9019	32.4	-87.2	Bartonian	Claiborne	Cook Mountain (Crockett)	Landrum	13	USA	Texas	Leon	Two Mile Creek
241	Mollusca	Gastropoda	Cephalaspidea	Bulloidea	Rhizoridae	Volvulella		FALSE	sp.	informal	TRUE		Volvulella sp.	3	TA	M2	F4	TAM2F4	based on family	Garvie (this study)	2MC-C	205266	Clastic	Clay	-	Eocene	31.1342	-95.9019	32.4	-87.2	Bartonian	Claiborne	Cook Mountain (Crockett)	Landrum	13	USA	Texas	Leon	Two Mile Creek
259	Mollusca	Bivalvia	Cardiida	Tellinoidea	Semelidae	Abra		FALSE	sp.	informal	TRUE		Abra sp.	33	TD	M3	F2	TDM3F2	Sessa et al. (2012)	Garvie (this study)	2MC-O	205267	Clastic	Marl	Clay	Eocene	31.0953	-95.9525	32.3	-87.2	Bartonian	Claiborne	Cook Mountain (Crockett)	Landrum	13	USA	Texas	Leon	Two Mile Creek
263	Mollusca	Gastropoda	Caenogastropoda	Epitonoidea	Epitoniidae	Acirsa	?	TRUE	sp.	informal	TRUE		Acirsa sp.	5	TA	M2	F5	TAM2F5	Sessa et al. (2012)	Garvie (this study)	2MC-O	205267	Clastic	Marl	Clay	Eocene	31.0953	-95.9525	32.3	-87.2	Bartonian	Claiborne	Cook Mountain (Crockett)	Landrum	13	USA	Texas	Leon	Two Mile Creek
264	Mollusca	Gastropoda	Patellogastropoda	Lottioidea	Acmaeidae	Acmaea		FALSE	sp.	informal	TRUE		Acmaea sp.	1	TA	M3	F4	TAM3F4	Sessa et al. (2012)	Garvie (this study)	2MC-O	205267	Clastic	Marl	Clay	Eocene	31.0953	-95.9525	32.3	-87.2	Bartonian	Claiborne	Cook Mountain (Crockett)	Landrum	13	USA	Texas	Leon	Two Mile Creek
265	Mollusca	Gastropoda	Littorinimorpha	Truncatelloidea	Iravadiidae	Actaeonema		FALSE	sp.	informal	TRUE		Actaeonema sp.	6	TA	M2	F4	TAM2F4	based on superfamily	Garvie (this study)	2MC-O	205267	Clastic	Marl	Clay	Eocene	31.0953	-95.9525	32.3	-87.2	Bartonian	Claiborne	Cook Mountain (Crockett)	Landrum	13	USA	Texas	Leon	Two Mile Creek
266	Mollusca	Gastropoda	Heterobranchia	Acteonoidea	Acteonidae	Acteon		FALSE	idoneus		FALSE		Acteon idoneus	8	TA	M2	F6	TAM2F6	Sessa et al. (2012)	Garvie (this study)	2MC-O	205267	Clastic	Marl	Clay	Eocene	31.0953	-95.9525	32.3	-87.2	Bartonian	Claiborne	Cook Mountain (Crockett)	Landrum	13	USA	Texas	Leon	Two Mile Creek
267	Mollusca	Gastropoda	Heterobranchia	Acteonoidea	Acteonidae	Acteon		FALSE	pomilius		FALSE		Acteon pomilius	2	TA	M2	F6	TAM2F6	Sessa et al. (2012)	Garvie (this study)	2MC-O	205267	Clastic	Marl	Clay	Eocene	31.0953	-95.9525	32.3	-87.2	Bartonian	Claiborne	Cook Mountain (Crockett)	Landrum	13	USA	Texas	Leon	Two Mile Creek
268	Mollusca	Gastropoda	Heterobranchia	Acteonoidea	Acteonidae	Acteon		FALSE	sp.	informal	TRUE		Acteon sp.	10	TA	M2	F6	TAM2F6	Sessa et al. (2012)	Garvie (this study)	2MC-O	205267	Clastic	Marl	Clay	Eocene	31.0953	-95.9525	32.3	-87.2	Bartonian	Claiborne	Cook Mountain (Crockett)	Landrum	13	USA	Texas	Leon	Two Mile Creek
269	Mollusca	Bivalvia	Venerida	Glossoidea	Kelliellidae	Alveinus		FALSE	sp.	informal	TRUE		Alveinus sp.	10	TC	M3	F1	TCM3F1	Bivalve life habits	Garvie (this study)	2MC-O	205267	Clastic	Marl	Clay	Eocene	31.0953	-95.9525	32.3	-87.2	Bartonian	Claiborne	Cook Mountain (Crockett)	Landrum	13	USA	Texas	Leon	Two Mile Creek
270	Mollusca	Gastropoda	Neogastropoda	Olivoidea	Ancillariidae	Ancilla		FALSE	staminea		FALSE		Ancilla staminea	60	TA	M2	F6	TAM2F6	Sessa et al. (2012)	Garvie (this study)	2MC-O	205267	Clastic	Marl	Clay	Eocene	31.0953	-95.9525	32.3	-87.2	Bartonian	Claiborne	Cook Mountain (Crockett)	Landrum	13	USA	Texas	Leon	Two Mile Creek
271	Mollusca	Bivalvia	Unionida	Unionoidea	Margaritiferidae	Anodonta		FALSE	grandis		FALSE		Anodonta grandis	2	TC	M3	F1	TCM3F1	based on family	Garvie (this study)	2MC-O	205267	Clastic	Marl	Clay	Eocene	31.0953	-95.9525	32.3	-87.2	Bartonian	Claiborne	Cook Mountain (Crockett)	Landrum	13	USA	Texas	Leon	Two Mile Creek
272	Mollusca	Bivalvia	Pectinida	Anomioidea	Anomiidae	Anomia		FALSE	ephippioides		FALSE		Anomia ephippioides	4	TA	M6	F1	TAM6F1	Sessa et al. (2012)	Garvie (this study)	2MC-O	205267	Clastic	Marl	Clay	Eocene	31.0953	-95.9525	32.3	-87.2	Bartonian	Claiborne	Cook Mountain (Crockett)	Landrum	13	USA	Texas	Leon	Two Mile Creek
273	Mollusca	Bivalvia	Pectinida	Anomioidea	Anomiidae	Anomia		FALSE	sp.	informal	TRUE		Anomia sp.	1	TA	M6	F1	TAM6F1	Sessa et al. (2012)	Garvie (this study)	2MC-O	205267	Clastic	Marl	Clay	Eocene	31.0953	-95.9525	32.3	-87.2	Bartonian	Claiborne	Cook Mountain (Crockett)	Landrum	13	USA	Texas	Leon	Two Mile Creek
274	Mollusca	Bivalvia	Arcida	Arcoidea	Arcidae	Arca		FALSE	sp.	informal	TRUE		Arca sp.	16	TA	M4	F1	TAM4F1	Graham Oliver & Holmes, 2006.	Garvie (this study)	2MC-O	205267	Clastic	Marl	Clay	Eocene	31.0953	-95.9525	32.3	-87.2	Bartonian	Claiborne	Cook Mountain (Crockett)	Landrum	13	USA	Texas	Leon	Two Mile Creek
275	Mollusca	Gastropoda	"Lower Heterobranchia"	Architectonicoidea	Architectonicidae	Architectonica		FALSE	acuta		FALSE		Architectonica acuta	60	TA	M2	F5	TAM2F5	Sessa et al. (2012)	Garvie (this study)	2MC-O	205267	Clastic	Marl	Clay	Eocene	31.0953	-95.9525	32.3	-87.2	Bartonian	Claiborne	Cook Mountain (Crockett)	Landrum	13	USA	Texas	Leon	Two Mile Creek
277	Mollusca	Gastropoda	"Lower Heterobranchia"	Architectonicoidea	Architectonicidae	Architectonica		FALSE	alveata		FALSE		Architectonica alveata	1	TA	M2	F5	TAM2F5	Sessa et al. (2012)	Garvie (this study)	2MC-O	205267	Clastic	Marl	Clay	Eocene	31.0953	-95.9525	32.3	-87.2	Bartonian	Claiborne	Cook Mountain (Crockett)	Landrum	13	USA	Texas	Leon	Two Mile Creek
278	Mollusca	Gastropoda	"Lower Heterobranchia"	Architectonicoidea	Architectonicidae	Architectonica		FALSE	bellistriata		FALSE		Architectonica bellistriata	30	TA	M2	F5	TAM2F5	Sessa et al. (2012)	Garvie (this study)	2MC-O	205267	Clastic	Marl	Clay	Eocene	31.0953	-95.9525	32.3	-87.2	Bartonian	Claiborne	Cook Mountain (Crockett)	Landrum	13	USA	Texas	Leon	Two Mile Creek
281	Mollusca	Gastropoda	"Lower Heterobranchia"	Architectonicoidea	Architectonicidae	Architectonica		FALSE	meekana	?	TRUE		Architectonica meekana	3	TA	M2	F5	TAM2F5	Sessa et al. (2012)	Garvie (this study)	2MC-O	205267	Clastic	Marl	Clay	Eocene	31.0953	-95.9525	32.3	-87.2	Bartonian	Claiborne	Cook Mountain (Crockett)	Landrum	13	USA	Texas	Leon	Two Mile Creek
280	Mollusca	Gastropoda	"Lower Heterobranchia"	Architectonicoidea	Architectonicidae	Architectonica		FALSE	meekana		FALSE		Architectonica meekana	18	TA	M2	F5	TAM2F5	Sessa et al. (2012)	Garvie (this study)	2MC-O	205267	Clastic	Marl	Clay	Eocene	31.0953	-95.9525	32.3	-87.2	Bartonian	Claiborne	Cook Mountain (Crockett)	Landrum	13	USA	Texas	Leon	Two Mile Creek
283	Mollusca	Gastropoda	"Lower Heterobranchia"	Architectonicoidea	Architectonicidae	Architectonica		FALSE	scrobiculata		FALSE	hicoria	Architectonica scrobiculata	9	TA	M2	F5	TAM2F5	Sessa et al. (2012)	Garvie (this study)	2MC-O	205267	Clastic	Marl	Clay	Eocene	31.0953	-95.9525	32.3	-87.2	Bartonian	Claiborne	Cook Mountain (Crockett)	Landrum	13	USA	Texas	Leon	Two Mile Creek
284	Mollusca	Gastropoda	"Lower Heterobranchia"	Architectonicoidea	Architectonicidae	Architectonica		FALSE	sp.	informal	TRUE		Architectonica sp.	31	TA	M2	F5	TAM2F5	Sessa et al. (2012)	Garvie (this study)	2MC-O	205267	Clastic	Marl	Clay	Eocene	31.0953	-95.9525	32.3	-87.2	Bartonian	Claiborne	Cook Mountain (Crockett)	Landrum	13	USA	Texas	Leon	Two Mile Creek
286	Mollusca	Gastropoda	"Lower Heterobranchia"	Architectonicoidea	Architectonicidae	Architectonica		FALSE	spp.	indet.	TRUE		Architectonica spp.	18	TA	M2	F5	TAM2F5	Sessa et al. (2012)	Garvie (this study)	2MC-O	205267	Clastic	Marl	Clay	Eocene	31.0953	-95.9525	32.3	-87.2	Bartonian	Claiborne	Cook Mountain (Crockett)	Landrum	13	USA	Texas	Leon	Two Mile Creek
287	Mollusca	Gastropoda	"Lower Heterobranchia"	Architectonicoidea	Architectonicidae	Architectonica		FALSE	texcarolina		FALSE		Architectonica texcarolina	12	TA	M2	F5	TAM2F5	Sessa et al. (2012)	Garvie (this study)	2MC-O	205267	Clastic	Marl	Clay	Eocene	31.0953	-95.9525	32.3	-87.2	Bartonian	Claiborne	Cook Mountain (Crockett)	Landrum	13	USA	Texas	Leon	Two Mile Creek
288	Mollusca	Gastropoda	Littorinimorpha	Tonnoidea	Ranellidae	Argobuccinum	?	TRUE	sp.	informal	TRUE		Argobuccinum sp.	1	TA	M2	F6	TAM2F6	Sessa et al. (2012)	Garvie (this study)	2MC-O	205267	Clastic	Marl	Clay	Eocene	31.0953	-95.9525	32.3	-87.2	Bartonian	Claiborne	Cook Mountain (Crockett)	Landrum	13	USA	Texas	Leon	Two Mile Creek
289	Mollusca	Gastropoda	Neogastropoda	Volutoidea	Volutidae	Athleta		FALSE	petrosus		FALSE		Athleta petrosus	67	TA	M2	F6	TAM2F6	Sessa et al. (2012)	Garvie (this study)	2MC-O	205267	Clastic	Marl	Clay	Eocene	31.0953	-95.9525	32.3	-87.2	Bartonian	Claiborne	Cook Mountain (Crockett)	Landrum	13	USA	Texas	Leon	Two Mile Creek
290	Mollusca	Gastropoda	Neogastropoda	Volutoidea	Volutidae	Athleta		FALSE	sp.	informal	TRUE		Athleta sp.	36	TA	M2	F6	TAM2F6	Sessa et al. (2012)	Garvie (this study)	2MC-O	205267	Clastic	Marl	Clay	Eocene	31.0953	-95.9525	32.3	-87.2	Bartonian	Claiborne	Cook Mountain (Crockett)	Landrum	13	USA	Texas	Leon	Two Mile Creek
292	Mollusca	Gastropoda	Neogastropoda	Volutoidea	Volutidae	Athleta		FALSE	wheelockensis		FALSE		Athleta wheelockensis	1	TA	M2	F6	TAM2F6	Sessa et al. (2012)	Garvie (this study)	2MC-O	205267	Clastic	Marl	Clay	Eocene	31.0953	-95.9525	32.3	-87.2	Bartonian	Claiborne	Cook Mountain (Crockett)	Landrum	13	USA	Texas	Leon	Two Mile Creek
293	Mollusca	Bivalvia	Ostreida	Pinnoidea	Pinnidae	Atrina		FALSE	sp.	informal	TRUE		Atrina sp.	8	TB	M6	F1	TBM6F1	Sessa et al. (2012)	Garvie (this study)	2MC-O	205267	Clastic	Marl	Clay	Eocene	31.0953	-95.9525	32.3	-87.2	Bartonian	Claiborne	Cook Mountain (Crockett)	Landrum	13	USA	Texas	Leon	Two Mile Creek
296	Mollusca	Gastropoda	Neogastropoda	Conoidea	Borsoniidae	Awateria		FALSE	sp.	informal	TRUE		Awateria sp.	1	TA	M2	F6	TAM2F6	based on superfamily	Garvie (this study)	2MC-O	205267	Clastic	Marl	Clay	Eocene	31.0953	-95.9525	32.3	-87.2	Bartonian	Claiborne	Cook Mountain (Crockett)	Landrum	13	USA	Texas	Leon	Two Mile Creek
297	Mollusca	Bivalvia	Myida	Pholadoidea	Teredinidae	Bankia	?	TRUE	sp.	informal	TRUE		Bankia sp.	4	TD	M5	F1	TDM5F1	based on family	Garvie (this study)	2MC-O	205267	Clastic	Marl	Clay	Eocene	31.0953	-95.9525	32.3	-87.2	Bartonian	Claiborne	Cook Mountain (Crockett)	Landrum	13	USA	Texas	Leon	Two Mile Creek
298	Mollusca	Bivalvia	Myida	Pholadoidea	Teredinidae	Bankia		FALSE	sp.	informal	TRUE		Bankia sp.	1	TD	M5	F1	TDM5F1	based on family	Garvie (this study)	2MC-O	205267	Clastic	Marl	Clay	Eocene	31.0953	-95.9525	32.3	-87.2	Bartonian	Claiborne	Cook Mountain (Crockett)	Landrum	13	USA	Texas	Leon	Two Mile Creek
300	Mollusca	Bivalvia	Arcida	Arcoidea	Arcidae	Barbatia		FALSE	sp.	informal	TRUE		Barbatia sp.	17	TA	M4	F1	TAM4F1	Graham Oliver & Holmes, 2006.	Garvie (this study)	2MC-O	205267	Clastic	Marl	Clay	Eocene	31.0953	-95.9525	32.3	-87.2	Bartonian	Claiborne	Cook Mountain (Crockett)	Landrum	13	USA	Texas	Leon	Two Mile Creek
301	Mollusca	Bivalvia	Arcida	Arcoidea	Arcidae	Bathyarca		FALSE	sp.	informal	TRUE		Bathyarca sp.	34	TA	M4	F1	TAM4F1	Graham Oliver & Holmes, 2006.	Garvie (this study)	2MC-O	205267	Clastic	Marl	Clay	Eocene	31.0953	-95.9525	32.3	-87.2	Bartonian	Claiborne	Cook Mountain (Crockett)	Landrum	13	USA	Texas	Leon	Two Mile Creek
302	Mollusca	Gastropoda	Neogastropoda	Buccinoidea	Buccinidae	Bolis		FALSE	enterogramma		FALSE		Bolis enterogramma	1	TA	M2	F6	TAM2F6	based on family	Garvie (this study)	2MC-O	205267	Clastic	Marl	Clay	Eocene	31.0953	-95.9525	32.3	-87.2	Bartonian	Claiborne	Cook Mountain (Crockett)	Landrum	13	USA	Texas	Leon	Two Mile Creek
303	Mollusca	Gastropoda	Neogastropoda	Volutoidea	Cancellariidae	Bonellitia		FALSE	parilis		FALSE		Bonellitia parilis	20	TA	M2	F5	TAM2F5	Sessa et al. (2012)	Garvie (this study)	2MC-O	205267	Clastic	Marl	Clay	Eocene	31.0953	-95.9525	32.3	-87.2	Bartonian	Claiborne	Cook Mountain (Crockett)	Landrum	13	USA	Texas	Leon	Two Mile Creek
304	Mollusca	Gastropoda	Neogastropoda	Volutoidea	Cancellariidae	Bonellitia		FALSE	sp.	informal	TRUE		Bonellitia sp.	61	TA	M2	F5	TAM2F5	Sessa et al. (2012)	Garvie (this study)	2MC-O	205267	Clastic	Marl	Clay	Eocene	31.0953	-95.9525	32.3	-87.2	Bartonian	Claiborne	Cook Mountain (Crockett)	Landrum	13	USA	Texas	Leon	Two Mile Creek
305	Mollusca	Gastropoda	Neogastropoda	Buccinoidea	Nassariidae	Buccitriton		FALSE	sp.	informal	TRUE		Buccitriton sp.	130	TA	M2	F6	TAM2F6	Sessa et al. (2012)	Garvie (this study)	2MC-O	205267	Clastic	Marl	Clay	Eocene	31.0953	-95.9525	32.3	-87.2	Bartonian	Claiborne	Cook Mountain (Crockett)	Landrum	13	USA	Texas	Leon	Two Mile Creek
307	Mollusca	Gastropoda	Neogastropoda	Buccinoidea	Nassariidae	Buccitriton		FALSE	texanum		FALSE		Buccitriton texanum	62	TA	M2	F6	TAM2F6	Sessa et al. (2012)	Garvie (this study)	2MC-O	205267	Clastic	Marl	Clay	Eocene	31.0953	-95.9525	32.3	-87.2	Bartonian	Claiborne	Cook Mountain (Crockett)	Landrum	13	USA	Texas	Leon	Two Mile Creek
308	Mollusca	Gastropoda	Neogastropoda	Muricoidea	Marginellidae	Bullata		FALSE	sp.	informal	TRUE		Bullata sp.	36	TA	M2	F6	TAM2F6	Sessa et al. (2012)	Garvie (this study)	2MC-O	205267	Clastic	Marl	Clay	Eocene	31.0953	-95.9525	32.3	-87.2	Bartonian	Claiborne	Cook Mountain (Crockett)	Landrum	13	USA	Texas	Leon	Two Mile Creek
310	Mollusca	Scaphopoda	Dentaliida	Dentaloidea	Gadilidae	Cadulus		FALSE	sp.	informal	TRUE		Cadulus sp.	15	TD	M2	F2	TDM2F2	Sessa et al. (2012)	Garvie (this study)	2MC-O	205267	Clastic	Marl	Clay	Eocene	31.0953	-95.9525	32.3	-87.2	Bartonian	Claiborne	Cook Mountain (Crockett)	Landrum	13	USA	Texas	Leon	Two Mile Creek
311	Mollusca	Scaphopoda	Dentaliida	Dentaloidea	Gadilidae	Cadulus		FALSE	spp.	indet.	TRUE		Cadulus spp.	30	TD	M2	F2	TDM2F2	Sessa et al. (2012)	Garvie (this study)	2MC-O	205267	Clastic	Marl	Clay	Eocene	31.0953	-95.9525	32.3	-87.2	Bartonian	Claiborne	Cook Mountain (Crockett)	Landrum	13	USA	Texas	Leon	Two Mile Creek
312	Mollusca	Bivalvia	Nuculanida	Nuculanoidea	Nuculanidae	Calorhadia		FALSE	compsa		FALSE		Calorhadia compsa	1	TD	M2	F2	TDM2F2	Sessa et al. (2012)	Garvie (this study)	2MC-O	205267	Clastic	Marl	Clay	Eocene	31.0953	-95.9525	32.3	-87.2	Bartonian	Claiborne	Cook Mountain (Crockett)	Landrum	13	USA	Texas	Leon	Two Mile Creek
313	Mollusca	Bivalvia	Nuculanida	Nuculanoidea	Nuculanidae	Calorhadia		FALSE	sp.	informal	TRUE		Calorhadia sp.	3	TD	M2	F2	TDM2F2	Sessa et al. (2012)	Garvie (this study)	2MC-O	205267	Clastic	Marl	Clay	Eocene	31.0953	-95.9525	32.3	-87.2	Bartonian	Claiborne	Cook Mountain (Crockett)	Landrum	13	USA	Texas	Leon	Two Mile Creek
315	Mollusca	Bivalvia	Nuculanida	Nuculanoidea	Nuculanidae	Calorhadia		FALSE	spp.	indet.	TRUE		Calorhadia spp.	5	TD	M2	F2	TDM2F2	Sessa et al. (2012)	Garvie (this study)	2MC-O	205267	Clastic	Marl	Clay	Eocene	31.0953	-95.9525	32.3	-87.2	Bartonian	Claiborne	Cook Mountain (Crockett)	Landrum	13	USA	Texas	Leon	Two Mile Creek
316	Mollusca	Gastropoda	Littorinimorpha	Stromboidea	Strombidae	Calyptraphorus		FALSE	sp.	informal	TRUE		Calyptraphorus sp.	7	TA	M2	F4	TAM2F4	Sessa et al. (2012)	Garvie (this study)	2MC-O	205267	Clastic	Marl	Clay	Eocene	31.0953	-95.9525	32.3	-87.2	Bartonian	Claiborne	Cook Mountain (Crockett)	Landrum	13	USA	Texas	Leon	Two Mile Creek
319	Mollusca	Gastropoda	Neogastropoda	Volutoidea	Volutidae	Caricella		FALSE	sp.	informal	TRUE		Caricella sp.	30	TA	M2	F6	TAM2F6	Sessa et al. (2012)	Garvie (this study)	2MC-O	205267	Clastic	Marl	Clay	Eocene	31.0953	-95.9525	32.3	-87.2	Bartonian	Claiborne	Cook Mountain (Crockett)	Landrum	13	USA	Texas	Leon	Two Mile Creek
322	Mollusca	Bivalvia	Myida	Myoidea	Corbulidae	Caryocorbula		FALSE	sp.	informal	TRUE		Caryocorbula sp.	40	TD	M4	F1	TDM4F1	Sessa et al. (2012)	Garvie (this study)	2MC-O	205267	Clastic	Marl	Clay	Eocene	31.0953	-95.9525	32.3	-87.2	Bartonian	Claiborne	Cook Mountain (Crockett)	Landrum	13	USA	Texas	Leon	Two Mile Creek
326	Mollusca	Gastropoda	Caenogastropoda	Epitonoidea	Epitoniidae	Cirsotrema	aff.	TRUE	sp.	informal	TRUE		Cirsotrema sp.	4	TA	M2	F5	TAM2F5	gastropod diet habitat database	Garvie (this study)	2MC-O	205267	Clastic	Marl	Clay	Eocene	31.0953	-95.9525	32.3	-87.2	Bartonian	Claiborne	Cook Mountain (Crockett)	Landrum	13	USA	Texas	Leon	Two Mile Creek
324	Mollusca	Gastropoda	Caenogastropoda	Epitonoidea	Epitoniidae	Cirsotrema		FALSE	sp.	informal	TRUE		Cirsotrema sp.	24	TA	M2	F5	TAM2F5	gastropod diet habitat database	Garvie (this study)	2MC-O	205267	Clastic	Marl	Clay	Eocene	31.0953	-95.9525	32.3	-87.2	Bartonian	Claiborne	Cook Mountain (Crockett)	Landrum	13	USA	Texas	Leon	Two Mile Creek
327	Mollusca	Gastropoda	Neogastropoda	Buccinoidea	Fasciolariidae	Clavilithes		FALSE	sp.	informal	TRUE		Clavilithes sp.	2	TA	M2	F6	TAM2F6	Sessa et al. (2012)	Garvie (this study)	2MC-O	205267	Clastic	Marl	Clay	Eocene	31.0953	-95.9525	32.3	-87.2	Bartonian	Claiborne	Cook Mountain (Crockett)	Landrum	13	USA	Texas	Leon	Two Mile Creek
329	Mollusca	Gastropoda	Neogastropoda	Buccinoidea	Fasciolariidae	Clavilithes		FALSE	texanus		FALSE		Clavilithes texanus	6	TA	M2	F6	TAM2F6	Sessa et al. (2012)	Garvie (this study)	2MC-O	205267	Clastic	Marl	Clay	Eocene	31.0953	-95.9525	32.3	-87.2	Bartonian	Claiborne	Cook Mountain (Crockett)	Landrum	13	USA	Texas	Leon	Two Mile Creek
330	Mollusca	Gastropoda	Neogastropoda	Conoidea	Turridae	Cochlespira		FALSE	engonata		FALSE		Cochlespira engonata	21	TA	M2	F6	TAM2F6	Sessa et al. (2012)	Garvie (this study)	2MC-O	205267	Clastic	Marl	Clay	Eocene	31.0953	-95.9525	32.3	-87.2	Bartonian	Claiborne	Cook Mountain (Crockett)	Landrum	13	USA	Texas	Leon	Two Mile Creek
332	Mollusca	Gastropoda	Neogastropoda	Conoidea	Turridae	Cochlespirella		FALSE	sp.	informal	TRUE		Cochlespirella sp.	12	TA	M2	F6	TAM2F6	based on family	Garvie (this study)	2MC-O	205267	Clastic	Marl	Clay	Eocene	31.0953	-95.9525	32.3	-87.2	Bartonian	Claiborne	Cook Mountain (Crockett)	Landrum	13	USA	Texas	Leon	Two Mile Creek
334	Mollusca	Gastropoda	Neogastropoda	Turbinelloidea	Volutomitridae	Conomitra		FALSE	fusoides		FALSE		Conomitra fusoides	87	TA	M2	F6	TAM2F6	Gastropod diet database	Garvie (this study)	2MC-O	205267	Clastic	Marl	Clay	Eocene	31.0953	-95.9525	32.3	-87.2	Bartonian	Claiborne	Cook Mountain (Crockett)	Landrum	13	USA	Texas	Leon	Two Mile Creek
335	Mollusca	Gastropoda	Neogastropoda	Turbinelloidea	Volutomitridae	Conomitra		FALSE	fusoides		FALSE		Conomitra fusoides	50	TA	M2	F6	TAM2F6	Gastropod diet database	Garvie (this study)	2MC-O	205267	Clastic	Marl	Clay	Eocene	31.0953	-95.9525	32.3	-87.2	Bartonian	Claiborne	Cook Mountain (Crockett)	Landrum	13	USA	Texas	Leon	Two Mile Creek
336	Mollusca	Gastropoda	Neogastropoda	Conoidea	Conidae	Conus		FALSE	sauridens		FALSE		Conus sauridens	12	TA	M2	F6	TAM2F6	Kohn, 2001.	Garvie (this study)	2MC-O	205267	Clastic	Marl	Clay	Eocene	31.0953	-95.9525	32.3	-87.2	Bartonian	Claiborne	Cook Mountain (Crockett)	Landrum	13	USA	Texas	Leon	Two Mile Creek
337	Mollusca	Gastropoda	Neogastropoda	Conoidea	Conidae	Conus		FALSE	sp.	informal	TRUE		Conus sp.	5	TA	M2	F6	TAM2F6	Kohn, 2001.	Garvie (this study)	2MC-O	205267	Clastic	Marl	Clay	Eocene	31.0953	-95.9525	32.3	-87.2	Bartonian	Claiborne	Cook Mountain (Crockett)	Landrum	13	USA	Texas	Leon	Two Mile Creek
338	Mollusca	Gastropoda	Neogastropoda	Volutoidea	Cancellariidae	Coptostoma		FALSE	ulmulum		FALSE		Coptostoma ulmulum	2	TA	M2	F5	TAM2F5	Gastropod diet database	Garvie (this study)	2MC-O	205267	Clastic	Marl	Clay	Eocene	31.0953	-95.9525	32.3	-87.2	Bartonian	Claiborne	Cook Mountain (Crockett)	Landrum	13	USA	Texas	Leon	Two Mile Creek
339	Mollusca	Bivalvia	Myida	Myoidea	Corbulidae	Corbula	?	TRUE	sp.	informal	TRUE		Corbula sp.	88	TD	M4	F1	TDM4F1	Sessa et al. (2012)	Garvie (this study)	2MC-O	205267	Clastic	Marl	Clay	Eocene	31.0953	-95.9525	32.3	-87.2	Bartonian	Claiborne	Cook Mountain (Crockett)	Landrum	13	USA	Texas	Leon	Two Mile Creek
341	Mollusca	Gastropoda	Neogastropoda	Conoidea	Borsoniidae	Cordieria		FALSE	ludoviciana		FALSE	mississippiensis	Cordieria ludoviciana	10	TA	M2	F6	TAM2F6	based on superfamily	Garvie (this study)	2MC-O	205267	Clastic	Marl	Clay	Eocene	31.0953	-95.9525	32.3	-87.2	Bartonian	Claiborne	Cook Mountain (Crockett)	Landrum	13	USA	Texas	Leon	Two Mile Creek
342	Mollusca	Gastropoda	Neogastropoda	Buccinoidea	Melongenidae	Cornulina		FALSE	armigera		FALSE		Cornulina armigera	4	TA	M2	F6	TAM2F6	Sessa et al. (2012)	Garvie (this study)	2MC-O	205267	Clastic	Marl	Clay	Eocene	31.0953	-95.9525	32.3	-87.2	Bartonian	Claiborne	Cook Mountain (Crockett)	Landrum	13	USA	Texas	Leon	Two Mile Creek
343	Mollusca	Gastropoda	Neogastropoda	Conoidea	Turridae	Coronia		FALSE	sp.	informal	TRUE		Coronia sp.	15	TA	M2	F6	TAM2F6	Sessa et al. (2012)	Garvie (this study)	2MC-O	205267	Clastic	Marl	Clay	Eocene	31.0953	-95.9525	32.3	-87.2	Bartonian	Claiborne	Cook Mountain (Crockett)	Landrum	13	USA	Texas	Leon	Two Mile Creek
344	Mollusca	Gastropoda	Neogastropoda	Conoidea	Turridae	Coronia		FALSE	spp.	indet.	TRUE		Coronia spp.	25	TA	M2	F6	TAM2F6	Sessa et al. (2012)	Garvie (this study)	2MC-O	205267	Clastic	Marl	Clay	Eocene	31.0953	-95.9525	32.3	-87.2	Bartonian	Claiborne	Cook Mountain (Crockett)	Landrum	13	USA	Texas	Leon	Two Mile Creek
345	Mollusca	Bivalvia	Carditida	Crassatelloidea	Crassatellidae	Crassinella		FALSE	sp.	informal	TRUE		Crassinella sp.	20	TA	M3	F1	TAM3F1	Sessa et al. (2012)	Garvie (this study)	2MC-O	205267	Clastic	Marl	Clay	Eocene	31.0953	-95.9525	32.3	-87.2	Bartonian	Claiborne	Cook Mountain (Crockett)	Landrum	13	USA	Texas	Leon	Two Mile Creek
346	Mollusca	Bivalvia	Ostreida	Ostreoidea	Ostreidae	Crassostrea		FALSE	alabamensis		FALSE		Crassostrea alabamensis	2	TA	M6	F1	TAM6F1	Sessa et al. (2012)	Garvie (this study)	2MC-O	205267	Clastic	Marl	Clay	Eocene	31.0953	-95.9525	32.3	-87.2	Bartonian	Claiborne	Cook Mountain (Crockett)	Landrum	13	USA	Texas	Leon	Two Mile Creek
348	Mollusca	Bivalvia	Ostreida	Ostreoidea	Ostreidae	Cubitostrea	?	TRUE	sp.	informal	TRUE		Cubitostrea sp.	3	TA	M6	F1	TAM6F1	Sessa et al. (2012)	Garvie (this study)	2MC-O	205267	Clastic	Marl	Clay	Eocene	31.0953	-95.9525	32.3	-87.2	Bartonian	Claiborne	Cook Mountain (Crockett)	Landrum	13	USA	Texas	Leon	Two Mile Creek
349	Mollusca	Bivalvia	Anomalodesmata	Cuspidarioidea	Cuspidariidae	Cuspidaria		FALSE	sp.	informal	TRUE		Cuspidaria sp.	1	TD	M2	F6	TDM2F6	Sessa et al. (2012)	Garvie (this study)	2MC-O	205267	Clastic	Marl	Clay	Eocene	31.0953	-95.9525	32.3	-87.2	Bartonian	Claiborne	Cook Mountain (Crockett)	Landrum	13	USA	Texas	Leon	Two Mile Creek
350	Mollusca	Gastropoda	Littorinimorpha	Truncatelloidea	Tornidae	Cyclostremiscus		FALSE	sp.	informal	TRUE		Cyclostremiscus sp.	10	TA	M2	F4	TAM2F4	Sessa et al. (2012)	Garvie (this study)	2MC-O	205267	Clastic	Marl	Clay	Eocene	31.0953	-95.9525	32.3	-87.2	Bartonian	Claiborne	Cook Mountain (Crockett)	Landrum	13	USA	Texas	Leon	Two Mile Creek
351	Mollusca	Gastropoda	Littorinimorpha	Truncatelloidea	Tornidae	Cyclostremiscus		FALSE	spp.	indet.	TRUE		Cyclostremiscus spp.	13	TA	M2	F4	TAM2F4	Sessa et al. (2012)	Garvie (this study)	2MC-O	205267	Clastic	Marl	Clay	Eocene	31.0953	-95.9525	32.3	-87.2	Bartonian	Claiborne	Cook Mountain (Crockett)	Landrum	13	USA	Texas	Leon	Two Mile Creek
352	Mollusca	Gastropoda	Cephalaspidea	Cylichnoidea	Cylichnidae	Cylichna		FALSE	confusa		FALSE		Cylichna confusa	7	TA	M2	F6	TAM2F6	Sessa et al. (2012)	Garvie (this study)	2MC-O	205267	Clastic	Marl	Clay	Eocene	31.0953	-95.9525	32.3	-87.2	Bartonian	Claiborne	Cook Mountain (Crockett)	Landrum	13	USA	Texas	Leon	Two Mile Creek
354	Mollusca	Gastropoda	Littorinimorpha	Cypraeoidea	Cypraeidae	Cypraeorbis		FALSE	nucleoides		FALSE		Cypraeorbis nucleoides	5	TA	M2	F6	TAM2F6	Osorio et al., 1993	Garvie (this study)	2MC-O	205267	Clastic	Marl	Clay	Eocene	31.0953	-95.9525	32.3	-87.2	Bartonian	Claiborne	Cook Mountain (Crockett)	Landrum	13	USA	Texas	Leon	Two Mile Creek
355	Mollusca	Scaphopoda	Dentaliida	Dentaloidea	Dentaliidae	Dentalium		FALSE	sp.	informal	TRUE		Dentalium sp.	30	TD	M2	F2	TDM2F2	Sessa et al. (2012)	Garvie (this study)	2MC-O	205267	Clastic	Marl	Clay	Eocene	31.0953	-95.9525	32.3	-87.2	Bartonian	Claiborne	Cook Mountain (Crockett)	Landrum	13	USA	Texas	Leon	Two Mile Creek
356	Mollusca	Gastropoda	Lepetellida	Fissurelloidea	Fissurellidae	Diodora		FALSE	sp.	informal	TRUE		Diodora sp.	5	TA	M2	F4	TAM2F4	Sessa et al. (2012)	Garvie (this study)	2MC-O	205267	Clastic	Marl	Clay	Eocene	31.0953	-95.9525	32.3	-87.2	Bartonian	Claiborne	Cook Mountain (Crockett)	Landrum	13	USA	Texas	Leon	Two Mile Creek
358	Mollusca	Gastropoda	Littorinimorpha	Tonnoidea	Personidae	Distorsio		FALSE	septemdentata		FALSE		Distorsio septemdentata	72	TA	M2	F6	TAM2F6	gastropod life habit database	Garvie (this study)	2MC-O	205267	Clastic	Marl	Clay	Eocene	31.0953	-95.9525	32.3	-87.2	Bartonian	Claiborne	Cook Mountain (Crockett)	Landrum	13	USA	Texas	Leon	Two Mile Creek
359	Mollusca	Gastropoda	Littorinimorpha	Tonnoidea	Personidae	Distorsio		FALSE	sp.	informal	TRUE		Distorsio sp.	22	TA	M2	F6	TAM2F6	gastropod life habit database	Garvie (this study)	2MC-O	205267	Clastic	Marl	Clay	Eocene	31.0953	-95.9525	32.3	-87.2	Bartonian	Claiborne	Cook Mountain (Crockett)	Landrum	13	USA	Texas	Leon	Two Mile Creek
360	Mollusca	Gastropoda	Littorinimorpha	Stromboidea	Strombidae	Ectinochilus		FALSE	sp.	informal	TRUE		Ectinochilus sp.	15	TA	M2	F4	TAM2F4	based on family	Garvie (this study)	2MC-O	205267	Clastic	Marl	Clay	Eocene	31.0953	-95.9525	32.3	-87.2	Bartonian	Claiborne	Cook Mountain (Crockett)	Landrum	13	USA	Texas	Leon	Two Mile Creek
361	Mollusca	Gastropoda	Littorinimorpha	Stromboidea	Strombidae	Ectinochilus		FALSE	texanum		FALSE		Ectinochilus texanum	10	TA	M2	F4	TAM2F4	based on family	Garvie (this study)	2MC-O	205267	Clastic	Marl	Clay	Eocene	31.0953	-95.9525	32.3	-87.2	Bartonian	Claiborne	Cook Mountain (Crockett)	Landrum	13	USA	Texas	Leon	Two Mile Creek
362	Mollusca	Gastropoda	Umbraculida	Umbraculoidea	Umbraculidae	Eosinica	?	TRUE	sp.	informal	TRUE		Eosinica sp.	2	TA	M2	F5	TAM2F5	based on family	Garvie (this study)	2MC-O	205267	Clastic	Marl	Clay	Eocene	31.0953	-95.9525	32.3	-87.2	Bartonian	Claiborne	Cook Mountain (Crockett)	Landrum	13	USA	Texas	Leon	Two Mile Creek
363	Mollusca	Gastropoda	Umbraculida	Umbraculoidea	Umbraculidae	Eosinica		FALSE	sp.	informal	TRUE		Eosinica sp.	1	TA	M2	F5	TAM2F5	based on family	Garvie (this study)	2MC-O	205267	Clastic	Marl	Clay	Eocene	31.0953	-95.9525	32.3	-87.2	Bartonian	Claiborne	Cook Mountain (Crockett)	Landrum	13	USA	Texas	Leon	Two Mile Creek
364	Mollusca	Gastropoda	Neogastropoda	Conoidea	Turridae	Eosurcula		FALSE	sp.	informal	TRUE		Eosurcula sp.	1	TA	M2	F6	TAM2F6	Sessa et al. (2012)	Garvie (this study)	2MC-O	205267	Clastic	Marl	Clay	Eocene	31.0953	-95.9525	32.3	-87.2	Bartonian	Claiborne	Cook Mountain (Crockett)	Landrum	13	USA	Texas	Leon	Two Mile Creek
365	Mollusca	Gastropoda	Neogastropoda	Conoidea	Turridae	Eosurcula		FALSE	spp.	indet.	TRUE		Eosurcula spp.	2	TA	M2	F6	TAM2F6	Sessa et al. (2012)	Garvie (this study)	2MC-O	205267	Clastic	Marl	Clay	Eocene	31.0953	-95.9525	32.3	-87.2	Bartonian	Claiborne	Cook Mountain (Crockett)	Landrum	13	USA	Texas	Leon	Two Mile Creek
366	Mollusca	Bivalvia	Lucinida	Lucinoidea	Lucinidae	Epilucina	?	TRUE	sp.	informal	TRUE		Epilucina sp.	3	TD	M3	F3	TDM3F3	Sessa et al. (2012)	Garvie (this study)	2MC-O	205267	Clastic	Marl	Clay	Eocene	31.0953	-95.9525	32.3	-87.2	Bartonian	Claiborne	Cook Mountain (Crockett)	Landrum	13	USA	Texas	Leon	Two Mile Creek
367	Mollusca	Gastropoda	Littorinimorpha	Truncatelloidea	Tornidae	Episcynia		FALSE	sp.	informal	TRUE		Episcynia sp.	3	TA	M2	F4	TAM2F4	based on family	Garvie (this study)	2MC-O	205267	Clastic	Marl	Clay	Eocene	31.0953	-95.9525	32.3	-87.2	Bartonian	Claiborne	Cook Mountain (Crockett)	Landrum	13	USA	Texas	Leon	Two Mile Creek
369	Mollusca	Gastropoda	Caenogastropoda	Epitonoidea	Epitoniidae	Epitonium	aff.	TRUE	sp.	informal	TRUE		Epitonium sp.	3	TA	M2	F5	TAM2F5	gastropod diet habitat database	Garvie (this study)	2MC-O	205267	Clastic	Marl	Clay	Eocene	31.0953	-95.9525	32.3	-87.2	Bartonian	Claiborne	Cook Mountain (Crockett)	Landrum	13	USA	Texas	Leon	Two Mile Creek
371	Mollusca	Gastropoda	Neogastropoda	Conoidea	Turridae	Eucheilodon		FALSE	sp.	informal	TRUE		Eucheilodon sp.	20	TA	M2	F6	TAM2F6	Sessa et al. (2012)	Garvie (this study)	2MC-O	205267	Clastic	Marl	Clay	Eocene	31.0953	-95.9525	32.3	-87.2	Bartonian	Claiborne	Cook Mountain (Crockett)	Landrum	13	USA	Texas	Leon	Two Mile Creek
372	Mollusca	Gastropoda	Littorinimorpha	Vanikoroidea	Eulimidae	Eulima		FALSE	spp.	indet.	TRUE		Eulima spp.	21	TA	M2	F5	TAM2F5	Sessa et al. (2012)	Garvie (this study)	2MC-O	205267	Clastic	Marl	Clay	Eocene	31.0953	-95.9525	32.3	-87.2	Bartonian	Claiborne	Cook Mountain (Crockett)	Landrum	13	USA	Texas	Leon	Two Mile Creek
373	Mollusca	Gastropoda	Neogastropoda	Buccinoidea	Fasciolariidae	Falsifusus		FALSE	ludovicianus		FALSE		Falsifusus ludovicianus	1	TA	M2	F6	TAM2F6	Sessa et al. (2012)	Garvie (this study)	2MC-O	205267	Clastic	Marl	Clay	Eocene	31.0953	-95.9525	32.3	-87.2	Bartonian	Claiborne	Cook Mountain (Crockett)	Landrum	13	USA	Texas	Leon	Two Mile Creek
374	Mollusca	Gastropoda	Neogastropoda	Buccinoidea	Fasciolariidae	Falsifusus	cf.	TRUE	sp.	informal	TRUE		Falsifusus sp.	3	TA	M2	F6	TAM2F6	Sessa et al. (2012)	Garvie (this study)	2MC-O	205267	Clastic	Marl	Clay	Eocene	31.0953	-95.9525	32.3	-87.2	Bartonian	Claiborne	Cook Mountain (Crockett)	Landrum	13	USA	Texas	Leon	Two Mile Creek
375	Mollusca	Gastropoda	Littorinimorpha	Ficoidea	Ficidae	Ficopsis		FALSE	penita		FALSE		Ficopsis penita	2	TA	M2	F6	TAM2F6	Sessa et al. (2012)	Garvie (this study)	2MC-O	205267	Clastic	Marl	Clay	Eocene	31.0953	-95.9525	32.3	-87.2	Bartonian	Claiborne	Cook Mountain (Crockett)	Landrum	13	USA	Texas	Leon	Two Mile Creek
376	Mollusca	Gastropoda	Littorinimorpha	Ficoidea	Ficidae	Ficopsis		FALSE	sp.	informal	TRUE		Ficopsis sp.	15	TA	M2	F6	TAM2F6	Sessa et al. (2012)	Garvie (this study)	2MC-O	205267	Clastic	Marl	Clay	Eocene	31.0953	-95.9525	32.3	-87.2	Bartonian	Claiborne	Cook Mountain (Crockett)	Landrum	13	USA	Texas	Leon	Two Mile Creek
377	Mollusca	Gastropoda	Littorinimorpha	Ficoidea	Ficidae	Ficopsis		FALSE	texana		FALSE		Ficopsis texana	17	TA	M2	F6	TAM2F6	Sessa et al. (2012)	Garvie (this study)	2MC-O	205267	Clastic	Marl	Clay	Eocene	31.0953	-95.9525	32.3	-87.2	Bartonian	Claiborne	Cook Mountain (Crockett)	Landrum	13	USA	Texas	Leon	Two Mile Creek
379	Mollusca	Gastropoda	Neogastropoda	Mitroidea	Mitridae	Fusimitra		FALSE	polita		FALSE		Fusimitra polita	16	TA	M2	F6	TAM2F6	Sessa et al. (2012)	Garvie (this study)	2MC-O	205267	Clastic	Marl	Clay	Eocene	31.0953	-95.9525	32.3	-87.2	Bartonian	Claiborne	Cook Mountain (Crockett)	Landrum	13	USA	Texas	Leon	Two Mile Creek
380	Mollusca	Gastropoda	Neogastropoda	Mitroidea	Mitridae	Fusimitra		FALSE	sp.	informal	TRUE		Fusimitra sp.	3	TA	M2	F6	TAM2F6	Sessa et al. (2012)	Garvie (this study)	2MC-O	205267	Clastic	Marl	Clay	Eocene	31.0953	-95.9525	32.3	-87.2	Bartonian	Claiborne	Cook Mountain (Crockett)	Landrum	13	USA	Texas	Leon	Two Mile Creek
381	Mollusca	Gastropoda	Littorinimorpha	Tonnoidea	Cassidae	Galeodea		FALSE	planotecta		FALSE		Galeodea planotecta	20	TA	M2	F6	TAM2F6	Sessa et al. (2012)	Garvie (this study)	2MC-O	205267	Clastic	Marl	Clay	Eocene	31.0953	-95.9525	32.3	-87.2	Bartonian	Claiborne	Cook Mountain (Crockett)	Landrum	13	USA	Texas	Leon	Two Mile Creek
382	Mollusca	Bivalvia	Arcida	Arcoidea	Glycymerididae	Glycymeris		FALSE	sp.	informal	TRUE		Glycymeris sp.	1	TA	M3	F1	TAM3F1	Graham Oliver & Holmes, 2006.	Garvie (this study)	2MC-O	205267	Clastic	Marl	Clay	Eocene	31.0953	-95.9525	32.3	-87.2	Bartonian	Claiborne	Cook Mountain (Crockett)	Landrum	13	USA	Texas	Leon	Two Mile Creek
383	Mollusca	Gastropoda	Neogastropoda	Conoidea	Turridae	Glyptotoma		FALSE	sp.	informal	TRUE		Glyptotoma sp.	6	TA	M2	F6	TAM2F6	based on family	Garvie (this study)	2MC-O	205267	Clastic	Marl	Clay	Eocene	31.0953	-95.9525	32.3	-87.2	Bartonian	Claiborne	Cook Mountain (Crockett)	Landrum	13	USA	Texas	Leon	Two Mile Creek
384	Mollusca	Gastropoda	Neogastropoda	Conoidea	Terebridae	Hastula		FALSE	houstonia		FALSE		Hastula houstonia	94	TA	M2	F6	TAM2F6	Sessa et al. (2012)	Garvie (this study)	2MC-O	205267	Clastic	Marl	Clay	Eocene	31.0953	-95.9525	32.3	-87.2	Bartonian	Claiborne	Cook Mountain (Crockett)	Landrum	13	USA	Texas	Leon	Two Mile Creek
385	Mollusca	Gastropoda	Neogastropoda	Conoidea	Terebridae	Hastula		FALSE	sp.	informal	TRUE		Hastula sp.	70	TA	M2	F6	TAM2F6	Sessa et al. (2012)	Garvie (this study)	2MC-O	205267	Clastic	Marl	Clay	Eocene	31.0953	-95.9525	32.3	-87.2	Bartonian	Claiborne	Cook Mountain (Crockett)	Landrum	13	USA	Texas	Leon	Two Mile Creek
387	Mollusca	Gastropoda	Neogastropoda	Conoidea	Turridae	Hesperiturris		FALSE	nodocarinatus		FALSE		Hesperiturris nodocarinatus	306	TA	M2	F6	TAM2F6	Sessa et al. (2012)	Garvie (this study)	2MC-O	205267	Clastic	Marl	Clay	Eocene	31.0953	-95.9525	32.3	-87.2	Bartonian	Claiborne	Cook Mountain (Crockett)	Landrum	13	USA	Texas	Leon	Two Mile Creek
389	Mollusca	Gastropoda	Neogastropoda	Muricoidea	Muricidae	Hexaplex		FALSE	colei		FALSE		Hexaplex colei	40	TA	M2	F6	TAM2F6	Sessa et al. (2012)	Garvie (this study)	2MC-O	205267	Clastic	Marl	Clay	Eocene	31.0953	-95.9525	32.3	-87.2	Bartonian	Claiborne	Cook Mountain (Crockett)	Landrum	13	USA	Texas	Leon	Two Mile Creek
391	Mollusca	Gastropoda	Littorinimorpha	Vanikoroidea	Hipponicidae	Hipponix		FALSE	sp.	informal	TRUE		Hipponix sp.	7	TA	M2	F4	TAM2F4	Sessa et al. (2012)	Garvie (this study)	2MC-O	205267	Clastic	Marl	Clay	Eocene	31.0953	-95.9525	32.3	-87.2	Bartonian	Claiborne	Cook Mountain (Crockett)	Landrum	13	USA	Texas	Leon	Two Mile Creek
393	Mollusca	Bivalvia	Venerida	Veneroidea	Veneridae	Katherinella		FALSE	sp.	informal	TRUE		Katherinella sp.	4	TD	M3	F1	TDM3F1	Sessa et al. (2012)	Garvie (this study)	2MC-O	205267	Clastic	Marl	Clay	Eocene	31.0953	-95.9525	32.3	-87.2	Bartonian	Claiborne	Cook Mountain (Crockett)	Landrum	13	USA	Texas	Leon	Two Mile Creek
395	Mollusca	Gastropoda	Neogastropoda	Volutoidea	Volutidae	Lapparia		FALSE	crassa		FALSE		Lapparia crassa	10	TA	M2	F6	TAM2F6	Sessa et al. (2012)	Garvie (this study)	2MC-O	205267	Clastic	Marl	Clay	Eocene	31.0953	-95.9525	32.3	-87.2	Bartonian	Claiborne	Cook Mountain (Crockett)	Landrum	13	USA	Texas	Leon	Two Mile Creek
396	Mollusca	Gastropoda	Neogastropoda	Volutoidea	Volutidae	Lapparia		FALSE	dumosa		FALSE		Lapparia dumosa	41	TA	M2	F6	TAM2F6	Sessa et al. (2012)	Garvie (this study)	2MC-O	205267	Clastic	Marl	Clay	Eocene	31.0953	-95.9525	32.3	-87.2	Bartonian	Claiborne	Cook Mountain (Crockett)	Landrum	13	USA	Texas	Leon	Two Mile Creek
397	Mollusca	Gastropoda	Neogastropoda	Volutoidea	Volutidae	Lapparia		FALSE	sp.	informal	TRUE		Lapparia sp.	2	TA	M2	F6	TAM2F6	Sessa et al. (2012)	Garvie (this study)	2MC-O	205267	Clastic	Marl	Clay	Eocene	31.0953	-95.9525	32.3	-87.2	Bartonian	Claiborne	Cook Mountain (Crockett)	Landrum	13	USA	Texas	Leon	Two Mile Creek
398	Mollusca	Gastropoda	Neogastropoda	Buccinoidea	Fasciolariidae	Latirus		FALSE	moorei		FALSE		Latirus moorei	46	TA	M2	F6	TAM2F6	Sessa et al. (2012)	Garvie (this study)	2MC-O	205267	Clastic	Marl	Clay	Eocene	31.0953	-95.9525	32.3	-87.2	Bartonian	Claiborne	Cook Mountain (Crockett)	Landrum	13	USA	Texas	Leon	Two Mile Creek
399	Mollusca	Gastropoda	Neogastropoda	Buccinoidea	Fasciolariidae	Latirus		FALSE	sexcostatus		FALSE		Latirus sexcostatus	1	TA	M2	F6	TAM2F6	Sessa et al. (2012)	Garvie (this study)	2MC-O	205267	Clastic	Marl	Clay	Eocene	31.0953	-95.9525	32.3	-87.2	Bartonian	Claiborne	Cook Mountain (Crockett)	Landrum	13	USA	Texas	Leon	Two Mile Creek
400	Mollusca	Gastropoda	Neogastropoda	Buccinoidea	Fasciolariidae	Latirus		FALSE	sp.	informal	TRUE		Latirus sp.	25	TA	M2	F6	TAM2F6	Sessa et al. (2012)	Garvie (this study)	2MC-O	205267	Clastic	Marl	Clay	Eocene	31.0953	-95.9525	32.3	-87.2	Bartonian	Claiborne	Cook Mountain (Crockett)	Landrum	13	USA	Texas	Leon	Two Mile Creek
401	Mollusca	Gastropoda	Neogastropoda	Conoidea	Turridae	Leptosurcula		FALSE	sp.	informal	TRUE		Leptosurcula sp.	12	TA	M2	F6	TAM2F6	Sessa et al. (2012)	Garvie (this study)	2MC-O	205267	Clastic	Marl	Clay	Eocene	31.0953	-95.9525	32.3	-87.2	Bartonian	Claiborne	Cook Mountain (Crockett)	Landrum	13	USA	Texas	Leon	Two Mile Creek
402	Mollusca	Gastropoda	Neogastropoda	Buccinoidea	Echinofulguridae	Levifusus		FALSE	mortoniopsis		FALSE		Levifusus mortoniopsis	23	TA	M2	F6	TAM2F6	Sessa et al. (2012)	Garvie (this study)	2MC-O	205267	Clastic	Marl	Clay	Eocene	31.0953	-95.9525	32.3	-87.2	Bartonian	Claiborne	Cook Mountain (Crockett)	Landrum	13	USA	Texas	Leon	Two Mile Creek
404	Mollusca	Gastropoda	Neogastropoda	Buccinoidea	Echinofulguridae	Levifusus		FALSE	sp.	informal	TRUE		Levifusus sp.	10	TA	M2	F6	TAM2F6	Sessa et al. (2012)	Garvie (this study)	2MC-O	205267	Clastic	Marl	Clay	Eocene	31.0953	-95.9525	32.3	-87.2	Bartonian	Claiborne	Cook Mountain (Crockett)	Landrum	13	USA	Texas	Leon	Two Mile Creek
405	Mollusca	Bivalvia	Limida	Limoidea	Limidae	Lima		FALSE	sp.	informal	TRUE		Lima sp.	2	TA	M3	F1	TAM3F1	Sessa et al. (2012)	Garvie (this study)	2MC-O	205267	Clastic	Marl	Clay	Eocene	31.0953	-95.9525	32.3	-87.2	Bartonian	Claiborne	Cook Mountain (Crockett)	Landrum	13	USA	Texas	Leon	Two Mile Creek
408	Mollusca	Bivalvia	Carditida	Crassatelloidea	Astartidae	Lirodiscus		FALSE	sp.	informal	TRUE		Lirodiscus sp.	1	TC	M3	F1	TCM3F1	Sessa et al. (2012)	Garvie (this study)	2MC-O	205267	Clastic	Marl	Clay	Eocene	31.0953	-95.9525	32.3	-87.2	Bartonian	Claiborne	Cook Mountain (Crockett)	Landrum	13	USA	Texas	Leon	Two Mile Creek
409	Mollusca	Bivalvia	Lucinida	Lucinoidea	Lucinidae	Lucina	?	TRUE	sp.	informal	TRUE		Lucina sp.	3	TD	M3	F3	TDM3F3	Sessa et al. (2012)	Garvie (this study)	2MC-O	205267	Clastic	Marl	Clay	Eocene	31.0953	-95.9525	32.3	-87.2	Bartonian	Claiborne	Cook Mountain (Crockett)	Landrum	13	USA	Texas	Leon	Two Mile Creek
410	Mollusca	Gastropoda	Neogastropoda	Conoidea	Turridae	Lyrosurcula		FALSE	sp.	informal	TRUE		Lyrosurcula sp.	8	TA	M2	F6	TAM2F6	Sessa et al. (2012)	Garvie (this study)	2MC-O	205267	Clastic	Marl	Clay	Eocene	31.0953	-95.9525	32.3	-87.2	Bartonian	Claiborne	Cook Mountain (Crockett)	Landrum	13	USA	Texas	Leon	Two Mile Creek
412	Mollusca	Bivalvia	Venerida	Mactroidea	Mactridae	Mactra	?	TRUE	sp.	informal	TRUE		Mactra sp.	3	TC	M3	F1	TCM3F1	Bivalve life habits	Garvie (this study)	2MC-O	205267	Clastic	Marl	Clay	Eocene	31.0953	-95.9525	32.3	-87.2	Bartonian	Claiborne	Cook Mountain (Crockett)	Landrum	13	USA	Texas	Leon	Two Mile Creek
414	Mollusca	Gastropoda	"Lower Heterobranchia"	Mathildoidea	Mathildidae	Mathilda		FALSE	sp.	informal	TRUE		Mathilda sp.	3	TA	M2	F5	TAM2F5	Sessa et al. (2012)	Garvie (this study)	2MC-O	205267	Clastic	Marl	Clay	Eocene	31.0953	-95.9525	32.3	-87.2	Bartonian	Claiborne	Cook Mountain (Crockett)	Landrum	13	USA	Texas	Leon	Two Mile Creek
415	Mollusca	Gastropoda	Littorinimorpha	Vanikoroidea	Eulimidae	Melanella		FALSE	spp.	indet.	TRUE		Melanella spp.	11	TA	M2	F5	TAM2F5	based on family	Garvie (this study)	2MC-O	205267	Clastic	Marl	Clay	Eocene	31.0953	-95.9525	32.3	-87.2	Bartonian	Claiborne	Cook Mountain (Crockett)	Landrum	13	USA	Texas	Leon	Two Mile Creek
416	Mollusca	Gastropoda	Caenogastropoda	Cerithioidea	Turritellidae	Mesalia		FALSE	claibornensis		FALSE		Mesalia claibornensis	100	TA	M2	F1	TAM2F1	Sessa et al. (2012)	Garvie (this study)	2MC-O	205267	Clastic	Marl	Clay	Eocene	31.0953	-95.9525	32.3	-87.2	Bartonian	Claiborne	Cook Mountain (Crockett)	Landrum	13	USA	Texas	Leon	Two Mile Creek
417	Mollusca	Gastropoda	Caenogastropoda	Cerithioidea	Turritellidae	Mesalia		FALSE	sp.	informal	TRUE		Mesalia sp.	20	TA	M2	F1	TAM2F1	Sessa et al. (2012)	Garvie (this study)	2MC-O	205267	Clastic	Marl	Clay	Eocene	31.0953	-95.9525	32.3	-87.2	Bartonian	Claiborne	Cook Mountain (Crockett)	Landrum	13	USA	Texas	Leon	Two Mile Creek
418	Mollusca	Gastropoda	Neogastropoda	Conoidea	Turridae	Michela		FALSE	sp.	informal	TRUE		Michela sp.	31	TA	M2	F6	TAM2F6	Sessa et al. (2012)	Garvie (this study)	2MC-O	205267	Clastic	Marl	Clay	Eocene	31.0953	-95.9525	32.3	-87.2	Bartonian	Claiborne	Cook Mountain (Crockett)	Landrum	13	USA	Texas	Leon	Two Mile Creek
420	Mollusca	Gastropoda	Neogastropoda	Conoidea	Turridae	Michela		FALSE	trabeatoides		FALSE		Michela trabeatoides	17	TA	M2	F6	TAM2F6	Sessa et al. (2012)	Garvie (this study)	2MC-O	205267	Clastic	Marl	Clay	Eocene	31.0953	-95.9525	32.3	-87.2	Bartonian	Claiborne	Cook Mountain (Crockett)	Landrum	13	USA	Texas	Leon	Two Mile Creek
421	Mollusca	Gastropoda	Neogastropoda	Conoidea	Borsoniidae	Microdrillia		FALSE	sp.	informal	TRUE		Microdrillia sp.	41	TA	M2	F6	TAM2F6	Sessa et al. (2012)	Garvie (this study)	2MC-O	205267	Clastic	Marl	Clay	Eocene	31.0953	-95.9525	32.3	-87.2	Bartonian	Claiborne	Cook Mountain (Crockett)	Landrum	13	USA	Texas	Leon	Two Mile Creek
424	Mollusca	Gastropoda	Neogastropoda	Buccinoidea	Columbellidae	Mitrella		FALSE	sp.	informal	TRUE		Mitrella sp.	1	TA	M2	F6	TAM2F6	Sessa et al. (2012)	Garvie (this study)	2MC-O	205267	Clastic	Marl	Clay	Eocene	31.0953	-95.9525	32.3	-87.2	Bartonian	Claiborne	Cook Mountain (Crockett)	Landrum	13	USA	Texas	Leon	Two Mile Creek
425	Mollusca	Gastropoda	Neogastropoda	Muricoidea	Muricidae	Murex	?	TRUE	sp.	informal	TRUE		Murex sp.	3	TA	M2	F6	TAM2F6	based on family	Garvie (this study)	2MC-O	205267	Clastic	Marl	Clay	Eocene	31.0953	-95.9525	32.3	-87.2	Bartonian	Claiborne	Cook Mountain (Crockett)	Landrum	13	USA	Texas	Leon	Two Mile Creek
426	Mollusca	Gastropoda	Littorinimorpha	Naticoidea	Naticidae	Natica	aff.	TRUE	sp.	informal	TRUE		Natica sp.	32	TB	M2	F6	TBM2F6	Sessa et al. (2012)	Garvie (this study)	2MC-O	205267	Clastic	Marl	Clay	Eocene	31.0953	-95.9525	32.3	-87.2	Bartonian	Claiborne	Cook Mountain (Crockett)	Landrum	13	USA	Texas	Leon	Two Mile Creek
427	Mollusca	Bivalvia	Cardiida	Cardioidea	Cardiidae	Nemocardium		FALSE	gambrinum		FALSE		Nemocardium gambrinum	40	TD	M3	F1	TDM3F1	Sessa et al. (2012)	Garvie (this study)	2MC-O	205267	Clastic	Marl	Clay	Eocene	31.0953	-95.9525	32.3	-87.2	Bartonian	Claiborne	Cook Mountain (Crockett)	Landrum	13	USA	Texas	Leon	Two Mile Creek
428	Mollusca	Gastropoda	Littorinimorpha	Cypraeoidea	Ovulidae	Neosimnia		FALSE	sp.	informal	TRUE		Neosimnia sp.	1	TA	M2	F6	TAM2F6	Beesley PL, Ross GJB, Wells A (eds) (1998) Mollusca: the Southern synthesis. In: Fauna of Australia, Vol 5, Part B. CSIRO, Collingwood, p 565–1234	Garvie (this study)	2MC-O	205267	Clastic	Marl	Clay	Eocene	31.0953	-95.9525	32.3	-87.2	Bartonian	Claiborne	Cook Mountain (Crockett)	Landrum	13	USA	Texas	Leon	Two Mile Creek
429	Mollusca	Gastropoda	Littorinimorpha	Cypraeoidea	Ovulidae	Neosimnia		FALSE	texana		FALSE		Neosimnia texana	2	TA	M2	F6	TAM2F6	Beesley PL, Ross GJB, Wells A (eds) (1998) Mollusca: the Southern synthesis. In: Fauna of Australia, Vol 5, Part B. CSIRO, Collingwood, p 565–1234	Garvie (this study)	2MC-O	205267	Clastic	Marl	Clay	Eocene	31.0953	-95.9525	32.3	-87.2	Bartonian	Claiborne	Cook Mountain (Crockett)	Landrum	13	USA	Texas	Leon	Two Mile Creek
430	Mollusca	Gastropoda	Cycloneritida	Neritoidea	Neritidae	Nerita		FALSE	sp.	informal	TRUE		Nerita sp.	1	TA	M2	F4	TAM2F4	Sessa et al. (2012)	Garvie (this study)	2MC-O	205267	Clastic	Marl	Clay	Eocene	31.0953	-95.9525	32.3	-87.2	Bartonian	Claiborne	Cook Mountain (Crockett)	Landrum	13	USA	Texas	Leon	Two Mile Creek
431	Mollusca	Gastropoda	Littorinimorpha	Naticoidea	Naticidae	Neverita		FALSE	limula		FALSE		Neverita limula	6	TB	M2	F6	TBM2F6	based on family	Garvie (this study)	2MC-O	205267	Clastic	Marl	Clay	Eocene	31.0953	-95.9525	32.3	-87.2	Bartonian	Claiborne	Cook Mountain (Crockett)	Landrum	13	USA	Texas	Leon	Two Mile Creek
432	Mollusca	Bivalvia	Nuculida	Nuculoidea	Nuculidae	Nucula		FALSE	sp.	informal	TRUE		Nucula sp.	87	TC	M2	F2	TCM2F2	Sessa et al. (2012)	Garvie (this study)	2MC-O	205267	Clastic	Marl	Clay	Eocene	31.0953	-95.9525	32.3	-87.2	Bartonian	Claiborne	Cook Mountain (Crockett)	Landrum	13	USA	Texas	Leon	Two Mile Creek
434	Mollusca	Bivalvia	Nuculanida	Nuculanoidea	Nuculanidae	Nuculana		FALSE	magna		FALSE		Nuculana magna	7	TD	M2	F2	TDM2F2	Sessa et al. (2012)	Garvie (this study)	2MC-O	205267	Clastic	Marl	Clay	Eocene	31.0953	-95.9525	32.3	-87.2	Bartonian	Claiborne	Cook Mountain (Crockett)	Landrum	13	USA	Texas	Leon	Two Mile Creek
435	Mollusca	Bivalvia	Nuculanida	Nuculanoidea	Nuculanidae	Nuculana		FALSE	magna		FALSE	lisbonensis	Nuculana magna	1	TD	M2	F2	TDM2F2	Sessa et al. (2012)	Garvie (this study)	2MC-O	205267	Clastic	Marl	Clay	Eocene	31.0953	-95.9525	32.3	-87.2	Bartonian	Claiborne	Cook Mountain (Crockett)	Landrum	13	USA	Texas	Leon	Two Mile Creek
436	Mollusca	Gastropoda	Neogastropoda	Muricoidea	Muricidae	Odontopolys		FALSE	campsorhytis		FALSE		Odontopolys campsorhytis	1	TA	M2	F6	TAM2F6	based on family	Garvie (this study)	2MC-O	205267	Clastic	Marl	Clay	Eocene	31.0953	-95.9525	32.3	-87.2	Bartonian	Claiborne	Cook Mountain (Crockett)	Landrum	13	USA	Texas	Leon	Two Mile Creek
437	Mollusca	Gastropoda	Caenogastropoda	Cerithioidea	Turritellidae	Omalaxis		FALSE	sp.	informal	TRUE		Omalaxis sp.	4	TA	M2	F1	TAM2F1	based on family	Garvie (this study)	2MC-O	205267	Clastic	Marl	Clay	Eocene	31.0953	-95.9525	32.3	-87.2	Bartonian	Claiborne	Cook Mountain (Crockett)	Landrum	13	USA	Texas	Leon	Two Mile Creek
439	Mollusca	Gastropoda	Caenogastropoda	Epitonoidea	Epitoniidae	Opalia	?	TRUE	sp.	informal	TRUE		Opalia sp.	2	TA	M2	F5	TAM2F5	gastropod diet habitat database	Garvie (this study)	2MC-O	205267	Clastic	Marl	Clay	Eocene	31.0953	-95.9525	32.3	-87.2	Bartonian	Claiborne	Cook Mountain (Crockett)	Landrum	13	USA	Texas	Leon	Two Mile Creek
440	Mollusca	Bivalvia	Nuculanida	Nuculanoidea	Yoldiidae	Orthoyoldia		FALSE	sp.	informal	TRUE		Orthoyoldia sp.	15	TC	M2	F2	TCM2F2	Bivalve life habits	Garvie (this study)	2MC-O	205267	Clastic	Marl	Clay	Eocene	31.0953	-95.9525	32.3	-87.2	Bartonian	Claiborne	Cook Mountain (Crockett)	Landrum	13	USA	Texas	Leon	Two Mile Creek
442	Mollusca	Bivalvia	Arcida	Arcoidea	Noetiidae	Pachecoa		FALSE	decisa		FALSE		Pachecoa decisa	7	TA	M4	F1	TAM4F1	Graham Oliver & Holmes, 2006.	Garvie (this study)	2MC-O	205267	Clastic	Marl	Clay	Eocene	31.0953	-95.9525	32.3	-87.2	Bartonian	Claiborne	Cook Mountain (Crockett)	Landrum	13	USA	Texas	Leon	Two Mile Creek
443	Mollusca	Gastropoda	Stylommatophora	Clausilioidea	Clausiliidae	Papillifera		FALSE	dumosa	?	TRUE		Papillifera dumosa	10	TA	M2	F6	TAM2F6	Sessa et al. (2012)	Garvie (this study)	2MC-O	205267	Clastic	Marl	Clay	Eocene	31.0953	-95.9525	32.3	-87.2	Bartonian	Claiborne	Cook Mountain (Crockett)	Landrum	13	USA	Texas	Leon	Two Mile Creek
445	Mollusca	Gastropoda	Stylommatophora	Clausilioidea	Clausiliidae	Papillifera		FALSE	sp.	informal	TRUE		Papillifera sp.	2	TA	M2	F6	TAM2F6	Sessa et al. (2012)	Garvie (this study)	2MC-O	205267	Clastic	Marl	Clay	Eocene	31.0953	-95.9525	32.3	-87.2	Bartonian	Claiborne	Cook Mountain (Crockett)	Landrum	13	USA	Texas	Leon	Two Mile Creek
446	Mollusca	Gastropoda	Neogastropoda	Buccinoidea	Buccinidae	Penion		FALSE	sp.	informal	TRUE		Penion sp.	2	TA	M2	F6	TAM2F6	based on family	Garvie (this study)	2MC-O	205267	Clastic	Marl	Clay	Eocene	31.0953	-95.9525	32.3	-87.2	Bartonian	Claiborne	Cook Mountain (Crockett)	Landrum	13	USA	Texas	Leon	Two Mile Creek
448	Mollusca	Bivalvia	Anomalodesmata	Thracoidea	Periplomatidae	Periploma		FALSE	sp.	informal	TRUE		Periploma sp.	4	TD	M3	F1	TDM3F1	Sessa et al. (2012)	Garvie (this study)	2MC-O	205267	Clastic	Marl	Clay	Eocene	31.0953	-95.9525	32.3	-87.2	Bartonian	Claiborne	Cook Mountain (Crockett)	Landrum	13	USA	Texas	Leon	Two Mile Creek
450	Mollusca	Gastropoda	Littorinimorpha	Tonnoidea	Cassidae	Phalium		FALSE	sp.	informal	TRUE		Phalium sp.	4	TA	M2	F6	TAM2F6	Sessa et al. (2012)	Garvie (this study)	2MC-O	205267	Clastic	Marl	Clay	Eocene	31.0953	-95.9525	32.3	-87.2	Bartonian	Claiborne	Cook Mountain (Crockett)	Landrum	13	USA	Texas	Leon	Two Mile Creek
451	Mollusca	Bivalvia	Anomalodesmata	Pholadomyoidea	Pholadomyidae	Pholadomya		FALSE	sp.	informal	TRUE		Pholadomya sp.	1	TDb	M3	F1	TDM3F1	Sessa et al. (2012)	Garvie (this study)	2MC-O	205267	Clastic	Marl	Clay	Eocene	31.0953	-95.9525	32.3	-87.2	Bartonian	Claiborne	Cook Mountain (Crockett)	Landrum	13	USA	Texas	Leon	Two Mile Creek
452	Mollusca	Bivalvia	Venerida	Veneroidea	Veneridae	Pitar		FALSE	sp.	informal	TRUE		Pitar sp.	4	TDb	M3	F1	TDM3F1	Sessa et al. (2012)	Garvie (this study)	2MC-O	205267	Clastic	Marl	Clay	Eocene	31.0953	-95.9525	32.3	-87.2	Bartonian	Claiborne	Cook Mountain (Crockett)	Landrum	13	USA	Texas	Leon	Two Mile Creek
453	Mollusca	Bivalvia	Venerida	Veneroidea	Veneridae	Pitar		FALSE	sp. A	informal	TRUE		Pitar sp. A	2	TDb	M3	F1	TDM3F1	Sessa et al. (2012)	Garvie (this study)	2MC-O	205267	Clastic	Marl	Clay	Eocene	31.0953	-95.9525	32.3	-87.2	Bartonian	Claiborne	Cook Mountain (Crockett)	Landrum	13	USA	Texas	Leon	Two Mile Creek
299	Mollusca	Bivalvia	Arcida	Arcoidea	Arcidae	Plagiarca		FALSE	rhomboidella	?	TRUE		Plagiarca rhomboidella	5	TA	M4	F1	TAM4F1	Graham Oliver & Holmes, 2006.	Garvie (this study)	2MC-O	205267	Clastic	Marl	Clay	Eocene	31.0953	-95.9525	32.3	-87.2	Bartonian	Claiborne	Cook Mountain (Crockett)	Landrum	13	USA	Texas	Leon	Two Mile Creek
454	Mollusca	Gastropoda	Neogastropoda	Conoidea	Drilliidae	Pleurofusia		FALSE	sp.	informal	TRUE		Pleurofusia sp.	4	TA	M2	F6	TAM2F6	Sessa et al. (2012)	Garvie (this study)	2MC-O	205267	Clastic	Marl	Clay	Eocene	31.0953	-95.9525	32.3	-87.2	Bartonian	Claiborne	Cook Mountain (Crockett)	Landrum	13	USA	Texas	Leon	Two Mile Creek
455	Mollusca	Bivalvia	Pectinida	Plicatuloidea	Plicatulidae	Plicatula		FALSE	filamentosa		FALSE		Plicatula filamentosa	2	TA	M6	F1	TAM6F1	Sessa et al. (2012)	Garvie (this study)	2MC-O	205267	Clastic	Marl	Clay	Eocene	31.0953	-95.9525	32.3	-87.2	Bartonian	Claiborne	Cook Mountain (Crockett)	Landrum	13	USA	Texas	Leon	Two Mile Creek
456	Mollusca	Gastropoda	Littorinimorpha	Naticoidea	Naticidae	Polinices		FALSE	aratus		FALSE		Polinices aratus	132	TB	M2	F6	TBM2F6	Sessa et al. (2012)	Garvie (this study)	2MC-O	205267	Clastic	Marl	Clay	Eocene	31.0953	-95.9525	32.3	-87.2	Bartonian	Claiborne	Cook Mountain (Crockett)	Landrum	13	USA	Texas	Leon	Two Mile Creek
458	Mollusca	Gastropoda	Neogastropoda	Conoidea	Turridae	Protosurcula		FALSE	gabbii		FALSE		Protosurcula gabbii	50	TA	M2	F6	TAM2F6	Sessa et al. (2012)	Garvie (this study)	2MC-O	205267	Clastic	Marl	Clay	Eocene	31.0953	-95.9525	32.3	-87.2	Bartonian	Claiborne	Cook Mountain (Crockett)	Landrum	13	USA	Texas	Leon	Two Mile Creek
459	Mollusca	Gastropoda	Neogastropoda	Conoidea	Turridae	Protosurcula		FALSE	sp.	informal	TRUE		Protosurcula sp.	25	TA	M2	F6	TAM2F6	Sessa et al. (2012)	Garvie (this study)	2MC-O	205267	Clastic	Marl	Clay	Eocene	31.0953	-95.9525	32.3	-87.2	Bartonian	Claiborne	Cook Mountain (Crockett)	Landrum	13	USA	Texas	Leon	Two Mile Creek
460	Mollusca	Gastropoda	Neogastropoda	Olivoidea	Pseudolividae	Pseudoliva		FALSE	sp.	informal	TRUE		Pseudoliva sp.	9	TA	M2	F6	TAM2F6	Sessa et al. (2012)	Garvie (this study)	2MC-O	205267	Clastic	Marl	Clay	Eocene	31.0953	-95.9525	32.3	-87.2	Bartonian	Claiborne	Cook Mountain (Crockett)	Landrum	13	USA	Texas	Leon	Two Mile Creek
462	Mollusca	Gastropoda	Neogastropoda	Olivoidea	Pseudolividae	Pseudoliva		FALSE	vetusta		FALSE	carinata	Pseudoliva vetusta	43	TA	M2	F6	TAM2F6	Sessa et al. (2012)	Garvie (this study)	2MC-O	205267	Clastic	Marl	Clay	Eocene	31.0953	-95.9525	32.3	-87.2	Bartonian	Claiborne	Cook Mountain (Crockett)	Landrum	13	USA	Texas	Leon	Two Mile Creek
463	Mollusca	Gastropoda	"Lower Heterobranchia"	Architectonicoidea	Architectonicidae	Pseudomalaxis		FALSE	sp.	informal	TRUE		Pseudomalaxis sp.	1	TA	M2	F5	TAM2F5	Sessa et al. (2012)	Garvie (this study)	2MC-O	205267	Clastic	Marl	Clay	Eocene	31.0953	-95.9525	32.3	-87.2	Bartonian	Claiborne	Cook Mountain (Crockett)	Landrum	13	USA	Texas	Leon	Two Mile Creek
464	Mollusca	Bivalvia	Ostreida	Pterioidea	Pteriidae	Pteria		FALSE	sp.	informal	TRUE		Pteria sp.	8	TA	M6	F1	TAM6F1	Sessa et al. (2012)	Garvie (this study)	2MC-O	205267	Clastic	Marl	Clay	Eocene	31.0953	-95.9525	32.3	-87.2	Bartonian	Claiborne	Cook Mountain (Crockett)	Landrum	13	USA	Texas	Leon	Two Mile Creek
466	Mollusca	Gastropoda	Heterobranchia	Pyramidelloidea	Pyramidellidae	Pyramidella		FALSE	sp.	informal	TRUE		Pyramidella sp.	42	TA	M2	F5	TAM2F5	Sessa et al. (2012)	Garvie (this study)	2MC-O	205267	Clastic	Marl	Clay	Eocene	31.0953	-95.9525	32.3	-87.2	Bartonian	Claiborne	Cook Mountain (Crockett)	Landrum	13	USA	Texas	Leon	Two Mile Creek
468	Mollusca	Gastropoda	Heterobranchia	Pyramidelloidea	Pyramidellidae	Pyramidella		FALSE	spp.	indet.	TRUE		Pyramidella spp.	11	TA	M2	F5	TAM2F5	Sessa et al. (2012)	Garvie (this study)	2MC-O	205267	Clastic	Marl	Clay	Eocene	31.0953	-95.9525	32.3	-87.2	Bartonian	Claiborne	Cook Mountain (Crockett)	Landrum	13	USA	Texas	Leon	Two Mile Creek
470	Mollusca	Gastropoda	Neogastropoda	Conoidea	Raphitomidae	Raphitoma		FALSE	sp.	informal	TRUE		Raphitoma sp.	1	TA	M2	F6	TAM2F6	Sessa et al. (2012)	Garvie (this study)	2MC-O	205267	Clastic	Marl	Clay	Eocene	31.0953	-95.9525	32.3	-87.2	Bartonian	Claiborne	Cook Mountain (Crockett)	Landrum	13	USA	Texas	Leon	Two Mile Creek
471	Mollusca	Gastropoda	Cephalaspidea	Bulloidea	Retusidae	Retusa		FALSE	sp.	informal	TRUE		Retusa sp.	110	TA	M2	F6	TAM2F6	Sessa et al. (2012)	Garvie (this study)	2MC-O	205267	Clastic	Marl	Clay	Eocene	31.0953	-95.9525	32.3	-87.2	Bartonian	Claiborne	Cook Mountain (Crockett)	Landrum	13	USA	Texas	Leon	Two Mile Creek
473	Mollusca	Gastropoda	Ringiculimorpha	Ringiculoidea	Ringiculidae	Ringicula		FALSE	sp.	informal	TRUE		Ringicula sp.	40	TA	M2	F6	TAM2F6	Sessa et al. (2012)	Garvie (this study)	2MC-O	205267	Clastic	Marl	Clay	Eocene	31.0953	-95.9525	32.3	-87.2	Bartonian	Claiborne	Cook Mountain (Crockett)	Landrum	13	USA	Texas	Leon	Two Mile Creek
474	Mollusca	Gastropoda	Caenogastropoda	Epitonoidea	Epitoniidae	Rudiscala	?	TRUE	sp.	informal	TRUE		Rudiscala sp.	4	TA	M2	F5	TAM2F5	Sessa et al. (2012)	Garvie (this study)	2MC-O	205267	Clastic	Marl	Clay	Eocene	31.0953	-95.9525	32.3	-87.2	Bartonian	Claiborne	Cook Mountain (Crockett)	Landrum	13	USA	Texas	Leon	Two Mile Creek
475	Mollusca	Gastropoda	Caenogastropoda	Epitonoidea	Epitoniidae	Rugatiscala		FALSE	sp.	informal	TRUE		Rugatiscala sp.	1	TA	M2	F5	TAM2F5	gastropod diet habitat database	Garvie (this study)	2MC-O	205267	Clastic	Marl	Clay	Eocene	31.0953	-95.9525	32.3	-87.2	Bartonian	Claiborne	Cook Mountain (Crockett)	Landrum	13	USA	Texas	Leon	Two Mile Creek
476	Mollusca	Gastropoda	Neogastropoda	Conoidea	Turridae	Scobinella		FALSE	sp.	informal	TRUE		Scobinella sp.	1	TA	M2	F6	TAM2F6	based on family	Garvie (this study)	2MC-O	205267	Clastic	Marl	Clay	Eocene	31.0953	-95.9525	32.3	-87.2	Bartonian	Claiborne	Cook Mountain (Crockett)	Landrum	13	USA	Texas	Leon	Two Mile Creek
477	Mollusca	Gastropoda	Littorinimorpha	Naticoidea	Naticidae	Sinum		FALSE	arctatum		FALSE		Sinum arctatum	12	TB	M2	F6	TBM2F6	Sessa et al. (2012)	Garvie (this study)	2MC-O	205267	Clastic	Marl	Clay	Eocene	31.0953	-95.9525	32.3	-87.2	Bartonian	Claiborne	Cook Mountain (Crockett)	Landrum	13	USA	Texas	Leon	Two Mile Creek
479	Mollusca	Gastropoda	Littorinimorpha	Naticoidea	Naticidae	Sinum		FALSE	inconstans		FALSE		Sinum inconstans	1	TB	M2	F6	TBM2F6	Sessa et al. (2012)	Garvie (this study)	2MC-O	205267	Clastic	Marl	Clay	Eocene	31.0953	-95.9525	32.3	-87.2	Bartonian	Claiborne	Cook Mountain (Crockett)	Landrum	13	USA	Texas	Leon	Two Mile Creek
480	Mollusca	Gastropoda	Littorinimorpha	Naticoidea	Naticidae	Sinum		FALSE	spp.	indet.	TRUE		Sinum spp.	4	TB	M2	F6	TBM2F6	Sessa et al. (2012)	Garvie (this study)	2MC-O	205267	Clastic	Marl	Clay	Eocene	31.0953	-95.9525	32.3	-87.2	Bartonian	Claiborne	Cook Mountain (Crockett)	Landrum	13	USA	Texas	Leon	Two Mile Creek
481	Mollusca	Gastropoda	Littorinimorpha	Truncatelloidea	Tornidae	Solariorbis		FALSE	sp.	informal	TRUE		Solariorbis sp.	1	TA	M2	F4	TAM2F4	based on family	Garvie (this study)	2MC-O	205267	Clastic	Marl	Clay	Eocene	31.0953	-95.9525	32.3	-87.2	Bartonian	Claiborne	Cook Mountain (Crockett)	Landrum	13	USA	Texas	Leon	Two Mile Creek
482	Mollusca	Gastropoda	Neogastropoda	Buccinoidea	Fasciolariidae	Streptochetus	?	TRUE	sp.	informal	TRUE		Streptochetus sp.	2	TA	M2	F6	TAM2F6	based on family	Garvie (this study)	2MC-O	205267	Clastic	Marl	Clay	Eocene	31.0953	-95.9525	32.3	-87.2	Bartonian	Claiborne	Cook Mountain (Crockett)	Landrum	13	USA	Texas	Leon	Two Mile Creek
483	Mollusca	Gastropoda	Neogastropoda	Buccinoidea	Fasciolariidae	Surculites		FALSE	engonatus		FALSE		Surculites engonatus	3	TA	M2	F6	TAM2F6	Sessa et al. (2012)	Garvie (this study)	2MC-O	205267	Clastic	Marl	Clay	Eocene	31.0953	-95.9525	32.3	-87.2	Bartonian	Claiborne	Cook Mountain (Crockett)	Landrum	13	USA	Texas	Leon	Two Mile Creek
484	Mollusca	Bivalvia	Cardiida	Tellinoidea	Tellinidae	Tellina		FALSE	sp.	informal	TRUE		Tellina sp.	13	TD	M3	F2	TDM3F2	Sessa et al. (2012)	Garvie (this study)	2MC-O	205267	Clastic	Marl	Clay	Eocene	31.0953	-95.9525	32.3	-87.2	Bartonian	Claiborne	Cook Mountain (Crockett)	Landrum	13	USA	Texas	Leon	Two Mile Creek
488	Mollusca	Bivalvia	Cardiida	Tellinoidea	Tellinidae	Tellina	?	TRUE	spp.	indet.	TRUE		Tellina spp.	4	TD	M3	F2	TDM3F2	Sessa et al. (2012)	Garvie (this study)	2MC-O	205267	Clastic	Marl	Clay	Eocene	31.0953	-95.9525	32.3	-87.2	Bartonian	Claiborne	Cook Mountain (Crockett)	Landrum	13	USA	Texas	Leon	Two Mile Creek
489	Mollusca	Gastropoda	Neogastropoda	Conoidea	Terebridae	Terebra		FALSE	sp.	informal	TRUE		Terebra sp.	32	TA	M2	F6	TAM2F6	Miller, 1975.	Garvie (this study)	2MC-O	205267	Clastic	Marl	Clay	Eocene	31.0953	-95.9525	32.3	-87.2	Bartonian	Claiborne	Cook Mountain (Crockett)	Landrum	13	USA	Texas	Leon	Two Mile Creek
491	Mollusca	Gastropoda	Neogastropoda	Conoidea	Terebridae	Terebra		FALSE	texagyra		FALSE		Terebra texagyra	3	TA	M2	F6	TAM2F6	Miller, 1975.	Garvie (this study)	2MC-O	205267	Clastic	Marl	Clay	Eocene	31.0953	-95.9525	32.3	-87.2	Bartonian	Claiborne	Cook Mountain (Crockett)	Landrum	13	USA	Texas	Leon	Two Mile Creek
492	Mollusca	Gastropoda	Neogastropoda	Buccinoidea	Buccinidae	Terebrifusus		FALSE	amoenus		FALSE		Terebrifusus amoenus	30	TA	M2	F6	TAM2F6	Sessa et al. (2012)	Garvie (this study)	2MC-O	205267	Clastic	Marl	Clay	Eocene	31.0953	-95.9525	32.3	-87.2	Bartonian	Claiborne	Cook Mountain (Crockett)	Landrum	13	USA	Texas	Leon	Two Mile Creek
493	Mollusca	Gastropoda	Neogastropoda	Buccinoidea	Buccinidae	Terebrifusus		FALSE	sp.	informal	TRUE		Terebrifusus sp.	7	TA	M2	F6	TAM2F6	Sessa et al. (2012)	Garvie (this study)	2MC-O	205267	Clastic	Marl	Clay	Eocene	31.0953	-95.9525	32.3	-87.2	Bartonian	Claiborne	Cook Mountain (Crockett)	Landrum	13	USA	Texas	Leon	Two Mile Creek
494	Mollusca	Gastropoda	Neogastropoda	Volutoidea	Cancellariidae	Trigonostoma		FALSE	babylonicum		FALSE		Trigonostoma babylonicum	4	TA	M2	F5	TAM2F5	Sessa et al. (2012)	Garvie (this study)	2MC-O	205267	Clastic	Marl	Clay	Eocene	31.0953	-95.9525	32.3	-87.2	Bartonian	Claiborne	Cook Mountain (Crockett)	Landrum	13	USA	Texas	Leon	Two Mile Creek
495	Mollusca	Gastropoda	Neogastropoda	Volutoidea	Cancellariidae	Trigonostoma		FALSE	sp.	informal	TRUE		Trigonostoma sp.	10	TA	M2	F5	TAM2F5	Sessa et al. (2012)	Garvie (this study)	2MC-O	205267	Clastic	Marl	Clay	Eocene	31.0953	-95.9525	32.3	-87.2	Bartonian	Claiborne	Cook Mountain (Crockett)	Landrum	13	USA	Texas	Leon	Two Mile Creek
497	Mollusca	Gastropoda	Neogastropoda	Volutoidea	Cancellariidae	Trigonostoma		FALSE	spp.	indet.	TRUE		Trigonostoma spp.	40	TA	M2	F5	TAM2F5	Sessa et al. (2012)	Garvie (this study)	2MC-O	205267	Clastic	Marl	Clay	Eocene	31.0953	-95.9525	32.3	-87.2	Bartonian	Claiborne	Cook Mountain (Crockett)	Landrum	13	USA	Texas	Leon	Two Mile Creek
498	Mollusca	Gastropoda	Neogastropoda	Conoidea	Turridae	Tropisurcula		FALSE	sp.	informal	TRUE		Tropisurcula sp.	51	TA	M2	F6	TAM2F6	Sessa et al. (2012)	Garvie (this study)	2MC-O	205267	Clastic	Marl	Clay	Eocene	31.0953	-95.9525	32.3	-87.2	Bartonian	Claiborne	Cook Mountain (Crockett)	Landrum	13	USA	Texas	Leon	Two Mile Creek
500	Mollusca	Gastropoda	Neogastropoda	Conoidea	Turridae	Tropisurcula		FALSE	sp.	informal	TRUE		Tropisurcula sp.	5	TA	M2	F6	TAM2F6	Sessa et al. (2012)	Garvie (this study)	2MC-O	205267	Clastic	Marl	Clay	Eocene	31.0953	-95.9525	32.3	-87.2	Bartonian	Claiborne	Cook Mountain (Crockett)	Landrum	13	USA	Texas	Leon	Two Mile Creek
502	Mollusca	Gastropoda	Neogastropoda	Conoidea	Turridae	Trypanotoma		FALSE	sp.	informal	TRUE		Trypanotoma sp.	40	TA	M2	F6	TAM2F6	Sessa et al. (2012)	Garvie (this study)	2MC-O	205267	Clastic	Marl	Clay	Eocene	31.0953	-95.9525	32.3	-87.2	Bartonian	Claiborne	Cook Mountain (Crockett)	Landrum	13	USA	Texas	Leon	Two Mile Creek
503	Mollusca	Gastropoda	Neogastropoda	Conoidea	Turridae	Trypanotoma		FALSE	spp.	indet.	TRUE		Trypanotoma spp.	42	TA	M2	F6	TAM2F6	Sessa et al. (2012)	Garvie (this study)	2MC-O	205267	Clastic	Marl	Clay	Eocene	31.0953	-95.9525	32.3	-87.2	Bartonian	Claiborne	Cook Mountain (Crockett)	Landrum	13	USA	Texas	Leon	Two Mile Creek
504	Mollusca	Gastropoda	Neogastropoda	Conoidea	Turridae	Trypanotopsis		FALSE	sp.	informal	TRUE		Trypanotopsis sp.	40	TA	M2	F6	TAM2F6	based on family	Garvie (this study)	2MC-O	205267	Clastic	Marl	Clay	Eocene	31.0953	-95.9525	32.3	-87.2	Bartonian	Claiborne	Cook Mountain (Crockett)	Landrum	13	USA	Texas	Leon	Two Mile Creek
505	Mollusca	Gastropoda	"Lower Heterobranchia"	Mathildoidea	Mathildidae	Tuba		FALSE	antiquata		FALSE	striata	Tuba antiquata	7	TA	M2	F5	TAM2F5	Sessa et al. (2012)	Garvie (this study)	2MC-O	205267	Clastic	Marl	Clay	Eocene	31.0953	-95.9525	32.3	-87.2	Bartonian	Claiborne	Cook Mountain (Crockett)	Landrum	13	USA	Texas	Leon	Two Mile Creek
506	Mollusca	Gastropoda	"Lower Heterobranchia"	Mathildoidea	Mathildidae	Tuba		FALSE	sp.	informal	TRUE		Tuba sp.	8	TA	M2	F5	TAM2F5	Sessa et al. (2012)	Garvie (this study)	2MC-O	205267	Clastic	Marl	Clay	Eocene	31.0953	-95.9525	32.3	-87.2	Bartonian	Claiborne	Cook Mountain (Crockett)	Landrum	13	USA	Texas	Leon	Two Mile Creek
507	Mollusca	Gastropoda	Neogastropoda	Conoidea	Clavatulidae	Turricula		FALSE	plenta		FALSE		Turricula plenta	12	TA	M2	F6	TAM2F6	Sessa et al. (2012)	Garvie (this study)	2MC-O	205267	Clastic	Marl	Clay	Eocene	31.0953	-95.9525	32.3	-87.2	Bartonian	Claiborne	Cook Mountain (Crockett)	Landrum	13	USA	Texas	Leon	Two Mile Creek
508	Mollusca	Gastropoda	Neogastropoda	Conoidea	Clavatulidae	Turricula		FALSE	sp.	informal	TRUE		Turricula sp.	8	TA	M2	F6	TAM2F6	Sessa et al. (2012)	Garvie (this study)	2MC-O	205267	Clastic	Marl	Clay	Eocene	31.0953	-95.9525	32.3	-87.2	Bartonian	Claiborne	Cook Mountain (Crockett)	Landrum	13	USA	Texas	Leon	Two Mile Creek
509	Mollusca	Gastropoda	Caenogastropoda	Cerithioidea	Turritellidae	Turritella		FALSE	nasuta		FALSE		Turritella nasuta	26	TA	M2	F1	TAM2F1	Sessa et al. (2012)	Garvie (this study)	2MC-O	205267	Clastic	Marl	Clay	Eocene	31.0953	-95.9525	32.3	-87.2	Bartonian	Claiborne	Cook Mountain (Crockett)	Landrum	13	USA	Texas	Leon	Two Mile Creek
510	Mollusca	Gastropoda	Caenogastropoda	Cerithioidea	Turritellidae	Turritella		FALSE	sp.	informal	TRUE		Turritella sp.	7	TA	M2	F1	TAM2F1	Sessa et al. (2012)	Garvie (this study)	2MC-O	205267	Clastic	Marl	Clay	Eocene	31.0953	-95.9525	32.3	-87.2	Bartonian	Claiborne	Cook Mountain (Crockett)	Landrum	13	USA	Texas	Leon	Two Mile Creek
511	Mollusca	Gastropoda	Caenogastropoda	Cerithioidea	Turritellidae	Turritella		FALSE	spp.	indet.	TRUE		Turritella spp.	6	TA	M2	F1	TAM2F1	Sessa et al. (2012)	Garvie (this study)	2MC-O	205267	Clastic	Marl	Clay	Eocene	31.0953	-95.9525	32.3	-87.2	Bartonian	Claiborne	Cook Mountain (Crockett)	Landrum	13	USA	Texas	Leon	Two Mile Creek
512	Mollusca	Bivalvia	Carditida	Carditoidea	Carditidae	Venericardia		FALSE	densata		FALSE		Venericardia densata	41	TC	M3	F1	TCM3F1	Sessa et al. (2012)	Garvie (this study)	2MC-O	205267	Clastic	Marl	Clay	Eocene	31.0953	-95.9525	32.3	-87.2	Bartonian	Claiborne	Cook Mountain (Crockett)	Landrum	13	USA	Texas	Leon	Two Mile Creek
513	Mollusca	Bivalvia	Carditida	Carditoidea	Carditidae	Venericardia		FALSE	sp.	informal	TRUE		Venericardia sp.	28	TC	M3	F1	TCM3F1	Sessa et al. (2012)	Garvie (this study)	2MC-O	205267	Clastic	Marl	Clay	Eocene	31.0953	-95.9525	32.3	-87.2	Bartonian	Claiborne	Cook Mountain (Crockett)	Landrum	13	USA	Texas	Leon	Two Mile Creek
516	Mollusca	Gastropoda	Cephalaspidea	Bulloidea	Rhizoridae	Volvulella		FALSE	spp.	indet.	TRUE		Volvulella spp.	50	TA	M2	F4	TAM2F4	based on family	Garvie (this study)	2MC-O	205267	Clastic	Marl	Clay	Eocene	31.0953	-95.9525	32.3	-87.2	Bartonian	Claiborne	Cook Mountain (Crockett)	Landrum	13	USA	Texas	Leon	Two Mile Creek
517	Mollusca	Gastropoda	Littorinimorpha	Xenophoroidea	Xenophoridae	Xenophora		FALSE	sp.	informal	TRUE		Xenophora sp.	1	TA	M2	F4	TAM2F4	Sessa et al. (2012)	Garvie (this study)	2MC-O	205267	Clastic	Marl	Clay	Eocene	31.0953	-95.9525	32.3	-87.2	Bartonian	Claiborne	Cook Mountain (Crockett)	Landrum	13	USA	Texas	Leon	Two Mile Creek
518	Mollusca	Bivalvia	Cardiida	Tellinoidea	Semelidae	Abra	?	TRUE	sp.	informal	TRUE		Abra sp.	1	TD	M3	F2	TDM3F2	Sessa et al. (2012)	Garvie (this study)	2MC-S	205271	Clastic	Fine Sand	Marl	Eocene	31.12	-95.94	32.4	-87.2	Bartonian	Claiborne	Cook Mountain (Crockett)	Landrum	13	USA	Texas	Leon	Spring Branch, Two Mile Creek
569	Mollusca	Gastropoda	Littorinimorpha	Cypraeoidea	Cypraeidae	Cypraeorbis	?	TRUE	sp.	informal	TRUE		Cypraeorbis sp.	2	TA	M2	F6	TAM2F6	Osorio et al., 1993	Garvie (this study)	2MC-S	205271	Clastic	Fine Sand	Marl	Eocene	31.12	-95.94	32.4	-87.2	Bartonian	Claiborne	Cook Mountain (Crockett)	Landrum	13	USA	Texas	Leon	Spring Branch, Two Mile Creek
519	Mollusca	Gastropoda	Patellogastropoda	Lottioidea	Acmaeidae	Acmaea	?	TRUE	sp.	informal	TRUE		Acmaea sp.	1	TA	M3	F4	TAM3F4	Sessa et al. (2012)	Garvie (this study)	2MC-S	205271	Clastic	Fine Sand	Marl	Eocene	31.12	-95.94	32.4	-87.2	Bartonian	Claiborne	Cook Mountain (Crockett)	Landrum	13	USA	Texas	Leon	Spring Branch, Two Mile Creek
520	Mollusca	Gastropoda	Littorinimorpha	Truncatelloidea	Iravadiidae	Actaeonema		FALSE	sulcatum		FALSE		Actaeonema sulcatum	1	TA	M2	F4	TAM2F4	based on superfamily	Garvie (this study)	2MC-S	205271	Clastic	Fine Sand	Marl	Eocene	31.12	-95.94	32.4	-87.2	Bartonian	Claiborne	Cook Mountain (Crockett)	Landrum	13	USA	Texas	Leon	Spring Branch, Two Mile Creek
521	Mollusca	Gastropoda	Heterobranchia	Acteonoidea	Acteonidae	Acteon		FALSE	pomilius	?	TRUE		Acteon pomilius	1	TA	M2	F6	TAM2F6	Sessa et al. (2012)	Garvie (this study)	2MC-S	205271	Clastic	Fine Sand	Marl	Eocene	31.12	-95.94	32.4	-87.2	Bartonian	Claiborne	Cook Mountain (Crockett)	Landrum	13	USA	Texas	Leon	Spring Branch, Two Mile Creek
522	Mollusca	Gastropoda	Heterobranchia	Acteonoidea	Acteonidae	Acteon	aff.	TRUE	sp.	informal	TRUE		Acteon sp.	1	TA	M2	F6	TAM2F6	Sessa et al. (2012)	Garvie (this study)	2MC-S	205271	Clastic	Fine Sand	Marl	Eocene	31.12	-95.94	32.4	-87.2	Bartonian	Claiborne	Cook Mountain (Crockett)	Landrum	13	USA	Texas	Leon	Spring Branch, Two Mile Creek
523	Mollusca	Gastropoda	Neogastropoda	Olivoidea	Olividae	Agaronia		FALSE	alabamensis		FALSE		Agaronia alabamensis	2	TA	M2	F6	TAM2F6	Sessa et al. (2012)	Garvie (this study)	2MC-S	205271	Clastic	Fine Sand	Marl	Eocene	31.12	-95.94	32.4	-87.2	Bartonian	Claiborne	Cook Mountain (Crockett)	Landrum	13	USA	Texas	Leon	Spring Branch, Two Mile Creek
524	Mollusca	Gastropoda	Neogastropoda	Olivoidea	Ancillariidae	Ancilla		FALSE	staminea		FALSE		Ancilla staminea	9	TA	M2	F6	TAM2F6	Sessa et al. (2012)	Garvie (this study)	2MC-S	205271	Clastic	Fine Sand	Marl	Eocene	31.12	-95.94	32.4	-87.2	Bartonian	Claiborne	Cook Mountain (Crockett)	Landrum	13	USA	Texas	Leon	Spring Branch, Two Mile Creek
525	Mollusca	Bivalvia	Arcida	Arcoidea	Arcidae	Arca		FALSE	sp.	informal	TRUE		Arca sp.	1	TA	M4	F1	TAM4F1	Graham Oliver & Holmes, 2006.	Garvie (this study)	2MC-S	205271	Clastic	Fine Sand	Marl	Eocene	31.12	-95.94	32.4	-87.2	Bartonian	Claiborne	Cook Mountain (Crockett)	Landrum	13	USA	Texas	Leon	Spring Branch, Two Mile Creek
526	Mollusca	Gastropoda	"Lower Heterobranchia"	Architectonicoidea	Architectonicidae	Architectonica		FALSE	acuta		FALSE		Architectonica acuta	31	TA	M2	F5	TAM2F5	Sessa et al. (2012)	Garvie (this study)	2MC-S	205271	Clastic	Fine Sand	Marl	Eocene	31.12	-95.94	32.4	-87.2	Bartonian	Claiborne	Cook Mountain (Crockett)	Landrum	13	USA	Texas	Leon	Spring Branch, Two Mile Creek
527	Mollusca	Gastropoda	"Lower Heterobranchia"	Architectonicoidea	Architectonicidae	Architectonica		FALSE	bellistriata		FALSE	var.	Architectonica bellistriata	17	TA	M2	F5	TAM2F5	Sessa et al. (2012)	Garvie (this study)	2MC-S	205271	Clastic	Fine Sand	Marl	Eocene	31.12	-95.94	32.4	-87.2	Bartonian	Claiborne	Cook Mountain (Crockett)	Landrum	13	USA	Texas	Leon	Spring Branch, Two Mile Creek
528	Mollusca	Gastropoda	"Lower Heterobranchia"	Architectonicoidea	Architectonicidae	Architectonica		FALSE	meekana		FALSE		Architectonica meekana	5	TA	M2	F5	TAM2F5	Sessa et al. (2012)	Garvie (this study)	2MC-S	205271	Clastic	Fine Sand	Marl	Eocene	31.12	-95.94	32.4	-87.2	Bartonian	Claiborne	Cook Mountain (Crockett)	Landrum	13	USA	Texas	Leon	Spring Branch, Two Mile Creek
529	Mollusca	Gastropoda	"Lower Heterobranchia"	Architectonicoidea	Architectonicidae	Architectonica		FALSE	scrobiculata		FALSE		Architectonica scrobiculata	7	TA	M2	F5	TAM2F5	Sessa et al. (2012)	Garvie (this study)	2MC-S	205271	Clastic	Fine Sand	Marl	Eocene	31.12	-95.94	32.4	-87.2	Bartonian	Claiborne	Cook Mountain (Crockett)	Landrum	13	USA	Texas	Leon	Spring Branch, Two Mile Creek
530	Mollusca	Gastropoda	"Lower Heterobranchia"	Architectonicoidea	Architectonicidae	Architectonica		FALSE	scrobiculata		FALSE	hicoria	Architectonica scrobiculata	1	TA	M2	F5	TAM2F5	Sessa et al. (2012)	Garvie (this study)	2MC-S	205271	Clastic	Fine Sand	Marl	Eocene	31.12	-95.94	32.4	-87.2	Bartonian	Claiborne	Cook Mountain (Crockett)	Landrum	13	USA	Texas	Leon	Spring Branch, Two Mile Creek
531	Mollusca	Gastropoda	"Lower Heterobranchia"	Architectonicoidea	Architectonicidae	Architectonica		FALSE	sp.	informal	TRUE		Architectonica sp.	11	TA	M2	F5	TAM2F5	Sessa et al. (2012)	Garvie (this study)	2MC-S	205271	Clastic	Fine Sand	Marl	Eocene	31.12	-95.94	32.4	-87.2	Bartonian	Claiborne	Cook Mountain (Crockett)	Landrum	13	USA	Texas	Leon	Spring Branch, Two Mile Creek
533	Mollusca	Gastropoda	Neogastropoda	Volutoidea	Volutidae	Athleta		FALSE	petrosus		FALSE		Athleta petrosus	32	TA	M2	F6	TAM2F6	Sessa et al. (2012)	Garvie (this study)	2MC-S	205271	Clastic	Fine Sand	Marl	Eocene	31.12	-95.94	32.4	-87.2	Bartonian	Claiborne	Cook Mountain (Crockett)	Landrum	13	USA	Texas	Leon	Spring Branch, Two Mile Creek
534	Mollusca	Bivalvia	Ostreida	Pinnoidea	Pinnidae	Atrina		FALSE	sp.	informal	TRUE		Atrina sp.	2	TB	M6	F1	TBM6F1	Sessa et al. (2012)	Garvie (this study)	2MC-S	205271	Clastic	Fine Sand	Marl	Eocene	31.12	-95.94	32.4	-87.2	Bartonian	Claiborne	Cook Mountain (Crockett)	Landrum	13	USA	Texas	Leon	Spring Branch, Two Mile Creek
536	Mollusca	Bivalvia	Arcida	Arcoidea	Arcidae	Barbatia		FALSE	uxoripalmeri		FALSE		Barbatia uxoripalmeri	3	TA	M4	F1	TAM4F1	Graham Oliver & Holmes, 2006.	Garvie (this study)	2MC-S	205271	Clastic	Fine Sand	Marl	Eocene	31.12	-95.94	32.4	-87.2	Bartonian	Claiborne	Cook Mountain (Crockett)	Landrum	13	USA	Texas	Leon	Spring Branch, Two Mile Creek
537	Mollusca	Gastropoda	Neogastropoda	Volutoidea	Cancellariidae	Bonellitia		FALSE	bastropensis		FALSE		Bonellitia bastropensis	20	TA	M2	F5	TAM2F5	Sessa et al. (2012)	Garvie (this study)	2MC-S	205271	Clastic	Fine Sand	Marl	Eocene	31.12	-95.94	32.4	-87.2	Bartonian	Claiborne	Cook Mountain (Crockett)	Landrum	13	USA	Texas	Leon	Spring Branch, Two Mile Creek
539	Mollusca	Gastropoda	Neogastropoda	Buccinoidea	Nassariidae	Buccitriton		FALSE	texanum		FALSE		Buccitriton texanum	33	TA	M2	F6	TAM2F6	Sessa et al. (2012)	Garvie (this study)	2MC-S	205271	Clastic	Fine Sand	Marl	Eocene	31.12	-95.94	32.4	-87.2	Bartonian	Claiborne	Cook Mountain (Crockett)	Landrum	13	USA	Texas	Leon	Spring Branch, Two Mile Creek
540	Mollusca	Gastropoda	Neogastropoda	Muricoidea	Marginellidae	Bullata		FALSE	sp.	informal	TRUE		Bullata sp.	3	TA	M2	F6	TAM2F6	Sessa et al. (2012)	Garvie (this study)	2MC-S	205271	Clastic	Fine Sand	Marl	Eocene	31.12	-95.94	32.4	-87.2	Bartonian	Claiborne	Cook Mountain (Crockett)	Landrum	13	USA	Texas	Leon	Spring Branch, Two Mile Creek
541	Mollusca	Scaphopoda	Dentaliida	Dentaloidea	Gadilidae	Cadulus		FALSE	spp.	indet.	TRUE		Cadulus spp.	30	TD	M2	F2	TDM2F2	Sessa et al. (2012)	Garvie (this study)	2MC-S	205271	Clastic	Fine Sand	Marl	Eocene	31.12	-95.94	32.4	-87.2	Bartonian	Claiborne	Cook Mountain (Crockett)	Landrum	13	USA	Texas	Leon	Spring Branch, Two Mile Creek
543	Mollusca	Gastropoda	Littorinimorpha	Stromboidea	Strombidae	Calyptraphorus		FALSE	velatus		FALSE	nodovelatus	Calyptraphorus velatus	14	TA	M2	F4	TAM2F4	Sessa et al. (2012)	Garvie (this study)	2MC-S	205271	Clastic	Fine Sand	Marl	Eocene	31.12	-95.94	32.4	-87.2	Bartonian	Claiborne	Cook Mountain (Crockett)	Landrum	13	USA	Texas	Leon	Spring Branch, Two Mile Creek
544	Mollusca	Gastropoda	Neogastropoda	Volutoidea	Volutidae	Caricella		FALSE	demissa		FALSE	texana	Caricella demissa	6	TA	M2	F6	TAM2F6	Sessa et al. (2012)	Garvie (this study)	2MC-S	205271	Clastic	Fine Sand	Marl	Eocene	31.12	-95.94	32.4	-87.2	Bartonian	Claiborne	Cook Mountain (Crockett)	Landrum	13	USA	Texas	Leon	Spring Branch, Two Mile Creek
545	Mollusca	Gastropoda	Neogastropoda	Volutoidea	Volutidae	Caricella		FALSE	pyruloides		FALSE		Caricella pyruloides	9	TA	M2	F6	TAM2F6	Sessa et al. (2012)	Garvie (this study)	2MC-S	205271	Clastic	Fine Sand	Marl	Eocene	31.12	-95.94	32.4	-87.2	Bartonian	Claiborne	Cook Mountain (Crockett)	Landrum	13	USA	Texas	Leon	Spring Branch, Two Mile Creek
546	Mollusca	Bivalvia	Myida	Myoidea	Corbulidae	Caryocorbula		FALSE	deusseni		FALSE		Caryocorbula deusseni	26	TD	M4	F1	TDM4F1	Sessa et al. (2012)	Garvie (this study)	2MC-S	205271	Clastic	Fine Sand	Marl	Eocene	31.12	-95.94	32.4	-87.2	Bartonian	Claiborne	Cook Mountain (Crockett)	Landrum	13	USA	Texas	Leon	Spring Branch, Two Mile Creek
548	Mollusca	Gastropoda	Caenogastropoda	Triphoroidea	Newtoniellidae	Cerithiella		FALSE	nassula		FALSE		Cerithiella nassula	1	TA	M2	F5	TAM2F5	Sessa et al. (2012)	Garvie (this study)	2MC-S	205271	Clastic	Fine Sand	Marl	Eocene	31.12	-95.94	32.4	-87.2	Bartonian	Claiborne	Cook Mountain (Crockett)	Landrum	13	USA	Texas	Leon	Spring Branch, Two Mile Creek
549	Mollusca	Gastropoda	Caenogastropoda	Epitonoidea	Epitoniidae	Cirsotrema		FALSE	sp.	informal	TRUE		Cirsotrema sp.	1	TA	M2	F5	TAM2F5	gastropod diet habitat database	Garvie (this study)	2MC-S	205271	Clastic	Fine Sand	Marl	Eocene	31.12	-95.94	32.4	-87.2	Bartonian	Claiborne	Cook Mountain (Crockett)	Landrum	13	USA	Texas	Leon	Spring Branch, Two Mile Creek
550	Mollusca	Gastropoda	Neogastropoda	Buccinoidea	Fasciolariidae	Clavilithes		FALSE	penrosei	cf.	TRUE		Clavilithes penrosei	6	TA	M2	F6	TAM2F6	Sessa et al. (2012)	Garvie (this study)	2MC-S	205271	Clastic	Fine Sand	Marl	Eocene	31.12	-95.94	32.4	-87.2	Bartonian	Claiborne	Cook Mountain (Crockett)	Landrum	13	USA	Texas	Leon	Spring Branch, Two Mile Creek
551	Mollusca	Gastropoda	Neogastropoda	Buccinoidea	Fasciolariidae	Clavilithes		FALSE	texanus		FALSE		Clavilithes texanus	19	TA	M2	F6	TAM2F6	Sessa et al. (2012)	Garvie (this study)	2MC-S	205271	Clastic	Fine Sand	Marl	Eocene	31.12	-95.94	32.4	-87.2	Bartonian	Claiborne	Cook Mountain (Crockett)	Landrum	13	USA	Texas	Leon	Spring Branch, Two Mile Creek
553	Mollusca	Gastropoda	Neogastropoda	Conoidea	Turridae	Cochlespira		FALSE	engonata		FALSE		Cochlespira engonata	10	TA	M2	F6	TAM2F6	Sessa et al. (2012)	Garvie (this study)	2MC-S	205271	Clastic	Fine Sand	Marl	Eocene	31.12	-95.94	32.4	-87.2	Bartonian	Claiborne	Cook Mountain (Crockett)	Landrum	13	USA	Texas	Leon	Spring Branch, Two Mile Creek
555	Mollusca	Gastropoda	Neogastropoda	Conoidea	Turridae	Cochlespirella		FALSE	nana		FALSE		Cochlespirella nana	2	TA	M2	F6	TAM2F6	based on family	Garvie (this study)	2MC-S	205271	Clastic	Fine Sand	Marl	Eocene	31.12	-95.94	32.4	-87.2	Bartonian	Claiborne	Cook Mountain (Crockett)	Landrum	13	USA	Texas	Leon	Spring Branch, Two Mile Creek
556	Mollusca	Gastropoda	Neogastropoda	Turbinelloidea	Volutomitridae	Conomitra		FALSE	fusoides		FALSE		Conomitra fusoides	4	TA	M2	F6	TAM2F6	Gastropod diet database	Garvie (this study)	2MC-S	205271	Clastic	Fine Sand	Marl	Eocene	31.12	-95.94	32.4	-87.2	Bartonian	Claiborne	Cook Mountain (Crockett)	Landrum	13	USA	Texas	Leon	Spring Branch, Two Mile Creek
557	Mollusca	Gastropoda	Neogastropoda	Conoidea	Conidae	Conus		FALSE	sauridens		FALSE	vars.	Conus sauridens	8	TA	M2	F6	TAM2F6	Kohn, 2001.	Garvie (this study)	2MC-S	205271	Clastic	Fine Sand	Marl	Eocene	31.12	-95.94	32.4	-87.2	Bartonian	Claiborne	Cook Mountain (Crockett)	Landrum	13	USA	Texas	Leon	Spring Branch, Two Mile Creek
558	Mollusca	Bivalvia	Myida	Myoidea	Corbulidae	Corbula		FALSE	sp.	informal	TRUE		Corbula sp.	1	TD	M4	F1	TDM4F1	Sessa et al. (2012)	Garvie (this study)	2MC-S	205271	Clastic	Fine Sand	Marl	Eocene	31.12	-95.94	32.4	-87.2	Bartonian	Claiborne	Cook Mountain (Crockett)	Landrum	13	USA	Texas	Leon	Spring Branch, Two Mile Creek
559	Mollusca	Gastropoda	Neogastropoda	Conoidea	Borsoniidae	Cordieria		FALSE	ludoviciana		FALSE	mississippiensis	Cordieria ludoviciana	17	TA	M2	F6	TAM2F6	based on superfamily	Garvie (this study)	2MC-S	205271	Clastic	Fine Sand	Marl	Eocene	31.12	-95.94	32.4	-87.2	Bartonian	Claiborne	Cook Mountain (Crockett)	Landrum	13	USA	Texas	Leon	Spring Branch, Two Mile Creek
560	Mollusca	Gastropoda	Neogastropoda	Conoidea	Turridae	Coronia		FALSE	lancea		FALSE		Coronia lancea	4	TA	M2	F6	TAM2F6	Sessa et al. (2012)	Garvie (this study)	2MC-S	205271	Clastic	Fine Sand	Marl	Eocene	31.12	-95.94	32.4	-87.2	Bartonian	Claiborne	Cook Mountain (Crockett)	Landrum	13	USA	Texas	Leon	Spring Branch, Two Mile Creek
561	Mollusca	Gastropoda	Neogastropoda	Conoidea	Turridae	Coronia		FALSE	margaritosa		FALSE		Coronia margaritosa	13	TA	M2	F6	TAM2F6	Sessa et al. (2012)	Garvie (this study)	2MC-S	205271	Clastic	Fine Sand	Marl	Eocene	31.12	-95.94	32.4	-87.2	Bartonian	Claiborne	Cook Mountain (Crockett)	Landrum	13	USA	Texas	Leon	Spring Branch, Two Mile Creek
562	Mollusca	Gastropoda	Neogastropoda	Conoidea	Turridae	Coronia		FALSE	sp.	informal	TRUE		Coronia sp.	6	TA	M2	F6	TAM2F6	Sessa et al. (2012)	Garvie (this study)	2MC-S	205271	Clastic	Fine Sand	Marl	Eocene	31.12	-95.94	32.4	-87.2	Bartonian	Claiborne	Cook Mountain (Crockett)	Landrum	13	USA	Texas	Leon	Spring Branch, Two Mile Creek
563	Mollusca	Bivalvia	Carditida	Crassatelloidea	Crassatellidae	Crassatella		FALSE	antestriata		FALSE		Crassatella antestriata	8	TA	M3	F1	TAM3F1	Sessa et al. (2012)	Garvie (this study)	2MC-S	205271	Clastic	Fine Sand	Marl	Eocene	31.12	-95.94	32.4	-87.2	Bartonian	Claiborne	Cook Mountain (Crockett)	Landrum	13	USA	Texas	Leon	Spring Branch, Two Mile Creek
565	Mollusca	Bivalvia	Carditida	Crassatelloidea	Crassatellidae	Crassinella		FALSE	minor		FALSE		Crassinella minor	25	TA	M3	F1	TAM3F1	Sessa et al. (2012)	Garvie (this study)	2MC-S	205271	Clastic	Fine Sand	Marl	Eocene	31.12	-95.94	32.4	-87.2	Bartonian	Claiborne	Cook Mountain (Crockett)	Landrum	13	USA	Texas	Leon	Spring Branch, Two Mile Creek
566	Mollusca	Bivalvia	Ostreida	Ostreoidea	Ostreidae	Cubitostrea		FALSE	petropolitana		FALSE		Cubitostrea petropolitana	1	TA	M6	F1	TAM6F1	Sessa et al. (2012)	Garvie (this study)	2MC-S	205271	Clastic	Fine Sand	Marl	Eocene	31.12	-95.94	32.4	-87.2	Bartonian	Claiborne	Cook Mountain (Crockett)	Landrum	13	USA	Texas	Leon	Spring Branch, Two Mile Creek
567	Mollusca	Bivalvia	Ostreida	Ostreoidea	Ostreidae	Cubitostrea		FALSE	spp.	indet.	TRUE		Cubitostrea spp.	12	TA	M6	F1	TAM6F1	Sessa et al. (2012)	Garvie (this study)	2MC-S	205271	Clastic	Fine Sand	Marl	Eocene	31.12	-95.94	32.4	-87.2	Bartonian	Claiborne	Cook Mountain (Crockett)	Landrum	13	USA	Texas	Leon	Spring Branch, Two Mile Creek
568	Mollusca	Gastropoda	Littorinimorpha	Truncatelloidea	Tornidae	Cyclostremiscus		FALSE	axacuus		FALSE		Cyclostremiscus axacuus	2	TA	M2	F4	TAM2F4	Sessa et al. (2012)	Garvie (this study)	2MC-S	205271	Clastic	Fine Sand	Marl	Eocene	31.12	-95.94	32.4	-87.2	Bartonian	Claiborne	Cook Mountain (Crockett)	Landrum	13	USA	Texas	Leon	Spring Branch, Two Mile Creek
570	Mollusca	Scaphopoda	Dentaliida	Dentaloidea	Dentaliidae	Dentalium		FALSE	spp.	indet.	TRUE		Dentalium spp.	22	TD	M2	F2	TDM2F2	Sessa et al. (2012)	Garvie (this study)	2MC-S	205271	Clastic	Fine Sand	Marl	Eocene	31.12	-95.94	32.4	-87.2	Bartonian	Claiborne	Cook Mountain (Crockett)	Landrum	13	USA	Texas	Leon	Spring Branch, Two Mile Creek
571	Mollusca	Gastropoda	Littorinimorpha	Tonnoidea	Personidae	Distorsio		FALSE	septemdentata		FALSE		Distorsio septemdentata	16	TA	M2	F6	TAM2F6	gastropod life habit database	Garvie (this study)	2MC-S	205271	Clastic	Fine Sand	Marl	Eocene	31.12	-95.94	32.4	-87.2	Bartonian	Claiborne	Cook Mountain (Crockett)	Landrum	13	USA	Texas	Leon	Spring Branch, Two Mile Creek
572	Mollusca	Bivalvia	Pectinida	Pectinoidea	Pectinidae	Eburneopecten		FALSE	sp.	informal	TRUE		Eburneopecten sp.	4	TA	M4	F1	TAM4F1	Stilwell, 1998	Garvie (this study)	2MC-S	205271	Clastic	Fine Sand	Marl	Eocene	31.12	-95.94	32.4	-87.2	Bartonian	Claiborne	Cook Mountain (Crockett)	Landrum	13	USA	Texas	Leon	Spring Branch, Two Mile Creek
573	Mollusca	Gastropoda	Neogastropoda	Conoidea	Turridae	Eosurcula		FALSE	moorei		FALSE		Eosurcula moorei	7	TA	M2	F6	TAM2F6	Sessa et al. (2012)	Garvie (this study)	2MC-S	205271	Clastic	Fine Sand	Marl	Eocene	31.12	-95.94	32.4	-87.2	Bartonian	Claiborne	Cook Mountain (Crockett)	Landrum	13	USA	Texas	Leon	Spring Branch, Two Mile Creek
574	Mollusca	Gastropoda	Littorinimorpha	Truncatelloidea	Tornidae	Episcynia		FALSE	bastropensis		FALSE		Episcynia bastropensis	1	TA	M2	F4	TAM2F4	based on family	Garvie (this study)	2MC-S	205271	Clastic	Fine Sand	Marl	Eocene	31.12	-95.94	32.4	-87.2	Bartonian	Claiborne	Cook Mountain (Crockett)	Landrum	13	USA	Texas	Leon	Spring Branch, Two Mile Creek
575	Mollusca	Gastropoda	Caenogastropoda	Epitonoidea	Epitoniidae	Epitonium		FALSE	kingae		FALSE		Epitonium kingae	1	TA	M2	F5	TAM2F5	gastropod diet habitat database	Garvie (this study)	2MC-S	205271	Clastic	Fine Sand	Marl	Eocene	31.12	-95.94	32.4	-87.2	Bartonian	Claiborne	Cook Mountain (Crockett)	Landrum	13	USA	Texas	Leon	Spring Branch, Two Mile Creek
576	Mollusca	Gastropoda	Neogastropoda	Conoidea	Turridae	Eucheilodon		FALSE	reticulata		FALSE		Eucheilodon reticulata	11	TA	M2	F6	TAM2F6	Sessa et al. (2012)	Garvie (this study)	2MC-S	205271	Clastic	Fine Sand	Marl	Eocene	31.12	-95.94	32.4	-87.2	Bartonian	Claiborne	Cook Mountain (Crockett)	Landrum	13	USA	Texas	Leon	Spring Branch, Two Mile Creek
578	Mollusca	Gastropoda	Littorinimorpha	Ficoidea	Ficidae	Ficopsis		FALSE	texana		FALSE		Ficopsis texana	8	TA	M2	F6	TAM2F6	Sessa et al. (2012)	Garvie (this study)	2MC-S	205271	Clastic	Fine Sand	Marl	Eocene	31.12	-95.94	32.4	-87.2	Bartonian	Claiborne	Cook Mountain (Crockett)	Landrum	13	USA	Texas	Leon	Spring Branch, Two Mile Creek
579	Mollusca	Gastropoda	Neogastropoda	Mitroidea	Mitridae	Fusimitra		FALSE	polita		FALSE		Fusimitra polita	12	TA	M2	F6	TAM2F6	Sessa et al. (2012)	Garvie (this study)	2MC-S	205271	Clastic	Fine Sand	Marl	Eocene	31.12	-95.94	32.4	-87.2	Bartonian	Claiborne	Cook Mountain (Crockett)	Landrum	13	USA	Texas	Leon	Spring Branch, Two Mile Creek
580	Mollusca	Gastropoda	Littorinimorpha	Tonnoidea	Cassidae	Galeodea		FALSE	sp.	informal	TRUE		Galeodea sp.	2	TA	M2	F6	TAM2F6	Sessa et al. (2012)	Garvie (this study)	2MC-S	205271	Clastic	Fine Sand	Marl	Eocene	31.12	-95.94	32.4	-87.2	Bartonian	Claiborne	Cook Mountain (Crockett)	Landrum	13	USA	Texas	Leon	Spring Branch, Two Mile Creek
581	Mollusca	Bivalvia	Arcida	Arcoidea	Glycymerididae	Glycymeris		FALSE	sabinensis		FALSE		Glycymeris sabinensis	4	TA	M3	F1	TAM3F1	Graham Oliver & Holmes, 2006.	Garvie (this study)	2MC-S	205271	Clastic	Fine Sand	Marl	Eocene	31.12	-95.94	32.4	-87.2	Bartonian	Claiborne	Cook Mountain (Crockett)	Landrum	13	USA	Texas	Leon	Spring Branch, Two Mile Creek
582	Mollusca	Gastropoda	Neogastropoda	Conoidea	Turridae	Glyptotoma		FALSE	conradiana		FALSE		Glyptotoma conradiana	1	TA	M2	F6	TAM2F6	based on family	Garvie (this study)	2MC-S	205271	Clastic	Fine Sand	Marl	Eocene	31.12	-95.94	32.4	-87.2	Bartonian	Claiborne	Cook Mountain (Crockett)	Landrum	13	USA	Texas	Leon	Spring Branch, Two Mile Creek
583	Mollusca	Gastropoda	Neogastropoda	Conoidea	Terebridae	Hastula		FALSE	spp.	indet.	TRUE		Hastula spp.	4	TA	M2	F6	TAM2F6	Sessa et al. (2012)	Garvie (this study)	2MC-S	205271	Clastic	Fine Sand	Marl	Eocene	31.12	-95.94	32.4	-87.2	Bartonian	Claiborne	Cook Mountain (Crockett)	Landrum	13	USA	Texas	Leon	Spring Branch, Two Mile Creek
584	Mollusca	Gastropoda	Neogastropoda	Conoidea	Turridae	Hesperiturris		FALSE	nodocarinatus		FALSE		Hesperiturris nodocarinatus	17	TA	M2	F6	TAM2F6	Sessa et al. (2012)	Garvie (this study)	2MC-S	205271	Clastic	Fine Sand	Marl	Eocene	31.12	-95.94	32.4	-87.2	Bartonian	Claiborne	Cook Mountain (Crockett)	Landrum	13	USA	Texas	Leon	Spring Branch, Two Mile Creek
585	Mollusca	Gastropoda	Neogastropoda	Muricoidea	Muricidae	Hexaplex		FALSE	vanuxemi		FALSE		Hexaplex vanuxemi	5	TA	M2	F6	TAM2F6	Sessa et al. (2012)	Garvie (this study)	2MC-S	205271	Clastic	Fine Sand	Marl	Eocene	31.12	-95.94	32.4	-87.2	Bartonian	Claiborne	Cook Mountain (Crockett)	Landrum	13	USA	Texas	Leon	Spring Branch, Two Mile Creek
586	Mollusca	Gastropoda	Littorinimorpha	Vanikoroidea	Hipponicidae	Hipponix		FALSE	pygmaea		FALSE		Hipponix pygmaea	4	TA	M2	F4	TAM2F4	Sessa et al. (2012)	Garvie (this study)	2MC-S	205271	Clastic	Fine Sand	Marl	Eocene	31.12	-95.94	32.4	-87.2	Bartonian	Claiborne	Cook Mountain (Crockett)	Landrum	13	USA	Texas	Leon	Spring Branch, Two Mile Creek
666	Mollusca	Gastropoda	Caenogastropoda	Cerithioidea	Turritellidae	Kapalmerella		FALSE	dumblei		FALSE		Kapalmerella dumblei	1	TA	M2	F1	TAM2F1	based on family	Garvie (this study)	2MC-S	205271	Clastic	Fine Sand	Marl	Eocene	31.12	-95.94	32.4	-87.2	Bartonian	Claiborne	Cook Mountain (Crockett)	Landrum	13	USA	Texas	Leon	Spring Branch, Two Mile Creek
587	Mollusca	Bivalvia	Venerida	Veneroidea	Veneridae	Katherinella		FALSE	sp.	informal	TRUE		Katherinella sp.	3	TD	M3	F1	TDM3F1	Sessa et al. (2012)	Garvie (this study)	2MC-S	205271	Clastic	Fine Sand	Marl	Eocene	31.12	-95.94	32.4	-87.2	Bartonian	Claiborne	Cook Mountain (Crockett)	Landrum	13	USA	Texas	Leon	Spring Branch, Two Mile Creek
588	Mollusca	Gastropoda	Neogastropoda	Volutoidea	Volutidae	Lapparia		FALSE	crassa		FALSE		Lapparia crassa	1	TA	M2	F6	TAM2F6	Sessa et al. (2012)	Garvie (this study)	2MC-S	205271	Clastic	Fine Sand	Marl	Eocene	31.12	-95.94	32.4	-87.2	Bartonian	Claiborne	Cook Mountain (Crockett)	Landrum	13	USA	Texas	Leon	Spring Branch, Two Mile Creek
589	Mollusca	Gastropoda	Neogastropoda	Volutoidea	Volutidae	Lapparia		FALSE	mooreana		FALSE		Lapparia mooreana	28	TA	M2	F6	TAM2F6	Sessa et al. (2012)	Garvie (this study)	2MC-S	205271	Clastic	Fine Sand	Marl	Eocene	31.12	-95.94	32.4	-87.2	Bartonian	Claiborne	Cook Mountain (Crockett)	Landrum	13	USA	Texas	Leon	Spring Branch, Two Mile Creek
590	Mollusca	Gastropoda	Neogastropoda	Buccinoidea	Fasciolariidae	Latirus		FALSE	moorei		FALSE		Latirus moorei	53	TA	M2	F6	TAM2F6	Sessa et al. (2012)	Garvie (this study)	2MC-S	205271	Clastic	Fine Sand	Marl	Eocene	31.12	-95.94	32.4	-87.2	Bartonian	Claiborne	Cook Mountain (Crockett)	Landrum	13	USA	Texas	Leon	Spring Branch, Two Mile Creek
591	Mollusca	Gastropoda	Neogastropoda	Buccinoidea	Fasciolariidae	Latirus		FALSE	sexcostatus		FALSE		Latirus sexcostatus	16	TA	M2	F6	TAM2F6	Sessa et al. (2012)	Garvie (this study)	2MC-S	205271	Clastic	Fine Sand	Marl	Eocene	31.12	-95.94	32.4	-87.2	Bartonian	Claiborne	Cook Mountain (Crockett)	Landrum	13	USA	Texas	Leon	Spring Branch, Two Mile Creek
592	Mollusca	Gastropoda	Neogastropoda	Buccinoidea	Fasciolariidae	Latirus		FALSE	sp.	informal	TRUE		Latirus sp.	1	TA	M2	F6	TAM2F6	Sessa et al. (2012)	Garvie (this study)	2MC-S	205271	Clastic	Fine Sand	Marl	Eocene	31.12	-95.94	32.4	-87.2	Bartonian	Claiborne	Cook Mountain (Crockett)	Landrum	13	USA	Texas	Leon	Spring Branch, Two Mile Creek
593	Mollusca	Gastropoda	Neogastropoda	Conoidea	Turridae	Leptosurcula		FALSE	beadata		FALSE		Leptosurcula beadata	17	TA	M2	F6	TAM2F6	Sessa et al. (2012)	Garvie (this study)	2MC-S	205271	Clastic	Fine Sand	Marl	Eocene	31.12	-95.94	32.4	-87.2	Bartonian	Claiborne	Cook Mountain (Crockett)	Landrum	13	USA	Texas	Leon	Spring Branch, Two Mile Creek
594	Mollusca	Gastropoda	Neogastropoda	Buccinoidea	Echinofulguridae	Levifusus		FALSE	mortoniopsis		FALSE		Levifusus mortoniopsis	17	TA	M2	F6	TAM2F6	Sessa et al. (2012)	Garvie (this study)	2MC-S	205271	Clastic	Fine Sand	Marl	Eocene	31.12	-95.94	32.4	-87.2	Bartonian	Claiborne	Cook Mountain (Crockett)	Landrum	13	USA	Texas	Leon	Spring Branch, Two Mile Creek
595	Mollusca	Gastropoda	Neogastropoda	Buccinoidea	Echinofulguridae	Levifusus		FALSE	prepagoda		FALSE		Levifusus prepagoda	2	TA	M2	F6	TAM2F6	Sessa et al. (2012)	Garvie (this study)	2MC-S	205271	Clastic	Fine Sand	Marl	Eocene	31.12	-95.94	32.4	-87.2	Bartonian	Claiborne	Cook Mountain (Crockett)	Landrum	13	USA	Texas	Leon	Spring Branch, Two Mile Creek
596	Mollusca	Gastropoda	Caenogastropoda	Cerithioidea	Cerithiidae	Litiopa		FALSE	sp.	informal	TRUE		Litiopa sp.	1	TA	M2	F4	TAM2F4	Sessa et al. (2012)	Garvie (this study)	2MC-S	205271	Clastic	Fine Sand	Marl	Eocene	31.12	-95.94	32.4	-87.2	Bartonian	Claiborne	Cook Mountain (Crockett)	Landrum	13	USA	Texas	Leon	Spring Branch, Two Mile Creek
597	Mollusca	Gastropoda	Neogastropoda	Conoidea	Turridae	Lyrosurcula		FALSE	dalli		FALSE		Lyrosurcula dalli	10	TA	M2	F6	TAM2F6	Sessa et al. (2012)	Garvie (this study)	2MC-S	205271	Clastic	Fine Sand	Marl	Eocene	31.12	-95.94	32.4	-87.2	Bartonian	Claiborne	Cook Mountain (Crockett)	Landrum	13	USA	Texas	Leon	Spring Branch, Two Mile Creek
598	Mollusca	Gastropoda	Neogastropoda	Conoidea	Turridae	Lyrosurcula		FALSE	gibbera	aff.	TRUE		Lyrosurcula gibbera	1	TA	M2	F6	TAM2F6	Sessa et al. (2012)	Garvie (this study)	2MC-S	205271	Clastic	Fine Sand	Marl	Eocene	31.12	-95.94	32.4	-87.2	Bartonian	Claiborne	Cook Mountain (Crockett)	Landrum	13	USA	Texas	Leon	Spring Branch, Two Mile Creek
599	Mollusca	Gastropoda	Neogastropoda	Conoidea	Turridae	Lyrosurcula		FALSE	shaleri	aff.	TRUE		Lyrosurcula shaleri	6	TA	M2	F6	TAM2F6	Sessa et al. (2012)	Garvie (this study)	2MC-S	205271	Clastic	Fine Sand	Marl	Eocene	31.12	-95.94	32.4	-87.2	Bartonian	Claiborne	Cook Mountain (Crockett)	Landrum	13	USA	Texas	Leon	Spring Branch, Two Mile Creek
600	Mollusca	Gastropoda	Neogastropoda	Conoidea	Turridae	Lyrosurcula		FALSE	sp.	informal	TRUE		Lyrosurcula sp.	1	TA	M2	F6	TAM2F6	Sessa et al. (2012)	Garvie (this study)	2MC-S	205271	Clastic	Fine Sand	Marl	Eocene	31.12	-95.94	32.4	-87.2	Bartonian	Claiborne	Cook Mountain (Crockett)	Landrum	13	USA	Texas	Leon	Spring Branch, Two Mile Creek
601	Mollusca	Gastropoda	Caenogastropoda	Cerithioidea	Turritellidae	Mesalia		FALSE	claibornensis		FALSE		Mesalia claibornensis	38	TA	M2	F1	TAM2F1	Sessa et al. (2012)	Garvie (this study)	2MC-S	205271	Clastic	Fine Sand	Marl	Eocene	31.12	-95.94	32.4	-87.2	Bartonian	Claiborne	Cook Mountain (Crockett)	Landrum	13	USA	Texas	Leon	Spring Branch, Two Mile Creek
602	Mollusca	Gastropoda	Neogastropoda	Conoidea	Turridae	Michela		FALSE	trabeatoides		FALSE		Michela trabeatoides	1	TA	M2	F6	TAM2F6	Sessa et al. (2012)	Garvie (this study)	2MC-S	205271	Clastic	Fine Sand	Marl	Eocene	31.12	-95.94	32.4	-87.2	Bartonian	Claiborne	Cook Mountain (Crockett)	Landrum	13	USA	Texas	Leon	Spring Branch, Two Mile Creek
603	Mollusca	Gastropoda	Neogastropoda	Conoidea	Borsoniidae	Microdrillia		FALSE	aldrichiella		FALSE		Microdrillia aldrichiella	8	TA	M2	F6	TAM2F6	Sessa et al. (2012)	Garvie (this study)	2MC-S	205271	Clastic	Fine Sand	Marl	Eocene	31.12	-95.94	32.4	-87.2	Bartonian	Claiborne	Cook Mountain (Crockett)	Landrum	13	USA	Texas	Leon	Spring Branch, Two Mile Creek
604	Mollusca	Gastropoda	Neogastropoda	Conoidea	Borsoniidae	Microdrillia		FALSE	sp.	informal	TRUE		Microdrillia sp.	10	TA	M2	F6	TAM2F6	Sessa et al. (2012)	Garvie (this study)	2MC-S	205271	Clastic	Fine Sand	Marl	Eocene	31.12	-95.94	32.4	-87.2	Bartonian	Claiborne	Cook Mountain (Crockett)	Landrum	13	USA	Texas	Leon	Spring Branch, Two Mile Creek
605	Mollusca	Gastropoda	Littorinimorpha	Naticoidea	Naticidae	Naticarius	aff.	TRUE	semilunata		FALSE		Naticarius semilunata	12	TB	M2	F6	TBM2F6	Sessa et al. (2012)	Garvie (this study)	2MC-S	205271	Clastic	Fine Sand	Marl	Eocene	31.12	-95.94	32.4	-87.2	Bartonian	Claiborne	Cook Mountain (Crockett)	Landrum	13	USA	Texas	Leon	Spring Branch, Two Mile Creek
606	Mollusca	Gastropoda	Littorinimorpha	Cypraeoidea	Ovulidae	Neosimnia	?	TRUE	sp.	informal	TRUE		Neosimnia sp.	1	TA	M2	F6	TAM2F6	Beesley PL, Ross GJB, Wells A (eds) (1998) Mollusca: the Southern synthesis. In: Fauna of Australia, Vol 5, Part B. CSIRO, Collingwood, p 565–1234	Garvie (this study)	2MC-S	205271	Clastic	Fine Sand	Marl	Eocene	31.12	-95.94	32.4	-87.2	Bartonian	Claiborne	Cook Mountain (Crockett)	Landrum	13	USA	Texas	Leon	Spring Branch, Two Mile Creek
607	Mollusca	Gastropoda	Littorinimorpha	Naticoidea	Naticidae	Neverita		FALSE	limula		FALSE		Neverita limula	10	TB	M2	F6	TBM2F6	based on family	Garvie (this study)	2MC-S	205271	Clastic	Fine Sand	Marl	Eocene	31.12	-95.94	32.4	-87.2	Bartonian	Claiborne	Cook Mountain (Crockett)	Landrum	13	USA	Texas	Leon	Spring Branch, Two Mile Creek
609	Mollusca	Bivalvia	Nuculida	Nuculoidea	Nuculidae	Nucula		FALSE	mauricensis		FALSE		Nucula mauricensis	14	TC	M2	F2	TCM2F2	Sessa et al. (2012)	Garvie (this study)	2MC-S	205271	Clastic	Fine Sand	Marl	Eocene	31.12	-95.94	32.4	-87.2	Bartonian	Claiborne	Cook Mountain (Crockett)	Landrum	13	USA	Texas	Leon	Spring Branch, Two Mile Creek
610	Mollusca	Gastropoda	Neogastropoda	Muricoidea	Muricidae	Odontopolys		FALSE	campsorhytis		FALSE		Odontopolys campsorhytis	3	TA	M2	F6	TAM2F6	based on family	Garvie (this study)	2MC-S	205271	Clastic	Fine Sand	Marl	Eocene	31.12	-95.94	32.4	-87.2	Bartonian	Claiborne	Cook Mountain (Crockett)	Landrum	13	USA	Texas	Leon	Spring Branch, Two Mile Creek
611	Mollusca	Gastropoda	Stylommatophora	Clausilioidea	Clausiliidae	Papillifera		FALSE	dumosa	?	TRUE		Papillifera dumosa	17	TA	M2	F6	TAM2F6	Sessa et al. (2012)	Garvie (this study)	2MC-S	205271	Clastic	Fine Sand	Marl	Eocene	31.12	-95.94	32.4	-87.2	Bartonian	Claiborne	Cook Mountain (Crockett)	Landrum	13	USA	Texas	Leon	Spring Branch, Two Mile Creek
612	Mollusca	Gastropoda	Stylommatophora	Clausilioidea	Clausiliidae	Papillifera		FALSE	dumosa		FALSE	trapaquara	Papillifera dumosa	8	TA	M2	F6	TAM2F6	Sessa et al. (2012)	Garvie (this study)	2MC-S	205271	Clastic	Fine Sand	Marl	Eocene	31.12	-95.94	32.4	-87.2	Bartonian	Claiborne	Cook Mountain (Crockett)	Landrum	13	USA	Texas	Leon	Spring Branch, Two Mile Creek
613	Mollusca	Gastropoda	Littorinimorpha	Tonnoidea	Cassidae	Phalium		FALSE	sp.	informal	TRUE		Phalium sp.	1	TA	M2	F6	TAM2F6	Sessa et al. (2012)	Garvie (this study)	2MC-S	205271	Clastic	Fine Sand	Marl	Eocene	31.12	-95.94	32.4	-87.2	Bartonian	Claiborne	Cook Mountain (Crockett)	Landrum	13	USA	Texas	Leon	Spring Branch, Two Mile Creek
614	Mollusca	Bivalvia	Anomalodesmata	Pholadomyoidea	Pholadomyidae	Pholadomya		FALSE	sp.	informal	TRUE		Pholadomya sp.	9	TDb	M3	F1	TDM3F1	Sessa et al. (2012)	Garvie (this study)	2MC-S	205271	Clastic	Fine Sand	Marl	Eocene	31.12	-95.94	32.4	-87.2	Bartonian	Claiborne	Cook Mountain (Crockett)	Landrum	13	USA	Texas	Leon	Spring Branch, Two Mile Creek
616	Mollusca	Bivalvia	Venerida	Veneroidea	Veneridae	Pitar		FALSE	sp.	informal	TRUE		Pitar sp.	2	TDb	M3	F1	TDM3F1	Sessa et al. (2012)	Garvie (this study)	2MC-S	205271	Clastic	Fine Sand	Marl	Eocene	31.12	-95.94	32.4	-87.2	Bartonian	Claiborne	Cook Mountain (Crockett)	Landrum	13	USA	Texas	Leon	Spring Branch, Two Mile Creek
535	Mollusca	Bivalvia	Arcida	Arcoidea	Arcidae	Plagiarca		FALSE	rhomboidella		FALSE		Plagiarca rhomboidella	3	TA	M4	F1	TAM4F1	Graham Oliver & Holmes, 2006.	Garvie (this study)	2MC-S	205271	Clastic	Fine Sand	Marl	Eocene	31.12	-95.94	32.4	-87.2	Bartonian	Claiborne	Cook Mountain (Crockett)	Landrum	13	USA	Texas	Leon	Spring Branch, Two Mile Creek
617	Mollusca	Gastropoda	Neogastropoda	Conoidea	Drilliidae	Pleurofusia		FALSE	huppertzi	cf.	TRUE		Pleurofusia huppertzi	9	TA	M2	F6	TAM2F6	Sessa et al. (2012)	Garvie (this study)	2MC-S	205271	Clastic	Fine Sand	Marl	Eocene	31.12	-95.94	32.4	-87.2	Bartonian	Claiborne	Cook Mountain (Crockett)	Landrum	13	USA	Texas	Leon	Spring Branch, Two Mile Creek
618	Mollusca	Gastropoda	Neogastropoda	Conoidea	Drilliidae	Pleurofusia		FALSE	huppertzi		FALSE		Pleurofusia huppertzi	7	TA	M2	F6	TAM2F6	Sessa et al. (2012)	Garvie (this study)	2MC-S	205271	Clastic	Fine Sand	Marl	Eocene	31.12	-95.94	32.4	-87.2	Bartonian	Claiborne	Cook Mountain (Crockett)	Landrum	13	USA	Texas	Leon	Spring Branch, Two Mile Creek
619	Mollusca	Gastropoda	Neogastropoda	Conoidea	Drilliidae	Pleurofusia		FALSE	sp.	informal	TRUE		Pleurofusia sp.	2	TA	M2	F6	TAM2F6	Sessa et al. (2012)	Garvie (this study)	2MC-S	205271	Clastic	Fine Sand	Marl	Eocene	31.12	-95.94	32.4	-87.2	Bartonian	Claiborne	Cook Mountain (Crockett)	Landrum	13	USA	Texas	Leon	Spring Branch, Two Mile Creek
620	Mollusca	Gastropoda	Neogastropoda	Conoidea	Drilliidae	Pleurofusia		FALSE	spp.	indet.	TRUE		Pleurofusia spp.	5	TA	M2	F6	TAM2F6	Sessa et al. (2012)	Garvie (this study)	2MC-S	205271	Clastic	Fine Sand	Marl	Eocene	31.12	-95.94	32.4	-87.2	Bartonian	Claiborne	Cook Mountain (Crockett)	Landrum	13	USA	Texas	Leon	Spring Branch, Two Mile Creek
621	Mollusca	Bivalvia	Pectinida	Plicatuloidea	Plicatulidae	Plicatula		FALSE	filamentosa		FALSE		Plicatula filamentosa	12	TA	M6	F1	TAM6F1	Sessa et al. (2012)	Garvie (this study)	2MC-S	205271	Clastic	Fine Sand	Marl	Eocene	31.12	-95.94	32.4	-87.2	Bartonian	Claiborne	Cook Mountain (Crockett)	Landrum	13	USA	Texas	Leon	Spring Branch, Two Mile Creek
623	Mollusca	Gastropoda	Littorinimorpha	Naticoidea	Naticidae	Polinices		FALSE	aratus		FALSE		Polinices aratus	25	TB	M2	F6	TBM2F6	Sessa et al. (2012)	Garvie (this study)	2MC-S	205271	Clastic	Fine Sand	Marl	Eocene	31.12	-95.94	32.4	-87.2	Bartonian	Claiborne	Cook Mountain (Crockett)	Landrum	13	USA	Texas	Leon	Spring Branch, Two Mile Creek
625	Mollusca	Gastropoda	Neogastropoda	Conoidea	Turridae	Protosurcula		FALSE	gabbii		FALSE		Protosurcula gabbii	31	TA	M2	F6	TAM2F6	Sessa et al. (2012)	Garvie (this study)	2MC-S	205271	Clastic	Fine Sand	Marl	Eocene	31.12	-95.94	32.4	-87.2	Bartonian	Claiborne	Cook Mountain (Crockett)	Landrum	13	USA	Texas	Leon	Spring Branch, Two Mile Creek
626	Mollusca	Gastropoda	Neogastropoda	Olivoidea	Pseudolividae	Pseudoliva		FALSE	santander		FALSE		Pseudoliva santander	2	TA	M2	F6	TAM2F6	Sessa et al. (2012)	Garvie (this study)	2MC-S	205271	Clastic	Fine Sand	Marl	Eocene	31.12	-95.94	32.4	-87.2	Bartonian	Claiborne	Cook Mountain (Crockett)	Landrum	13	USA	Texas	Leon	Spring Branch, Two Mile Creek
627	Mollusca	Gastropoda	Neogastropoda	Olivoidea	Pseudolividae	Pseudoliva		FALSE	vetusta		FALSE	carinata	Pseudoliva vetusta	20	TA	M2	F6	TAM2F6	Sessa et al. (2012)	Garvie (this study)	2MC-S	205271	Clastic	Fine Sand	Marl	Eocene	31.12	-95.94	32.4	-87.2	Bartonian	Claiborne	Cook Mountain (Crockett)	Landrum	13	USA	Texas	Leon	Spring Branch, Two Mile Creek
628	Mollusca	Bivalvia	Ostreida	Pterioidea	Pteriidae	Pteria		FALSE	sp.	informal	TRUE		Pteria sp.	1	TA	M6	F1	TAM6F1	Sessa et al. (2012)	Garvie (this study)	2MC-S	205271	Clastic	Fine Sand	Marl	Eocene	31.12	-95.94	32.4	-87.2	Bartonian	Claiborne	Cook Mountain (Crockett)	Landrum	13	USA	Texas	Leon	Spring Branch, Two Mile Creek
629	Mollusca	Gastropoda	Neogastropoda	Mitroidea	Pyramimitridae	Pyramimitra		FALSE	terebraeformis		FALSE		Pyramimitra terebraeformis	20	TA	M2	F5	TAM2F5	Sessa et al. (2012)	Garvie (this study)	2MC-S	205271	Clastic	Fine Sand	Marl	Eocene	31.12	-95.94	32.4	-87.2	Bartonian	Claiborne	Cook Mountain (Crockett)	Landrum	13	USA	Texas	Leon	Spring Branch, Two Mile Creek
630	Mollusca	Gastropoda	Neogastropoda	Conoidea	Raphitomidae	Raphitoma		FALSE	rebeccella	aff.	TRUE		Raphitoma rebeccella	1	TA	M2	F6	TAM2F6	Sessa et al. (2012)	Garvie (this study)	2MC-S	205271	Clastic	Fine Sand	Marl	Eocene	31.12	-95.94	32.4	-87.2	Bartonian	Claiborne	Cook Mountain (Crockett)	Landrum	13	USA	Texas	Leon	Spring Branch, Two Mile Creek
632	Mollusca	Gastropoda	Neogastropoda	Conoidea	Raphitomidae	Raphitoma	?	TRUE	sp.	informal	TRUE		Raphitoma sp.	5	TA	M2	F6	TAM2F6	Sessa et al. (2012)	Garvie (this study)	2MC-S	205271	Clastic	Fine Sand	Marl	Eocene	31.12	-95.94	32.4	-87.2	Bartonian	Claiborne	Cook Mountain (Crockett)	Landrum	13	USA	Texas	Leon	Spring Branch, Two Mile Creek
631	Mollusca	Gastropoda	Neogastropoda	Conoidea	Raphitomidae	Raphitoma		FALSE	sp.	informal	TRUE		Raphitoma sp.	7	TA	M2	F6	TAM2F6	Sessa et al. (2012)	Garvie (this study)	2MC-S	205271	Clastic	Fine Sand	Marl	Eocene	31.12	-95.94	32.4	-87.2	Bartonian	Claiborne	Cook Mountain (Crockett)	Landrum	13	USA	Texas	Leon	Spring Branch, Two Mile Creek
634	Mollusca	Gastropoda	Cephalaspidea	Bulloidea	Retusidae	Retusa		FALSE	kellogii		FALSE		Retusa kellogii	15	TA	M2	F6	TAM2F6	Sessa et al. (2012)	Garvie (this study)	2MC-S	205271	Clastic	Fine Sand	Marl	Eocene	31.12	-95.94	32.4	-87.2	Bartonian	Claiborne	Cook Mountain (Crockett)	Landrum	13	USA	Texas	Leon	Spring Branch, Two Mile Creek
635	Mollusca	Gastropoda	Ringiculimorpha	Ringiculoidea	Ringiculidae	Ringicula		FALSE	sp.	informal	TRUE		Ringicula sp.	5	TA	M2	F6	TAM2F6	Sessa et al. (2012)	Garvie (this study)	2MC-S	205271	Clastic	Fine Sand	Marl	Eocene	31.12	-95.94	32.4	-87.2	Bartonian	Claiborne	Cook Mountain (Crockett)	Landrum	13	USA	Texas	Leon	Spring Branch, Two Mile Creek
636	Mollusca	Gastropoda	Ringiculimorpha	Ringiculoidea	Ringiculidae	Ringicula		FALSE	trapaquara		FALSE		Ringicula trapaquara	30	TA	M2	F6	TAM2F6	Sessa et al. (2012)	Garvie (this study)	2MC-S	205271	Clastic	Fine Sand	Marl	Eocene	31.12	-95.94	32.4	-87.2	Bartonian	Claiborne	Cook Mountain (Crockett)	Landrum	13	USA	Texas	Leon	Spring Branch, Two Mile Creek
23769	Mollusca	Gastropoda	Ringiculimorpha	Ringiculoidea	Ringiculidae	Ringicula		FALSE	trapaquara		FALSE	deusseni	Ringicula trapaquara	22	TA	M2	F6	TAM2F6	Sessa et al. (2012)	Garvie (this study)	2MC-S	205271	Clastic	Fine Sand	Marl	Eocene	31.12	-95.94	32.4	-87.2	Bartonian	Claiborne	Cook Mountain (Crockett)	Landrum	13	USA	Texas	Leon	Spring Branch, Two Mile Creek
637	Mollusca	Gastropoda	Neogastropoda	Conoidea	Turridae	Scobinella		FALSE	sp.	informal	TRUE		Scobinella sp.	1	TA	M2	F6	TAM2F6	based on family	Garvie (this study)	2MC-S	205271	Clastic	Fine Sand	Marl	Eocene	31.12	-95.94	32.4	-87.2	Bartonian	Claiborne	Cook Mountain (Crockett)	Landrum	13	USA	Texas	Leon	Spring Branch, Two Mile Creek
638	Mollusca	Gastropoda	Littorinimorpha	Naticoidea	Naticidae	Sinum		FALSE	sp.	informal	TRUE		Sinum sp.	3	TB	M2	F6	TBM2F6	Sessa et al. (2012)	Garvie (this study)	2MC-S	205271	Clastic	Fine Sand	Marl	Eocene	31.12	-95.94	32.4	-87.2	Bartonian	Claiborne	Cook Mountain (Crockett)	Landrum	13	USA	Texas	Leon	Spring Branch, Two Mile Creek
639	Mollusca	Gastropoda	Littorinimorpha	Truncatelloidea	Tornidae	Solariorbis	?	TRUE	sp.	informal	TRUE		Solariorbis sp.	3	TA	M2	F4	TAM2F4	based on family	Garvie (this study)	2MC-S	205271	Clastic	Fine Sand	Marl	Eocene	31.12	-95.94	32.4	-87.2	Bartonian	Claiborne	Cook Mountain (Crockett)	Landrum	13	USA	Texas	Leon	Spring Branch, Two Mile Creek
640	Mollusca	Gastropoda	Littorinimorpha	Stromboidea	Strombidae	Strombidae	indet.	TRUE	sp.	informal	TRUE		Strombidae sp.	1	TA	M2	F4	TAM2F4	based on family	Garvie (this study)	2MC-S	205271	Clastic	Fine Sand	Marl	Eocene	31.12	-95.94	32.4	-87.2	Bartonian	Claiborne	Cook Mountain (Crockett)	Landrum	13	USA	Texas	Leon	Spring Branch, Two Mile Creek
641	Mollusca	Gastropoda	Neogastropoda	Buccinoidea	Fasciolariidae	Surculites		FALSE	engonatus		FALSE		Surculites engonatus	8	TA	M2	F6	TAM2F6	Sessa et al. (2012)	Garvie (this study)	2MC-S	205271	Clastic	Fine Sand	Marl	Eocene	31.12	-95.94	32.4	-87.2	Bartonian	Claiborne	Cook Mountain (Crockett)	Landrum	13	USA	Texas	Leon	Spring Branch, Two Mile Creek
643	Mollusca	Gastropoda	Neogastropoda	Buccinoidea	Fasciolariidae	Surculites		FALSE	sp.	informal	TRUE		Surculites sp.	1	TA	M2	F6	TAM2F6	Sessa et al. (2012)	Garvie (this study)	2MC-S	205271	Clastic	Fine Sand	Marl	Eocene	31.12	-95.94	32.4	-87.2	Bartonian	Claiborne	Cook Mountain (Crockett)	Landrum	13	USA	Texas	Leon	Spring Branch, Two Mile Creek
644	Mollusca	Gastropoda	Neogastropoda	Conoidea	Turridae	Surculoma		FALSE	sp.	informal	TRUE		Surculoma sp.	2	TA	M2	F6	TAM2F6	Sessa et al. (2012)	Garvie (this study)	2MC-S	205271	Clastic	Fine Sand	Marl	Eocene	31.12	-95.94	32.4	-87.2	Bartonian	Claiborne	Cook Mountain (Crockett)	Landrum	13	USA	Texas	Leon	Spring Branch, Two Mile Creek
646	Mollusca	Gastropoda	Neogastropoda	Volutoidea	Cancellariidae	Sveltella		FALSE	sp.	informal	TRUE		Sveltella sp.	9	TA	M2	F5	TAM2F5	Gastropod diet database	Garvie (this study)	2MC-S	205271	Clastic	Fine Sand	Marl	Eocene	31.12	-95.94	32.4	-87.2	Bartonian	Claiborne	Cook Mountain (Crockett)	Landrum	13	USA	Texas	Leon	Spring Branch, Two Mile Creek
647	Mollusca	Gastropoda	Littorinimorpha	Truncatelloidea	Tornidae	Teinostoma	?	TRUE	sp.	informal	TRUE		Teinostoma sp.	3	TA	M2	F4	TAM2F4	Sessa et al. (2012)	Garvie (this study)	2MC-S	205271	Clastic	Fine Sand	Marl	Eocene	31.12	-95.94	32.4	-87.2	Bartonian	Claiborne	Cook Mountain (Crockett)	Landrum	13	USA	Texas	Leon	Spring Branch, Two Mile Creek
648	Mollusca	Bivalvia	Cardiida	Tellinoidea	Tellinidae	Tellina		FALSE	mooreana	cf.	TRUE		Tellina mooreana	2	TD	M3	F2	TDM3F2	Sessa et al. (2012)	Garvie (this study)	2MC-S	205271	Clastic	Fine Sand	Marl	Eocene	31.12	-95.94	32.4	-87.2	Bartonian	Claiborne	Cook Mountain (Crockett)	Landrum	13	USA	Texas	Leon	Spring Branch, Two Mile Creek
649	Mollusca	Bivalvia	Cardiida	Tellinoidea	Tellinidae	Tellina		FALSE	sp.	informal	TRUE		Tellina sp.	1	TD	M3	F2	TDM3F2	Sessa et al. (2012)	Garvie (this study)	2MC-S	205271	Clastic	Fine Sand	Marl	Eocene	31.12	-95.94	32.4	-87.2	Bartonian	Claiborne	Cook Mountain (Crockett)	Landrum	13	USA	Texas	Leon	Spring Branch, Two Mile Creek
650	Mollusca	Gastropoda	Neogastropoda	Conoidea	Terebridae	Terebra		FALSE	mirula		FALSE		Terebra mirula	3	TA	M2	F6	TAM2F6	Miller, 1975.	Garvie (this study)	2MC-S	205271	Clastic	Fine Sand	Marl	Eocene	31.12	-95.94	32.4	-87.2	Bartonian	Claiborne	Cook Mountain (Crockett)	Landrum	13	USA	Texas	Leon	Spring Branch, Two Mile Creek
651	Mollusca	Gastropoda	Neogastropoda	Conoidea	Terebridae	Terebra		FALSE	texagyra		FALSE		Terebra texagyra	3	TA	M2	F6	TAM2F6	Miller, 1975.	Garvie (this study)	2MC-S	205271	Clastic	Fine Sand	Marl	Eocene	31.12	-95.94	32.4	-87.2	Bartonian	Claiborne	Cook Mountain (Crockett)	Landrum	13	USA	Texas	Leon	Spring Branch, Two Mile Creek
652	Mollusca	Gastropoda	Neogastropoda	Buccinoidea	Buccinidae	Terebrifusus		FALSE	amoenus		FALSE		Terebrifusus amoenus	9	TA	M2	F6	TAM2F6	Sessa et al. (2012)	Garvie (this study)	2MC-S	205271	Clastic	Fine Sand	Marl	Eocene	31.12	-95.94	32.4	-87.2	Bartonian	Claiborne	Cook Mountain (Crockett)	Landrum	13	USA	Texas	Leon	Spring Branch, Two Mile Creek
653	Mollusca	Gastropoda	Trochida	Trochoidea	Turbinidae	Tiburnus		FALSE	texanus		FALSE		Tiburnus texanus	1	TA	M2	F4	TAM2F4	based on family	Garvie (this study)	2MC-S	205271	Clastic	Fine Sand	Marl	Eocene	31.12	-95.94	32.4	-87.2	Bartonian	Claiborne	Cook Mountain (Crockett)	Landrum	13	USA	Texas	Leon	Spring Branch, Two Mile Creek
654	Mollusca	Gastropoda	Neogastropoda	Volutoidea	Cancellariidae	Trigonostoma		FALSE	aurorae		FALSE		Trigonostoma aurorae	1	TA	M2	F5	TAM2F5	Sessa et al. (2012)	Garvie (this study)	2MC-S	205271	Clastic	Fine Sand	Marl	Eocene	31.12	-95.94	32.4	-87.2	Bartonian	Claiborne	Cook Mountain (Crockett)	Landrum	13	USA	Texas	Leon	Spring Branch, Two Mile Creek
655	Mollusca	Gastropoda	Neogastropoda	Volutoidea	Cancellariidae	Trigonostoma		FALSE	gemmatum	?	TRUE		Trigonostoma gemmatum	4	TA	M2	F5	TAM2F5	Sessa et al. (2012)	Garvie (this study)	2MC-S	205271	Clastic	Fine Sand	Marl	Eocene	31.12	-95.94	32.4	-87.2	Bartonian	Claiborne	Cook Mountain (Crockett)	Landrum	13	USA	Texas	Leon	Spring Branch, Two Mile Creek
656	Mollusca	Gastropoda	Neogastropoda	Volutoidea	Cancellariidae	Trigonostoma		FALSE	penrosei		FALSE		Trigonostoma penrosei	1	TA	M2	F5	TAM2F5	Sessa et al. (2012)	Garvie (this study)	2MC-S	205271	Clastic	Fine Sand	Marl	Eocene	31.12	-95.94	32.4	-87.2	Bartonian	Claiborne	Cook Mountain (Crockett)	Landrum	13	USA	Texas	Leon	Spring Branch, Two Mile Creek
657	Mollusca	Gastropoda	Caenogastropoda	Triphoroidea	Triphoridae	Triphora		FALSE	sp.	informal	TRUE		Triphora sp.	1	TA	M2	F5	TAM2F5	gastropod diet habitat database	Garvie (this study)	2MC-S	205271	Clastic	Fine Sand	Marl	Eocene	31.12	-95.94	32.4	-87.2	Bartonian	Claiborne	Cook Mountain (Crockett)	Landrum	13	USA	Texas	Leon	Spring Branch, Two Mile Creek
542	Mollusca	Gastropoda	Littorinimorpha	Calyptraeoidea	Calyptraeidae	Trochita		FALSE	aperta		FALSE		Trochita aperta	1	TA	M3	F1	TAM3F1	Sessa et al. (2012)	Garvie (this study)	2MC-S	205271	Clastic	Fine Sand	Marl	Eocene	31.12	-95.94	32.4	-87.2	Bartonian	Claiborne	Cook Mountain (Crockett)	Landrum	13	USA	Texas	Leon	Spring Branch, Two Mile Creek
658	Mollusca	Gastropoda	Neogastropoda	Conoidea	Turridae	Tropisurcula		FALSE	crenula		FALSE	sabines	Tropisurcula crenula	3	TA	M2	F6	TAM2F6	Sessa et al. (2012)	Garvie (this study)	2MC-S	205271	Clastic	Fine Sand	Marl	Eocene	31.12	-95.94	32.4	-87.2	Bartonian	Claiborne	Cook Mountain (Crockett)	Landrum	13	USA	Texas	Leon	Spring Branch, Two Mile Creek
659	Mollusca	Gastropoda	Neogastropoda	Conoidea	Turridae	Tropisurcula		FALSE	texana		FALSE		Tropisurcula texana	20	TA	M2	F6	TAM2F6	Sessa et al. (2012)	Garvie (this study)	2MC-S	205271	Clastic	Fine Sand	Marl	Eocene	31.12	-95.94	32.4	-87.2	Bartonian	Claiborne	Cook Mountain (Crockett)	Landrum	13	USA	Texas	Leon	Spring Branch, Two Mile Creek
660	Mollusca	Gastropoda	Neogastropoda	Conoidea	Turridae	Trypanotoma		FALSE	longispira		FALSE		Trypanotoma longispira	20	TA	M2	F6	TAM2F6	Sessa et al. (2012)	Garvie (this study)	2MC-S	205271	Clastic	Fine Sand	Marl	Eocene	31.12	-95.94	32.4	-87.2	Bartonian	Claiborne	Cook Mountain (Crockett)	Landrum	13	USA	Texas	Leon	Spring Branch, Two Mile Creek
661	Mollusca	Gastropoda	Neogastropoda	Conoidea	Turridae	Trypanotopsis		FALSE	texana		FALSE		Trypanotopsis texana	16	TA	M2	F6	TAM2F6	based on family	Garvie (this study)	2MC-S	205271	Clastic	Fine Sand	Marl	Eocene	31.12	-95.94	32.4	-87.2	Bartonian	Claiborne	Cook Mountain (Crockett)	Landrum	13	USA	Texas	Leon	Spring Branch, Two Mile Creek
662	Mollusca	Gastropoda	"Lower Heterobranchia"	Mathildoidea	Mathildidae	Tuba		FALSE	antiquata		FALSE	striata	Tuba antiquata	2	TA	M2	F5	TAM2F5	Sessa et al. (2012)	Garvie (this study)	2MC-S	205271	Clastic	Fine Sand	Marl	Eocene	31.12	-95.94	32.4	-87.2	Bartonian	Claiborne	Cook Mountain (Crockett)	Landrum	13	USA	Texas	Leon	Spring Branch, Two Mile Creek
663	Mollusca	Gastropoda	Heterobranchia	Pyramidelloidea	Pyramidellidae	Turbonilla		FALSE	sp.	informal	TRUE		Turbonilla sp.	1	TA	M2	F5	TAM2F5	Sessa et al. (2012)	Garvie (this study)	2MC-S	205271	Clastic	Fine Sand	Marl	Eocene	31.12	-95.94	32.4	-87.2	Bartonian	Claiborne	Cook Mountain (Crockett)	Landrum	13	USA	Texas	Leon	Spring Branch, Two Mile Creek
664	Mollusca	Gastropoda	Neogastropoda	Conoidea	Clavatulidae	Turricula		FALSE	plenta		FALSE		Turricula plenta	6	TA	M2	F6	TAM2F6	Sessa et al. (2012)	Garvie (this study)	2MC-S	205271	Clastic	Fine Sand	Marl	Eocene	31.12	-95.94	32.4	-87.2	Bartonian	Claiborne	Cook Mountain (Crockett)	Landrum	13	USA	Texas	Leon	Spring Branch, Two Mile Creek
665	Mollusca	Gastropoda	Caenogastropoda	Cerithioidea	Turritellidae	Turritella		FALSE	cortezi		FALSE		Turritella cortezi	20	TA	M2	F1	TAM2F1	Sessa et al. (2012)	Garvie (this study)	2MC-S	205271	Clastic	Fine Sand	Marl	Eocene	31.12	-95.94	32.4	-87.2	Bartonian	Claiborne	Cook Mountain (Crockett)	Landrum	13	USA	Texas	Leon	Spring Branch, Two Mile Creek
667	Mollusca	Gastropoda	Caenogastropoda	Cerithioidea	Turritellidae	Turritella		FALSE	houstonia		FALSE		Turritella houstonia	5	TA	M2	F1	TAM2F1	Sessa et al. (2012)	Garvie (this study)	2MC-S	205271	Clastic	Fine Sand	Marl	Eocene	31.12	-95.94	32.4	-87.2	Bartonian	Claiborne	Cook Mountain (Crockett)	Landrum	13	USA	Texas	Leon	Spring Branch, Two Mile Creek
669	Mollusca	Gastropoda	Caenogastropoda	Cerithioidea	Turritellidae	Turritella		FALSE	nasuta		FALSE		Turritella nasuta	14	TA	M2	F1	TAM2F1	Sessa et al. (2012)	Garvie (this study)	2MC-S	205271	Clastic	Fine Sand	Marl	Eocene	31.12	-95.94	32.4	-87.2	Bartonian	Claiborne	Cook Mountain (Crockett)	Landrum	13	USA	Texas	Leon	Spring Branch, Two Mile Creek
670	Mollusca	Gastropoda	Caenogastropoda	Cerithioidea	Turritellidae	Turritella		FALSE	nasuta		FALSE	smithvillensis	Turritella nasuta	13	TA	M2	F1	TAM2F1	Sessa et al. (2012)	Garvie (this study)	2MC-S	205271	Clastic	Fine Sand	Marl	Eocene	31.12	-95.94	32.4	-87.2	Bartonian	Claiborne	Cook Mountain (Crockett)	Landrum	13	USA	Texas	Leon	Spring Branch, Two Mile Creek
671	Mollusca	Bivalvia	Carditida	Carditoidea	Carditidae	Venericardia		FALSE	densata		FALSE		Venericardia densata	20	TC	M3	F1	TCM3F1	Sessa et al. (2012)	Garvie (this study)	2MC-S	205271	Clastic	Fine Sand	Marl	Eocene	31.12	-95.94	32.4	-87.2	Bartonian	Claiborne	Cook Mountain (Crockett)	Landrum	13	USA	Texas	Leon	Spring Branch, Two Mile Creek
672	Mollusca	Bivalvia	Carditida	Carditoidea	Carditidae	Venericardia		FALSE	sp.	informal	TRUE		Venericardia sp.	4	TC	M3	F1	TCM3F1	Sessa et al. (2012)	Garvie (this study)	2MC-S	205271	Clastic	Fine Sand	Marl	Eocene	31.12	-95.94	32.4	-87.2	Bartonian	Claiborne	Cook Mountain (Crockett)	Landrum	13	USA	Texas	Leon	Spring Branch, Two Mile Creek
673	Mollusca	Bivalvia	Anomalodesmata	Verticordioidea	Verticordiidae	Verticordia		FALSE	satex		FALSE		Verticordia satex	3	TD	M2	F6	TDM2F6	Sessa et al. (2012)	Garvie (this study)	2MC-S	205271	Clastic	Fine Sand	Marl	Eocene	31.12	-95.94	32.4	-87.2	Bartonian	Claiborne	Cook Mountain (Crockett)	Landrum	13	USA	Texas	Leon	Spring Branch, Two Mile Creek
674	Mollusca	Gastropoda	Cephalaspidea	Bulloidea	Rhizoridae	Volvulella		FALSE	volutatus		FALSE		Volvulella volutatus	2	TA	M2	F4	TAM2F4	based on family	Garvie (this study)	2MC-S	205271	Clastic	Fine Sand	Marl	Eocene	31.12	-95.94	32.4	-87.2	Bartonian	Claiborne	Cook Mountain (Crockett)	Landrum	13	USA	Texas	Leon	Spring Branch, Two Mile Creek
675	Mollusca	Gastropoda	Littorinimorpha	Xenophoroidea	Xenophoridae	Xenophora		FALSE	lapiferens		FALSE		Xenophora lapiferens	1	TA	M2	F4	TAM2F4	Sessa et al. (2012)	Garvie (this study)	2MC-S	205271	Clastic	Fine Sand	Marl	Eocene	31.12	-95.94	32.4	-87.2	Bartonian	Claiborne	Cook Mountain (Crockett)	Landrum	13	USA	Texas	Leon	Spring Branch, Two Mile Creek
676	Mollusca	Gastropoda	Littorinimorpha	Xenophoroidea	Xenophoridae	Xenophora		FALSE	sp.	informal	TRUE		Xenophora sp.	1	TA	M2	F4	TAM2F4	Sessa et al. (2012)	Garvie (this study)	2MC-S	205271	Clastic	Fine Sand	Marl	Eocene	31.12	-95.94	32.4	-87.2	Bartonian	Claiborne	Cook Mountain (Crockett)	Landrum	13	USA	Texas	Leon	Spring Branch, Two Mile Creek
677	Mollusca	Gastropoda	Littorinimorpha	Stromboidea	Strombidae	Calyptraphorus		FALSE	compressus		FALSE		Calyptraphorus compressus	8	TA	M2	F4	TAM2F4	Sessa et al. (2012)	Toulmin (1977)	ABa-1	2807	Mixed (carbonate-clastic)	Limestone	Sand	Paleocene	31.9	-85.4	34.5	-65.5	Danian	Midway	Clayton	lower	4	USA	Alabama	Barbour
678	Mollusca	Bivalvia	Ostreida	Ostreoidea	Ostreidae	Ostrea		FALSE	crenulimarginata		FALSE		Ostrea crenulimarginata	89	TA	M6	F1	TAM6F1	Sessa et al. (2012)	Toulmin (1977)	ABa-1	2807	Mixed (carbonate-clastic)	Limestone	Sand	Paleocene	31.9	-85.4	34.5	-65.5	Danian	Midway	Clayton	lower	4	USA	Alabama	Barbour
679	Mollusca	Bivalvia	Ostreida	Ostreoidea	Ostreidae	Ostrea		FALSE	pulaskensis		FALSE		Ostrea pulaskensis	3	TA	M6	F1	TAM6F1	Sessa et al. (2012)	Toulmin (1977)	ABa-1	2807	Mixed (carbonate-clastic)	Limestone	Sand	Paleocene	31.9	-85.4	34.5	-65.5	Danian	Midway	Clayton	lower	4	USA	Alabama	Barbour
680	Mollusca	Bivalvia	Ostreida	Ostreoidea	Ostreidae	Ostrea		FALSE	sp.	informal	TRUE		Ostrea sp.	1	TA	M6	F1	TAM6F1	Sessa et al. (2012)	Toulmin (1977)	ABa-1	2807	Mixed (carbonate-clastic)	Limestone	Sand	Paleocene	31.9	-85.4	34.5	-65.5	Danian	Midway	Clayton	lower	4	USA	Alabama	Barbour
681	Mollusca	Gastropoda	Littorinimorpha	Stromboidea	Strombidae	Calyptraphorus		FALSE	aldrichi		FALSE		Calyptraphorus aldrichi	1	TA	M2	F4	TAM2F4	Sessa et al. (2012)	Toulmin (1977)	ABa-2	2837	Glauconitic	Sand	-	Paleocene	31.7	-85.6	34.4	-65.7	Danian	Midway	Clayton	upper	4	USA	Alabama	Barbour
682	Mollusca	Bivalvia	Arcida	Arcoidea	Glycymerididae	Glycymeris	""	TRUE	idonea		FALSE		Glycymeris idonea	1	TA	M3	F1	TAM3F1	Graham Oliver & Holmes, 2006.	Toulmin (1977)	ABa-2	2837	Glauconitic	Sand	-	Paleocene	31.7	-85.6	34.4	-65.7	Danian	Midway	Clayton	upper	4	USA	Alabama	Barbour
683	Mollusca	Bivalvia	Ostreida	Ostreoidea	Ostreidae	Ostrea		FALSE	pulaskensis		FALSE		Ostrea pulaskensis	31	TA	M6	F1	TAM6F1	Sessa et al. (2012)	Toulmin (1977)	ABa-2	2837	Glauconitic	Sand	-	Paleocene	31.7	-85.6	34.4	-65.7	Danian	Midway	Clayton	upper	4	USA	Alabama	Barbour
684	Mollusca	Bivalvia	Venerida	Veneroidea	Veneridae	Pitar	?	TRUE	sp.	informal	TRUE		Pitar sp.	2	TDb	M3	F1	TDM3F1	Sessa et al. (2012)	Toulmin (1977)	ABa-2	2837	Glauconitic	Sand	-	Paleocene	31.7	-85.6	34.4	-65.7	Danian	Midway	Clayton	upper	4	USA	Alabama	Barbour
685	Mollusca	Gastropoda	Caenogastropoda	Cerithioidea	Turritellidae	Turritella		FALSE	hilli		FALSE		Turritella hilli	1	TA	M2	F1	TAM2F1	Sessa et al. (2012)	Toulmin (1977)	ABa-2	2837	Glauconitic	Sand	-	Paleocene	31.7	-85.6	34.4	-65.7	Danian	Midway	Clayton	upper	4	USA	Alabama	Barbour
686	Mollusca	Bivalvia	Ostreida	Ostreoidea	Ostreidae	Ostrea		FALSE	crenulimarginata		FALSE		Ostrea crenulimarginata	4	TA	M6	F1	TAM6F1	Sessa et al. (2012)	Toulmin (1977)	ABa-3	2808	Mixed (carbonate-clastic)	Limestone	Silt	Paleocene	31.9	-85.4	34.5	-65.5	Danian	Midway	Clayton	lower	4	USA	Alabama	Barbour
688	Mollusca	Bivalvia	Arcida	Arcoidea	Cucullaeidae	Cucullaea		FALSE	sp.	informal	TRUE		Cucullaea sp.	2	TB	M3	F1	TBM3F1	Graham Oliver & Holmes, 2006.	Toulmin (1977)	ABu-1	2809	Clastic	Silt	Sand	Paleocene	31.8	-86.6	34.7	-66.6	Danian	Midway	Clayton	Pine Barren	4	USA	Alabama	Butler
687	Mollusca	Bivalvia	Nuculanida	Nuculanoidea	Nuculanidae	Litorhadia		FALSE	elongatoidea		FALSE		Litorhadia elongatoidea	1	TD	M2	F2	TDM2F2	Sessa et al. (2012)	Toulmin (1977)	ABu-1	2809	Clastic	Silt	Sand	Paleocene	31.8	-86.6	34.7	-66.6	Danian	Midway	Clayton	Pine Barren	4	USA	Alabama	Butler
689	Mollusca	Gastropoda	Caenogastropoda	Cerithioidea	Turritellidae	Mesalia		FALSE	alabamiensis		FALSE		Mesalia alabamiensis	1	TA	M2	F1	TAM2F1	Sessa et al. (2012)	Toulmin (1977)	ABu-1	2809	Clastic	Silt	Sand	Paleocene	31.8	-86.6	34.7	-66.6	Danian	Midway	Clayton	Pine Barren	4	USA	Alabama	Butler
690	Mollusca	Gastropoda	Caenogastropoda	Cerithioidea	Turritellidae	Mesalia		FALSE	allentonensis		FALSE		Mesalia allentonensis	2	TA	M2	F1	TAM2F1	Sessa et al. (2012)	Toulmin (1977)	ABu-1	2809	Clastic	Silt	Sand	Paleocene	31.8	-86.6	34.7	-66.6	Danian	Midway	Clayton	Pine Barren	4	USA	Alabama	Butler
691	Mollusca	Bivalvia	Ostreida	Ostreoidea	Ostreidae	Ostrea		FALSE	crenulimarginata		FALSE		Ostrea crenulimarginata	190	TA	M6	F1	TAM6F1	Sessa et al. (2012)	Toulmin (1977)	ABu-1	2809	Clastic	Silt	Sand	Paleocene	31.8	-86.6	34.7	-66.6	Danian	Midway	Clayton	Pine Barren	4	USA	Alabama	Butler
692	Mollusca	Gastropoda	Caenogastropoda	Cerithioidea	Turritellidae	Turritella		FALSE	aldrichi		FALSE		Turritella aldrichi	6	TA	M2	F1	TAM2F1	Sessa et al. (2012)	Toulmin (1977)	ABu-1	2809	Clastic	Silt	Sand	Paleocene	31.8	-86.6	34.7	-66.6	Danian	Midway	Clayton	Pine Barren	4	USA	Alabama	Butler
694	Mollusca	Bivalvia	Carditida	Carditoidea	Carditidae	Venericardia		FALSE	mediaplata		FALSE		Venericardia mediaplata	6	TC	M3	F1	TCM3F1	Sessa et al. (2012)	Toulmin (1977)	ABu-1	2809	Clastic	Silt	Sand	Paleocene	31.8	-86.6	34.7	-66.6	Danian	Midway	Clayton	Pine Barren	4	USA	Alabama	Butler
695	Mollusca	Bivalvia	Carditida	Carditoidea	Carditidae	Venericardia		FALSE	smithii		FALSE		Venericardia smithii	3	TC	M3	F1	TCM3F1	Sessa et al. (2012)	Toulmin (1977)	ABu-1	2809	Clastic	Silt	Sand	Paleocene	31.8	-86.6	34.7	-66.6	Danian	Midway	Clayton	Pine Barren	4	USA	Alabama	Butler
693	Mollusca	Bivalvia	Carditida	Carditoidea	Carditidae	Venericardia		FALSE	sp.	informal	TRUE		Venericardia sp.	24	TC	M3	F1	TCM3F1	Sessa et al. (2012)	Toulmin (1977)	ABu-1	2809	Clastic	Silt	Sand	Paleocene	31.8	-86.6	34.7	-66.6	Danian	Midway	Clayton	Pine Barren	4	USA	Alabama	Butler
696	Mollusca	Bivalvia	Ostreida	Ostreoidea	Ostreidae	Ostrea		FALSE	pulaskensis		FALSE		Ostrea pulaskensis	16	TA	M6	F1	TAM6F1	Sessa et al. (2012)	Toulmin (1977)	ABu-10	2811	Mixed (carbonate-clastic)	Limestone	Sand	Paleocene	31.9	-86.9	34.8	-66.9	Danian	Midway	Clayton	Pine Barren	4	USA	Alabama	Butler
697	Mollusca	Gastropoda	Trochida	Trochoidea	Solariellidae	Solariella	?	TRUE	tricosta		FALSE		Solariella tricosta	2	TA	M2	F4	TAM2F4	Sessa et al. (2012)	Toulmin (1977)	ABu-10	2811	Mixed (carbonate-clastic)	Limestone	Sand	Paleocene	31.9	-86.9	34.8	-66.9	Danian	Midway	Clayton	Pine Barren	4	USA	Alabama	Butler
698	Mollusca	Bivalvia	Myida	Pholadoidea	Teredinidae	Teredo		FALSE	sp.	informal	TRUE		Teredo sp.	5	TD	M5	F1	TDM5F1	Sessa et al. (2012)	Toulmin (1977)	ABu-10	2811	Mixed (carbonate-clastic)	Limestone	Sand	Paleocene	31.9	-86.9	34.8	-66.9	Danian	Midway	Clayton	Pine Barren	4	USA	Alabama	Butler
699	Mollusca	Bivalvia	Arcida	Arcoidea	Glycymerididae	Glycymeris		FALSE	idonea		FALSE		Glycymeris idonea	1	TA	M3	F1	TAM3F1	Graham Oliver & Holmes, 2006.	Toulmin (1977)	ABu-11	2812	Mixed (carbonate-clastic)	Limestone	Sand	Paleocene	31.9	-86.9	34.8	-66.9	Danian	Midway	Clayton	Pine Barren	4	USA	Alabama	Butler
700	Mollusca	Gastropoda	Caenogastropoda	Cerithioidea	Turritellidae	Mesalia		FALSE	alabamiensis		FALSE		Mesalia alabamiensis	14	TA	M2	F1	TAM2F1	Sessa et al. (2012)	Toulmin (1977)	ABu-11	2812	Mixed (carbonate-clastic)	Limestone	Sand	Paleocene	31.9	-86.9	34.8	-66.9	Danian	Midway	Clayton	Pine Barren	4	USA	Alabama	Butler
701	Mollusca	Bivalvia	Ostreida	Ostreoidea	Ostreidae	Ostrea		FALSE	crenulimarginata		FALSE		Ostrea crenulimarginata	10	TA	M6	F1	TAM6F1	Sessa et al. (2012)	Toulmin (1977)	ABu-11	2812	Mixed (carbonate-clastic)	Limestone	Sand	Paleocene	31.9	-86.9	34.8	-66.9	Danian	Midway	Clayton	Pine Barren	4	USA	Alabama	Butler
702	Mollusca	Gastropoda	Caenogastropoda	Cerithioidea	Turritellidae	Turritella		FALSE	aldrichi		FALSE		Turritella aldrichi	1	TA	M2	F1	TAM2F1	Sessa et al. (2012)	Toulmin (1977)	ABu-11	2812	Mixed (carbonate-clastic)	Limestone	Sand	Paleocene	31.9	-86.9	34.8	-66.9	Danian	Midway	Clayton	Pine Barren	4	USA	Alabama	Butler
703	Mollusca	Bivalvia	Carditida	Carditoidea	Carditidae	Venericardia		FALSE	mediaplata		FALSE		Venericardia mediaplata	5	TC	M3	F1	TCM3F1	Sessa et al. (2012)	Toulmin (1977)	ABu-11	2812	Mixed (carbonate-clastic)	Limestone	Sand	Paleocene	31.9	-86.9	34.8	-66.9	Danian	Midway	Clayton	Pine Barren	4	USA	Alabama	Butler
704	Mollusca	Bivalvia	Ostreida	Ostreoidea	Ostreidae	Ostrea		FALSE	crenulimarginata		FALSE		Ostrea crenulimarginata	4	TA	M6	F1	TAM6F1	Sessa et al. (2012)	Toulmin (1977)	ABu-12	2841	Carbonate	Limestone	-	Paleocene	31.9	-86.9	34.8	-66.9	Danian	Midway	Clayton	McBryde Limestone	4	USA	Alabama	Butler
705	Mollusca	Bivalvia	Ostreida	Ostreoidea	Ostreidae	Ostrea		FALSE	pulaskensis		FALSE		Ostrea pulaskensis	30	TA	M6	F1	TAM6F1	Sessa et al. (2012)	Toulmin (1977)	ABu-12	2841	Carbonate	Limestone	-	Paleocene	31.9	-86.9	34.8	-66.9	Danian	Midway	Clayton	McBryde Limestone	4	USA	Alabama	Butler
706	Mollusca	Bivalvia	Myida	Pholadoidea	Teredinidae	Teredo		FALSE	sp.	informal	TRUE		Teredo sp.	1	TD	M5	F1	TDM5F1	Sessa et al. (2012)	Toulmin (1977)	ABu-12	2841	Carbonate	Limestone	-	Paleocene	31.9	-86.9	34.8	-66.9	Danian	Midway	Clayton	McBryde Limestone	4	USA	Alabama	Butler
707	Mollusca	Bivalvia	Cardiida	Cardioidea	Cardiidae	Acanthocardia		FALSE	tuomeyi		FALSE		Acanthocardia tuomeyi	1	TD	M3	F1	TDM3F1	Sessa et al. (2012)	Toulmin (1977)	ABu-2	80286	Mixed (glauconitic-carbonate)	Sand	-	Paleocene	31.8	-86.6	34.2	-69	Selandian	Wilcox	Nanafalia	"Ostrea thirsae"	6	USA	Alabama	Butler
708	Mollusca	Bivalvia	Ostreida	Ostreoidea	Ostreidae	Odontogryphaea		FALSE	thirsae		FALSE		Odontogryphaea thirsae	4	TA	M6	F1	TAM6F1	based on family	Toulmin (1977)	ABu-2	80286	Mixed (glauconitic-carbonate)	Sand	-	Paleocene	31.8	-86.6	34.2	-69	Selandian	Wilcox	Nanafalia	"Ostrea thirsae"	6	USA	Alabama	Butler
709	Mollusca	Bivalvia	Ostreida	Ostreoidea	Ostreidae	Ostrea		FALSE	sinuosa		FALSE		Ostrea sinuosa	69	TA	M6	F1	TAM6F1	Sessa et al. (2012)	Toulmin (1977)	ABu-2	80286	Mixed (glauconitic-carbonate)	Sand	-	Paleocene	31.8	-86.6	34.2	-69	Selandian	Wilcox	Nanafalia	"Ostrea thirsae"	6	USA	Alabama	Butler
710	Mollusca	Bivalvia	Nuculanida	Nuculanoidea	Nuculanidae	Calorhadia		FALSE	pharcida		FALSE		Calorhadia pharcida	7	TD	M2	F2	TDM2F2	Sessa et al. (2012)	Toulmin (1977)	ABu-3	80764	Mixed (glauconitic-carbonate)	Sand	-	Eocene	31.5	-86.7	33.4	-72.3	Ypresian	Wilcox	Hatchetigbee	Bashi Marl	8	USA	Alabama	Butler
711	Mollusca	Gastropoda	Littorinimorpha	Stromboidea	Strombidae	Calyptraphorus		FALSE	trinodiferus		FALSE		Calyptraphorus trinodiferus	1	TA	M2	F4	TAM2F4	Sessa et al. (2012)	Toulmin (1977)	ABu-3	80764	Mixed (glauconitic-carbonate)	Sand	-	Eocene	31.5	-86.7	33.4	-72.3	Ypresian	Wilcox	Hatchetigbee	Bashi Marl	8	USA	Alabama	Butler
712	Mollusca	Bivalvia	Pectinida	Pectinoidea	Pectinidae	Chlamys		FALSE	choctavensis		FALSE		Chlamys choctavensis	2	TA	M4	F1	TAM4F1	Sessa et al. (2012)	Toulmin (1977)	ABu-3	80764	Mixed (glauconitic-carbonate)	Sand	-	Eocene	31.5	-86.7	33.4	-72.3	Ypresian	Wilcox	Hatchetigbee	Bashi Marl	8	USA	Alabama	Butler
713	Mollusca	Bivalvia	Myida	Myoidea	Corbulidae	Corbula		FALSE	sp.	informal	TRUE		Corbula sp.	1	TD	M4	F1	TDM4F1	Sessa et al. (2012)	Toulmin (1977)	ABu-3	80764	Mixed (glauconitic-carbonate)	Sand	-	Eocene	31.5	-86.7	33.4	-72.3	Ypresian	Wilcox	Hatchetigbee	Bashi Marl	8	USA	Alabama	Butler
714	Mollusca	Bivalvia	Myida	Myoidea	Corbulidae	Cuneocorbula	?	TRUE	subengonata		FALSE		Cuneocorbula subengonata	3	TD	M4	F1	TDM4F1	Sessa et al. (2012)	Toulmin (1977)	ABu-3	80764	Mixed (glauconitic-carbonate)	Sand	-	Eocene	31.5	-86.7	33.4	-72.3	Ypresian	Wilcox	Hatchetigbee	Bashi Marl	8	USA	Alabama	Butler
715	Mollusca	Gastropoda	Cephalaspidea	Cylichnoidea	Cylichnidae	Cylichna		FALSE	sp.	informal	TRUE		Cylichna sp.	1	TA	M2	F6	TAM2F6	Sessa et al. (2012)	Toulmin (1977)	ABu-3	80764	Mixed (glauconitic-carbonate)	Sand	-	Eocene	31.5	-86.7	33.4	-72.3	Ypresian	Wilcox	Hatchetigbee	Bashi Marl	8	USA	Alabama	Butler
716	Mollusca	Scaphopoda	Dentaliida	Dentaloidea	Dentaliidae	Dentalium		FALSE	microstria		FALSE		Dentalium microstria	13	TD	M2	F2	TDM2F2	Sessa et al. (2012)	Toulmin (1977)	ABu-3	80764	Mixed (glauconitic-carbonate)	Sand	-	Eocene	31.5	-86.7	33.4	-72.3	Ypresian	Wilcox	Hatchetigbee	Bashi Marl	8	USA	Alabama	Butler
717	Mollusca	Bivalvia	Lucinida	Lucinoidea	Lucinidae	Eophysema		FALSE	ozarkana		FALSE		Eophysema ozarkana	6	TD	M3	F3	TDM3F3	Sessa et al. (2012)	Toulmin (1977)	ABu-3	80764	Mixed (glauconitic-carbonate)	Sand	-	Eocene	31.5	-86.7	33.4	-72.3	Ypresian	Wilcox	Hatchetigbee	Bashi Marl	8	USA	Alabama	Butler
719	Mollusca	Gastropoda	Littorinimorpha	Naticoidea	Naticidae	Euspira		FALSE	leana		FALSE		Euspira leana	1	TB	M2	F6	TBM2F6	Sessa et al. (2012)	Toulmin (1977)	ABu-3	80764	Mixed (glauconitic-carbonate)	Sand	-	Eocene	31.5	-86.7	33.4	-72.3	Ypresian	Wilcox	Hatchetigbee	Bashi Marl	8	USA	Alabama	Butler
718	Mollusca	Gastropoda	Littorinimorpha	Naticoidea	Naticidae	Euspira		FALSE	sabina		FALSE		Euspira sabina	73	TB	M2	F6	TBM2F6	Sessa et al. (2012)	Toulmin (1977)	ABu-3	80764	Mixed (glauconitic-carbonate)	Sand	-	Eocene	31.5	-86.7	33.4	-72.3	Ypresian	Wilcox	Hatchetigbee	Bashi Marl	8	USA	Alabama	Butler
720	Mollusca	Bivalvia	Arcida	Arcoidea	Glycymerididae	Glycymeris		FALSE	idonea		FALSE		Glycymeris idonea	18	TA	M3	F1	TAM3F1	Graham Oliver & Holmes, 2006.	Toulmin (1977)	ABu-3	80764	Mixed (glauconitic-carbonate)	Sand	-	Eocene	31.5	-86.7	33.4	-72.3	Ypresian	Wilcox	Hatchetigbee	Bashi Marl	8	USA	Alabama	Butler
721	Mollusca	Gastropoda	Neogastropoda	Buccinoidea	Echinofulguridae	Levifusus		FALSE	pagodiformis		FALSE		Levifusus pagodiformis	1	TA	M2	F6	TAM2F6	Sessa et al. (2012)	Toulmin (1977)	ABu-3	80764	Mixed (glauconitic-carbonate)	Sand	-	Eocene	31.5	-86.7	33.4	-72.3	Ypresian	Wilcox	Hatchetigbee	Bashi Marl	8	USA	Alabama	Butler
722	Mollusca	Bivalvia	Venerida	Veneroidea	Veneridae	Macrocallista		FALSE	sylvaerupis		FALSE		Macrocallista sylvaerupis	135	TD	M3	F1	TDM3F1	Sessa et al. (2012)	Toulmin (1977)	ABu-3	80764	Mixed (glauconitic-carbonate)	Sand	-	Eocene	31.5	-86.7	33.4	-72.3	Ypresian	Wilcox	Hatchetigbee	Bashi Marl	8	USA	Alabama	Butler
723	Mollusca	Gastropoda	Neogastropoda	Buccinoidea	Nassariidae	Nassarius		FALSE	exilis		FALSE		Nassarius exilis	3	TA	M2	F6	TAM2F6	Sessa et al. (2012)	Toulmin (1977)	ABu-3	80764	Mixed (glauconitic-carbonate)	Sand	-	Eocene	31.5	-86.7	33.4	-72.3	Ypresian	Wilcox	Hatchetigbee	Bashi Marl	8	USA	Alabama	Butler
724	Mollusca	Gastropoda	Neogastropoda	Conoidea	Clavatulidae	Orthosurcula		FALSE	sp.	informal	TRUE		Orthosurcula sp.	1	TA	M2	F6	TAM2F6	Sessa et al. (2012)	Toulmin (1977)	ABu-3	80764	Mixed (glauconitic-carbonate)	Sand	-	Eocene	31.5	-86.7	33.4	-72.3	Ypresian	Wilcox	Hatchetigbee	Bashi Marl	8	USA	Alabama	Butler
725	Mollusca	Bivalvia	Ostreida	Ostreoidea	Ostreidae	Ostrea	cf.	TRUE	sinuosa		FALSE		Ostrea sinuosa	10	TA	M6	F1	TAM6F1	Sessa et al. (2012)	Toulmin (1977)	ABu-3	80764	Mixed (glauconitic-carbonate)	Sand	-	Eocene	31.5	-86.7	33.4	-72.3	Ypresian	Wilcox	Hatchetigbee	Bashi Marl	8	USA	Alabama	Butler
726	Mollusca	Bivalvia	Venerida	Veneroidea	Veneridae	Pitar		FALSE	nuttalliopsis		FALSE		Pitar nuttalliopsis	26	TDb	M3	F1	TDM3F1	Sessa et al. (2012)	Toulmin (1977)	ABu-3	80764	Mixed (glauconitic-carbonate)	Sand	-	Eocene	31.5	-86.7	33.4	-72.3	Ypresian	Wilcox	Hatchetigbee	Bashi Marl	8	USA	Alabama	Butler
727	Mollusca	Gastropoda	Neogastropoda	Olivoidea	Pseudolividae	Pseudoliva	?	TRUE	vetusta		FALSE		Pseudoliva vetusta	4	TA	M2	F6	TAM2F6	Sessa et al. (2012)	Toulmin (1977)	ABu-3	80764	Mixed (glauconitic-carbonate)	Sand	-	Eocene	31.5	-86.7	33.4	-72.3	Ypresian	Wilcox	Hatchetigbee	Bashi Marl	8	USA	Alabama	Butler
728	Mollusca	Gastropoda	Littorinimorpha	Naticoidea	Naticidae	Sinum		FALSE	sp.	informal	TRUE		Sinum sp.	1	TB	M2	F6	TBM2F6	Sessa et al. (2012)	Toulmin (1977)	ABu-3	80764	Mixed (glauconitic-carbonate)	Sand	-	Eocene	31.5	-86.7	33.4	-72.3	Ypresian	Wilcox	Hatchetigbee	Bashi Marl	8	USA	Alabama	Butler
729	Mollusca	Gastropoda	Caenogastropoda	Cerithioidea	Turritellidae	Turritella		FALSE	gilberti		FALSE		Turritella gilberti	52	TA	M2	F1	TAM2F1	Sessa et al. (2012)	Toulmin (1977)	ABu-3	80764	Mixed (glauconitic-carbonate)	Sand	-	Eocene	31.5	-86.7	33.4	-72.3	Ypresian	Wilcox	Hatchetigbee	Bashi Marl	8	USA	Alabama	Butler
730	Mollusca	Bivalvia	Carditida	Carditoidea	Carditidae	Venericardia		FALSE	bashiplata		FALSE		Venericardia bashiplata	11	TC	M3	F1	TCM3F1	Sessa et al. (2012)	Toulmin (1977)	ABu-3	80764	Mixed (glauconitic-carbonate)	Sand	-	Eocene	31.5	-86.7	33.4	-72.3	Ypresian	Wilcox	Hatchetigbee	Bashi Marl	8	USA	Alabama	Butler
731	Mollusca	Bivalvia	Carditida	Carditoidea	Carditidae	Venericardia		FALSE	horatiana		FALSE		Venericardia horatiana	4	TC	M3	F1	TCM3F1	Sessa et al. (2012)	Toulmin (1977)	ABu-3	80764	Mixed (glauconitic-carbonate)	Sand	-	Eocene	31.5	-86.7	33.4	-72.3	Ypresian	Wilcox	Hatchetigbee	Bashi Marl	8	USA	Alabama	Butler
732	Mollusca	Bivalvia	Myida	Myoidea	Corbulidae	Vokesula		FALSE	aldrichi		FALSE		Vokesula aldrichi	3	TD	M4	F1	TDM4F1	Sessa et al. (2012)	Toulmin (1977)	ABu-3	80764	Mixed (glauconitic-carbonate)	Sand	-	Eocene	31.5	-86.7	33.4	-72.3	Ypresian	Wilcox	Hatchetigbee	Bashi Marl	8	USA	Alabama	Butler
733	Mollusca	Bivalvia	Lucinida	Lucinoidea	Lucinidae	Hadralucina	""	TRUE	augustana		FALSE		Hadralucina augustana	2	TD	M3	F3	TDM3F3	Taylor & Glover, 2000	Toulmin (1977)	ABu-3-2	81174	Clastic	Clay		Eocene	31.5	-86.7	33.4	-72.3	Ypresian	Claiborne	Tallahatta	Lower	10	USA	Alabama	Butler
734	Mollusca	Bivalvia	Venerida	Veneroidea	Veneridae	Pitar		FALSE	sp.	informal	TRUE		Pitar sp.	2	TDb	M3	F1	TDM3F1	Sessa et al. (2012)	Toulmin (1977)	ABu-3-2	81174	Clastic	Clay		Eocene	31.5	-86.7	33.4	-72.3	Ypresian	Claiborne	Tallahatta	Lower	10	USA	Alabama	Butler
735	Mollusca	Gastropoda	Caenogastropoda	Cerithioidea	Turritellidae	Turritella		FALSE	sp.	indet.	TRUE		Turritella sp.	5	TA	M2	F1	TAM2F1	Sessa et al. (2012)	Toulmin (1977)	ABu-3-2	81174	Clastic	Clay		Eocene	31.5	-86.7	33.4	-72.3	Ypresian	Claiborne	Tallahatta	Lower	10	USA	Alabama	Butler
736	Mollusca	Bivalvia	Carditida	Carditoidea	Carditidae	Venericardia		FALSE	sp.	informal	TRUE		Venericardia sp.	4	TC	M3	F1	TCM3F1	Sessa et al. (2012)	Toulmin (1977)	ABu-3-2	81174	Clastic	Clay		Eocene	31.5	-86.7	33.4	-72.3	Ypresian	Claiborne	Tallahatta	Lower	10	USA	Alabama	Butler
737	Mollusca	Gastropoda	Littorinimorpha	Stromboidea	Strombidae	Calyptraphorus		FALSE	sp.	informal	TRUE		Calyptraphorus sp.	1	TA	M2	F4	TAM2F4	Sessa et al. (2012)	Toulmin (1977)	ABu-4	2838	Mixed (carbonate-clastic)	Limestone	Sand	Paleocene	31.9	-86.9	34.8	-66.7	Danian	Midway	Clayton	McBryde Limestone	4	USA	Alabama	Butler
738	Mollusca	Bivalvia	Ostreida	Ostreoidea	Ostreidae	Ostrea		FALSE	crenulimarginata		FALSE		Ostrea crenulimarginata	8	TA	M6	F1	TAM6F1	Sessa et al. (2012)	Toulmin (1977)	ABu-4	2838	Mixed (carbonate-clastic)	Limestone	Sand	Paleocene	31.9	-86.9	34.8	-66.7	Danian	Midway	Clayton	McBryde Limestone	4	USA	Alabama	Butler
739	Mollusca	Bivalvia	Ostreida	Ostreoidea	Ostreidae	Ostrea		FALSE	pulaskensis		FALSE		Ostrea pulaskensis	2	TA	M6	F1	TAM6F1	Sessa et al. (2012)	Toulmin (1977)	ABu-4	2838	Mixed (carbonate-clastic)	Limestone	Sand	Paleocene	31.9	-86.9	34.8	-66.7	Danian	Midway	Clayton	McBryde Limestone	4	USA	Alabama	Butler
740	Mollusca	Bivalvia	Ostreida	Ostreoidea	Ostreidae	Ostrea		FALSE	sp.	informal	TRUE		Ostrea sp.	7	TA	M6	F1	TAM6F1	Sessa et al. (2012)	Toulmin (1977)	ABu-4	2838	Mixed (carbonate-clastic)	Limestone	Sand	Paleocene	31.9	-86.9	34.8	-66.7	Danian	Midway	Clayton	McBryde Limestone	4	USA	Alabama	Butler
741	Mollusca	Gastropoda	Caenogastropoda	Cerithioidea	Turritellidae	Turritella		FALSE	sp.	informal	TRUE		Turritella sp.	4	TA	M2	F1	TAM2F1	Sessa et al. (2012)	Toulmin (1977)	ABu-4	2838	Mixed (carbonate-clastic)	Limestone	Sand	Paleocene	31.9	-86.9	34.8	-66.7	Danian	Midway	Clayton	McBryde Limestone	4	USA	Alabama	Butler
742	Mollusca	Scaphopoda	Dentaliida	Dentaloidea	Dentaliidae	Dentalium		FALSE	mediaviense		FALSE		Dentalium mediaviense	1	TD	M2	F2	TDM2F2	Sessa et al. (2012)	Toulmin (1977)	ABu-5	2855	Mixed (carbonate-clastic)	Sand		Paleocene	31.9	-86.9	34.8	-66.9	Danian	Midway	Porters Creek	lower	5	USA	Alabama	Butler
743	Mollusca	Gastropoda	Neogastropoda	Buccinoidea	Buccinidae	Laevibuccinum		FALSE	constrictum		FALSE		Laevibuccinum constrictum	1	TA	M2	F6	TAM2F6	Sessa et al. (2012)	Toulmin (1977)	ABu-5	2855	Mixed (carbonate-clastic)	Sand		Paleocene	31.9	-86.9	34.8	-66.9	Danian	Midway	Porters Creek	lower	5	USA	Alabama	Butler
744	Mollusca	Gastropoda	Neogastropoda	Olivoidea	Pseudolividae	Pseudoliva		FALSE	sp.	informal	TRUE		Pseudoliva sp.	1	TA	M2	F6	TAM2F6	Sessa et al. (2012)	Toulmin (1977)	ABu-5	2855	Mixed (carbonate-clastic)	Sand		Paleocene	31.9	-86.9	34.8	-66.9	Danian	Midway	Porters Creek	lower	5	USA	Alabama	Butler
745	Mollusca	Bivalvia	Myida	Pholadoidea	Teredinidae	Teredo		FALSE	sp.	informal	TRUE		Teredo sp.	3	TD	M5	F1	TDM5F1	Sessa et al. (2012)	Toulmin (1977)	ABu-5	2855	Mixed (carbonate-clastic)	Sand		Paleocene	31.9	-86.9	34.8	-66.9	Danian	Midway	Porters Creek	lower	5	USA	Alabama	Butler
746	Mollusca	Bivalvia	Carditida	Carditoidea	Carditidae	Venericardia		FALSE	sp.	informal	TRUE		Venericardia sp.	2	TC	M3	F1	TCM3F1	Sessa et al. (2012)	Toulmin (1977)	ABu-5	2855	Mixed (carbonate-clastic)	Sand		Paleocene	31.9	-86.9	34.8	-66.9	Danian	Midway	Porters Creek	lower	5	USA	Alabama	Butler
747	Mollusca	Bivalvia	Arcida	Arcoidea	Glycymerididae	Glycymeris		FALSE	idonea		FALSE		Glycymeris idonea	1	TA	M3	F1	TAM3F1	Graham Oliver & Holmes, 2006.	Toulmin (1977)	ABu-6	2810	Mixed (carbonate-clastic)	Limestone	Sand	Paleocene	31.8	-96.6	34.7	-66.6	Danian	Midway	Clayton	Pine Barren	4	USA	Alabama	Butler
748	Mollusca	Gastropoda	Caenogastropoda	Cerithioidea	Turritellidae	Mesalia		FALSE	alabamiensis		FALSE		Mesalia alabamiensis	22	TA	M2	F1	TAM2F1	Sessa et al. (2012)	Toulmin (1977)	ABu-6	2810	Mixed (carbonate-clastic)	Limestone	Sand	Paleocene	31.8	-96.6	34.7	-66.6	Danian	Midway	Clayton	Pine Barren	4	USA	Alabama	Butler
749	Mollusca	Bivalvia	Ostreida	Ostreoidea	Ostreidae	Ostrea		FALSE	crenulimarginata		FALSE		Ostrea crenulimarginata	11	TA	M6	F1	TAM6F1	Sessa et al. (2012)	Toulmin (1977)	ABu-6	2810	Mixed (carbonate-clastic)	Limestone	Sand	Paleocene	31.8	-96.6	34.7	-66.6	Danian	Midway	Clayton	Pine Barren	4	USA	Alabama	Butler
750	Mollusca	Bivalvia	Ostreida	Ostreoidea	Ostreidae	Ostrea		FALSE	sp.	informal	TRUE		Ostrea sp.	2	TA	M6	F1	TAM6F1	Sessa et al. (2012)	Toulmin (1977)	ABu-6	2810	Mixed (carbonate-clastic)	Limestone	Sand	Paleocene	31.8	-96.6	34.7	-66.6	Danian	Midway	Clayton	Pine Barren	4	USA	Alabama	Butler
751	Mollusca	Gastropoda	Caenogastropoda	Cerithioidea	Turritellidae	Turritella		FALSE	aldrichi		FALSE		Turritella aldrichi	1	TA	M2	F1	TAM2F1	Sessa et al. (2012)	Toulmin (1977)	ABu-6	2810	Mixed (carbonate-clastic)	Limestone	Sand	Paleocene	31.8	-96.6	34.7	-66.6	Danian	Midway	Clayton	Pine Barren	4	USA	Alabama	Butler
752	Mollusca	Bivalvia	Carditida	Carditoidea	Carditidae	Venericardia		FALSE	mediaplata		FALSE		Venericardia mediaplata	1	TC	M3	F1	TCM3F1	Sessa et al. (2012)	Toulmin (1977)	ABu-6	2810	Mixed (carbonate-clastic)	Limestone	Sand	Paleocene	31.8	-96.6	34.7	-66.6	Danian	Midway	Clayton	Pine Barren	4	USA	Alabama	Butler
753	Mollusca	Bivalvia	Pectinida	Anomioidea	Anomiidae	Anomia		FALSE	sp.	informal	TRUE		Anomia sp.	7	TA	M6	F1	TAM6F1	Sessa et al. (2012)	Toulmin (1977)	ABu-7	2839	Mixed (carbonate-clastic)	Limestone	Sand	Paleocene	31.9	-86.9	34.8	-66.7	Danian	Midway	Clayton	McBryde Limestone	4	USA	Alabama	Butler
754	Mollusca	Gastropoda	Littorinimorpha	Calyptraeoidea	Calyptraeidae	Calyptraea		FALSE	sp.	informal	TRUE		Calyptraea sp.	1	TA	M3	F1	TAM3F1	Sessa et al. (2012)	Toulmin (1977)	ABu-7	2839	Mixed (carbonate-clastic)	Limestone	Sand	Paleocene	31.9	-86.9	34.8	-66.7	Danian	Midway	Clayton	McBryde Limestone	4	USA	Alabama	Butler
755	Mollusca	Bivalvia	Ostreida	Ostreoidea	Ostreidae	Ostrea		FALSE	crenulimarginata		FALSE		Ostrea crenulimarginata	2	TA	M6	F1	TAM6F1	Sessa et al. (2012)	Toulmin (1977)	ABu-7	2839	Mixed (carbonate-clastic)	Limestone	Sand	Paleocene	31.9	-86.9	34.8	-66.7	Danian	Midway	Clayton	McBryde Limestone	4	USA	Alabama	Butler
756	Mollusca	Bivalvia	Ostreida	Ostreoidea	Ostreidae	Ostrea		FALSE	pulaskensis		FALSE		Ostrea pulaskensis	15	TA	M6	F1	TAM6F1	Sessa et al. (2012)	Toulmin (1977)	ABu-7	2839	Mixed (carbonate-clastic)	Limestone	Sand	Paleocene	31.9	-86.9	34.8	-66.7	Danian	Midway	Clayton	McBryde Limestone	4	USA	Alabama	Butler
757	Mollusca	Bivalvia	Ostreida	Ostreoidea	Ostreidae	Ostrea		FALSE	pulaskensis		FALSE		Ostrea pulaskensis	9	TA	M6	F1	TAM6F1	Sessa et al. (2012)	Toulmin (1977)	ABu-8	2840	Mixed (carbonate-clastic)	Limestone	Sand	Paleocene	31.9	-86.9	34.8	-66.7	Danian	Midway	Clayton	McBryde Limestone	4	USA	Alabama	Butler
758	Mollusca	Bivalvia	Ostreida	Ostreoidea	Ostreidae	Ostrea		FALSE	sp.	informal	TRUE		Ostrea sp.	2	TA	M6	F1	TAM6F1	Sessa et al. (2012)	Toulmin (1977)	ABu-8	2840	Mixed (carbonate-clastic)	Limestone	Sand	Paleocene	31.9	-86.9	34.8	-66.7	Danian	Midway	Clayton	McBryde Limestone	4	USA	Alabama	Butler
759	Mollusca	Bivalvia	Myida	Pholadoidea	Teredinidae	Teredo		FALSE	sp.	indet.	TRUE		Teredo sp.	1	TD	M5	F1	TDM5F1	Sessa et al. (2012)	Toulmin (1977)	ABu-8	2840	Mixed (carbonate-clastic)	Limestone	Sand	Paleocene	31.9	-86.9	34.8	-66.7	Danian	Midway	Clayton	McBryde Limestone	4	USA	Alabama	Butler
760	Mollusca	Gastropoda	Littorinimorpha	Stromboidea	Strombidae	Calyptraphorus		FALSE	sp.	informal	TRUE		Calyptraphorus sp.	1	TA	M2	F4	TAM2F4	Sessa et al. (2012)	Toulmin (1977)	ABu-9	2856	Clastic	Clay	-	Paleocene	31.9	-86.9	34.8	-66.7	Danian	Midway	Porters Creek	lower	5	USA	Alabama	Butler
761	Mollusca	Gastropoda	Neogastropoda	Olivoidea	Olividae	Agaronia		FALSE	mediavia		FALSE		Agaronia mediavia	1	TA	M2	F6	TAM2F6	Sessa et al. (2012)	Sessa et al. (2009)	ACh-1 Rep 1	86172	Mixed (glauconitic-carbonate)	Sand	-	Paleocene	32.2	-88	35	-69.8	Selandian	Midway	Porters Creek	Matthews Landing	5	USA	Alabama	Choctaw
762	Mollusca	Gastropoda	Neogastropoda	Volutoidea	Volutidae	Athleta	?	TRUE	sp.	informal	TRUE		Athleta sp.	2	TA	M2	F6	TAM2F6	Sessa et al. (2012)	Sessa et al. (2009)	ACh-1 Rep 1	86172	Mixed (glauconitic-carbonate)	Sand	-	Paleocene	32.2	-88	35	-69.8	Selandian	Midway	Porters Creek	Matthews Landing	5	USA	Alabama	Choctaw
763	Mollusca	Bivalvia	Myida	Myoidea	Corbulidae	Corbula		FALSE	subcompressa		FALSE		Corbula subcompressa	1	TD	M4	F1	TDM4F1	Sessa et al. (2012)	Sessa et al. (2009)	ACh-1 Rep 1	86172	Mixed (glauconitic-carbonate)	Sand	-	Paleocene	32.2	-88	35	-69.8	Selandian	Midway	Porters Creek	Matthews Landing	5	USA	Alabama	Choctaw
764	Mollusca	Bivalvia	Arcida	Arcoidea	Cucullaeidae	Cucullaea		FALSE	macrodonta		FALSE		Cucullaea macrodonta	3	TB	M3	F1	TBM3F1	Graham Oliver & Holmes, 2006.	Sessa et al. (2009)	ACh-1 Rep 1	86172	Mixed (glauconitic-carbonate)	Sand	-	Paleocene	32.2	-88	35	-69.8	Selandian	Midway	Porters Creek	Matthews Landing	5	USA	Alabama	Choctaw
765	Mollusca	Scaphopoda	Dentaliida	Dentaloidea	Dentaliidae	Dentalium		FALSE	mediaviense		FALSE		Dentalium mediaviense	7	TD	M2	F2	TDM2F2	Sessa et al. (2012)	Sessa et al. (2009)	ACh-1 Rep 1	86172	Mixed (glauconitic-carbonate)	Sand	-	Paleocene	32.2	-88	35	-69.8	Selandian	Midway	Porters Creek	Matthews Landing	5	USA	Alabama	Choctaw
766	Mollusca	Gastropoda	Neogastropoda	Muricoidea	Muricidae	Eupleura		FALSE	morula		FALSE		Eupleura morula	1	TA	M2	F6	TAM2F6	Sessa et al. (2012)	Sessa et al. (2009)	ACh-1 Rep 1	86172	Mixed (glauconitic-carbonate)	Sand	-	Paleocene	32.2	-88	35	-69.8	Selandian	Midway	Porters Creek	Matthews Landing	5	USA	Alabama	Choctaw
767	Mollusca	Gastropoda	Littorinimorpha	Naticoidea	Naticidae	Euspira		FALSE	perspecta		FALSE		Euspira perspecta	6	TB	M2	F6	TBM2F6	Sessa et al. (2012)	Sessa et al. (2009)	ACh-1 Rep 1	86172	Mixed (glauconitic-carbonate)	Sand	-	Paleocene	32.2	-88	35	-69.8	Selandian	Midway	Porters Creek	Matthews Landing	5	USA	Alabama	Choctaw
768	Mollusca	Gastropoda	Neogastropoda	Turbinelloidea	Ptychatractidae	Exilia		FALSE	pergracilis		FALSE		Exilia pergracilis	1	TA	M2	F6	TAM2F6	Sessa et al. (2012)	Sessa et al. (2009)	ACh-1 Rep 1	86172	Mixed (glauconitic-carbonate)	Sand	-	Paleocene	32.2	-88	35	-69.8	Selandian	Midway	Porters Creek	Matthews Landing	5	USA	Alabama	Choctaw
769	Mollusca	Gastropoda	Neogastropoda	Buccinoidea	Fasciolariidae	Falsifusus		FALSE	harrisi		FALSE		Falsifusus harrisi	1	TA	M2	F6	TAM2F6	Sessa et al. (2012)	Sessa et al. (2009)	ACh-1 Rep 1	86172	Mixed (glauconitic-carbonate)	Sand	-	Paleocene	32.2	-88	35	-69.8	Selandian	Midway	Porters Creek	Matthews Landing	5	USA	Alabama	Choctaw
770	Mollusca	Bivalvia	Arcida	Arcoidea	Glycymerididae	Glycymeris		FALSE	sp.	informal	TRUE		Glycymeris sp.	1	TA	M3	F1	TAM3F1	Graham Oliver & Holmes, 2006.	Sessa et al. (2009)	ACh-1 Rep 1	86172	Mixed (glauconitic-carbonate)	Sand	-	Paleocene	32.2	-88	35	-69.8	Selandian	Midway	Porters Creek	Matthews Landing	5	USA	Alabama	Choctaw
771	Mollusca	Gastropoda	Neogastropoda	Buccinoidea	Fasciolariidae	Latirus	cf.	TRUE	biplicatus		FALSE		Latirus biplicatus	1	TA	M2	F6	TAM2F6	Sessa et al. (2012)	Sessa et al. (2009)	ACh-1 Rep 1	86172	Mixed (glauconitic-carbonate)	Sand	-	Paleocene	32.2	-88	35	-69.8	Selandian	Midway	Porters Creek	Matthews Landing	5	USA	Alabama	Choctaw
772	Mollusca	Gastropoda	Caenogastropoda	Cerithioidea	Turritellidae	Mesalia		FALSE	alabamiensis		FALSE		Mesalia alabamiensis	1	TA	M2	F1	TAM2F1	Sessa et al. (2012)	Sessa et al. (2009)	ACh-1 Rep 1	86172	Mixed (glauconitic-carbonate)	Sand	-	Paleocene	32.2	-88	35	-69.8	Selandian	Midway	Porters Creek	Matthews Landing	5	USA	Alabama	Choctaw
773	Mollusca	Gastropoda	Littorinimorpha	Naticoidea	Naticidae	Natica		FALSE	reversa		FALSE		Natica reversa	2	TB	M2	F6	TBM2F6	Sessa et al. (2012)	Sessa et al. (2009)	ACh-1 Rep 1	86172	Mixed (glauconitic-carbonate)	Sand	-	Paleocene	32.2	-88	35	-69.8	Selandian	Midway	Porters Creek	Matthews Landing	5	USA	Alabama	Choctaw
774	Mollusca	Bivalvia	Cardiida	Cardioidea	Cardiidae	Nemocardium		FALSE	sp.	informal	TRUE		Nemocardium sp.	12	TD	M3	F1	TDM3F1	Sessa et al. (2012)	Sessa et al. (2009)	ACh-1 Rep 1	86172	Mixed (glauconitic-carbonate)	Sand	-	Paleocene	32.2	-88	35	-69.8	Selandian	Midway	Porters Creek	Matthews Landing	5	USA	Alabama	Choctaw
775	Mollusca	Bivalvia	Nuculida	Nuculoidea	Nuculidae	Nucula		FALSE	mediavia		FALSE		Nucula mediavia	1	TC	M2	F2	TCM2F2	Sessa et al. (2012)	Sessa et al. (2009)	ACh-1 Rep 1	86172	Mixed (glauconitic-carbonate)	Sand	-	Paleocene	32.2	-88	35	-69.8	Selandian	Midway	Porters Creek	Matthews Landing	5	USA	Alabama	Choctaw
776	Mollusca	Bivalvia	Ostreida	Ostreoidea	Ostreidae	Ostrea		FALSE	sp.	informal	TRUE		Ostrea sp.	1	TA	M6	F1	TAM6F1	Sessa et al. (2012)	Sessa et al. (2009)	ACh-1 Rep 1	86172	Mixed (glauconitic-carbonate)	Sand	-	Paleocene	32.2	-88	35	-69.8	Selandian	Midway	Porters Creek	Matthews Landing	5	USA	Alabama	Choctaw
777	Mollusca	Bivalvia	Anomalodesmata	Thracoidea	Periplomatidae	Periploma		FALSE	sp.	informal	TRUE		Periploma sp.	1	TD	M3	F1	TDM3F1	Sessa et al. (2012)	Sessa et al. (2009)	ACh-1 Rep 1	86172	Mixed (glauconitic-carbonate)	Sand	-	Paleocene	32.2	-88	35	-69.8	Selandian	Midway	Porters Creek	Matthews Landing	5	USA	Alabama	Choctaw
778	Mollusca	Gastropoda	Neogastropoda	Conoidea	Raphitomidae	Pleurotomella		FALSE	whitfieldi		FALSE		Pleurotomella whitfieldi	2	TA	M2	F6	TAM2F6	Sessa et al. (2012)	Sessa et al. (2009)	ACh-1 Rep 1	86172	Mixed (glauconitic-carbonate)	Sand	-	Paleocene	32.2	-88	35	-69.8	Selandian	Midway	Porters Creek	Matthews Landing	5	USA	Alabama	Choctaw
779	Mollusca	Gastropoda	Littorinimorpha	Naticoidea	Naticidae	Polinices		FALSE	onustus		FALSE		Polinices onustus	1	TB	M2	F6	TBM2F6	Sessa et al. (2012)	Sessa et al. (2009)	ACh-1 Rep 1	86172	Mixed (glauconitic-carbonate)	Sand	-	Paleocene	32.2	-88	35	-69.8	Selandian	Midway	Porters Creek	Matthews Landing	5	USA	Alabama	Choctaw
780	Mollusca	Bivalvia	Pectinida	Pectinoidea	Propeamussiidae	Propeamussium		FALSE	alabamense		FALSE		Propeamussium alabamense	64	TAn	M1	F6	TAnM1F6	Sessa et al., 2012	Sessa et al. (2009)	ACh-1 Rep 1	86172	Mixed (glauconitic-carbonate)	Sand	-	Paleocene	32.2	-88	35	-69.8	Selandian	Midway	Porters Creek	Matthews Landing	5	USA	Alabama	Choctaw
781	Mollusca	Gastropoda	Cephalaspidea	Bulloidea	Retusidae	Retusa		FALSE	sp.	informal	TRUE		Retusa sp.	8	TA	M2	F6	TAM2F6	Sessa et al. (2012)	Sessa et al. (2009)	ACh-1 Rep 1	86172	Mixed (glauconitic-carbonate)	Sand	-	Paleocene	32.2	-88	35	-69.8	Selandian	Midway	Porters Creek	Matthews Landing	5	USA	Alabama	Choctaw
782	Mollusca	Gastropoda	Cocculiniforma	Cocculinoidea	Cocculinidae	Sablea	?	TRUE	sp.	informal	TRUE		Sablea sp.	2	TA	M2	F4	TAM2F4	gastropod diet habitat database	Sessa et al. (2009)	ACh-1 Rep 1	86172	Mixed (glauconitic-carbonate)	Sand	-	Paleocene	32.2	-88	35	-69.8	Selandian	Midway	Porters Creek	Matthews Landing	5	USA	Alabama	Choctaw
783	Mollusca	Bivalvia	Nuculanida	Nuculanoidea	Nuculanidae	Saccella		FALSE	quercollis		FALSE		Saccella quercollis	6	TD	M2	F2	TDM2F2	Sessa et al. (2012)	Sessa et al. (2009)	ACh-1 Rep 1	86172	Mixed (glauconitic-carbonate)	Sand	-	Paleocene	32.2	-88	35	-69.8	Selandian	Midway	Porters Creek	Matthews Landing	5	USA	Alabama	Choctaw
784	Mollusca	Gastropoda	Caenogastropoda	Cerithioidea	Turritellidae	Turritella		FALSE	sp. A	informal	TRUE		Turritella sp. A	2	TA	M2	F1	TAM2F1	Sessa et al. (2012)	Sessa et al. (2009)	ACh-1 Rep 1	86172	Mixed (glauconitic-carbonate)	Sand	-	Paleocene	32.2	-88	35	-69.8	Selandian	Midway	Porters Creek	Matthews Landing	5	USA	Alabama	Choctaw
785	Mollusca	Bivalvia	Carditida	Carditoidea	Carditidae	Venericardia		FALSE	sp.	informal	TRUE		Venericardia sp.	17	TC	M3	F1	TCM3F1	Sessa et al. (2012)	Sessa et al. (2009)	ACh-1 Rep 1	86172	Mixed (glauconitic-carbonate)	Sand	-	Paleocene	32.2	-88	35	-69.8	Selandian	Midway	Porters Creek	Matthews Landing	5	USA	Alabama	Choctaw
786	Mollusca	Gastropoda	Neogastropoda	Volutoidea	Volutidae	Athleta	?	TRUE	sp.	informal	TRUE		Athleta sp.	3	TA	M2	F6	TAM2F6	Sessa et al. (2012)	Sessa et al. (2009)	ACh-1 Rep 2	86173	Mixed (glauconitic-carbonate)	Sand	-	Paleocene	32.2	-88	35	-69.8	Selandian	Midway	Porters Creek	Matthews Landing	5	USA	Alabama	Choctaw
787	Mollusca	Bivalvia	Arcida	Arcoidea	Arcidae	Barbatia		FALSE	sp.	informal	TRUE		Barbatia sp.	1	TA	M4	F1	TAM4F1	Graham Oliver & Holmes, 2006.	Sessa et al. (2009)	ACh-1 Rep 2	86173	Mixed (glauconitic-carbonate)	Sand	-	Paleocene	32.2	-88	35	-69.8	Selandian	Midway	Porters Creek	Matthews Landing	5	USA	Alabama	Choctaw
788	Mollusca	Bivalvia	Myida	Myoidea	Corbulidae	Corbula		FALSE	subcompressa		FALSE		Corbula subcompressa	3	TD	M4	F1	TDM4F1	Sessa et al. (2012)	Sessa et al. (2009)	ACh-1 Rep 2	86173	Mixed (glauconitic-carbonate)	Sand	-	Paleocene	32.2	-88	35	-69.8	Selandian	Midway	Porters Creek	Matthews Landing	5	USA	Alabama	Choctaw
789	Mollusca	Bivalvia	Arcida	Arcoidea	Cucullaeidae	Cucullaea		FALSE	macrodonta		FALSE		Cucullaea macrodonta	3	TB	M3	F1	TBM3F1	Graham Oliver & Holmes, 2006.	Sessa et al. (2009)	ACh-1 Rep 2	86173	Mixed (glauconitic-carbonate)	Sand	-	Paleocene	32.2	-88	35	-69.8	Selandian	Midway	Porters Creek	Matthews Landing	5	USA	Alabama	Choctaw
790	Mollusca	Scaphopoda	Dentaliida	Dentaloidea	Dentaliidae	Dentalium		FALSE	mediaviense		FALSE		Dentalium mediaviense	9	TD	M2	F2	TDM2F2	Sessa et al. (2012)	Sessa et al. (2009)	ACh-1 Rep 2	86173	Mixed (glauconitic-carbonate)	Sand	-	Paleocene	32.2	-88	35	-69.8	Selandian	Midway	Porters Creek	Matthews Landing	5	USA	Alabama	Choctaw
791	Mollusca	Gastropoda	Neogastropoda	Muricoidea	Muricidae	Eupleura		FALSE	morula		FALSE		Eupleura morula	1	TA	M2	F6	TAM2F6	Sessa et al. (2012)	Sessa et al. (2009)	ACh-1 Rep 2	86173	Mixed (glauconitic-carbonate)	Sand	-	Paleocene	32.2	-88	35	-69.8	Selandian	Midway	Porters Creek	Matthews Landing	5	USA	Alabama	Choctaw
792	Mollusca	Gastropoda	Neogastropoda	Buccinoidea	Fasciolariidae	Latirus	cf.	TRUE	biplicatus		FALSE		Latirus biplicatus	1	TA	M2	F6	TAM2F6	Sessa et al. (2012)	Sessa et al. (2009)	ACh-1 Rep 2	86173	Mixed (glauconitic-carbonate)	Sand	-	Paleocene	32.2	-88	35	-69.8	Selandian	Midway	Porters Creek	Matthews Landing	5	USA	Alabama	Choctaw
793	Mollusca	Gastropoda	Caenogastropoda	Cerithioidea	Turritellidae	Mesalia		FALSE	alabamiensis		FALSE		Mesalia alabamiensis	1	TA	M2	F1	TAM2F1	Sessa et al. (2012)	Sessa et al. (2009)	ACh-1 Rep 2	86173	Mixed (glauconitic-carbonate)	Sand	-	Paleocene	32.2	-88	35	-69.8	Selandian	Midway	Porters Creek	Matthews Landing	5	USA	Alabama	Choctaw
794	Mollusca	Gastropoda	Littorinimorpha	Naticoidea	Naticidae	Natica		FALSE	reversa		FALSE		Natica reversa	3	TB	M2	F6	TBM2F6	Sessa et al. (2012)	Sessa et al. (2009)	ACh-1 Rep 2	86173	Mixed (glauconitic-carbonate)	Sand	-	Paleocene	32.2	-88	35	-69.8	Selandian	Midway	Porters Creek	Matthews Landing	5	USA	Alabama	Choctaw
795	Mollusca	Bivalvia	Cardiida	Cardioidea	Cardiidae	Nemocardium		FALSE	sp.	informal	TRUE		Nemocardium sp.	28	TD	M3	F1	TDM3F1	Sessa et al. (2012)	Sessa et al. (2009)	ACh-1 Rep 2	86173	Mixed (glauconitic-carbonate)	Sand	-	Paleocene	32.2	-88	35	-69.8	Selandian	Midway	Porters Creek	Matthews Landing	5	USA	Alabama	Choctaw
796	Mollusca	Bivalvia	Nuculida	Nuculoidea	Nuculidae	Nucula		FALSE	mediavia		FALSE		Nucula mediavia	3	TC	M2	F2	TCM2F2	Sessa et al. (2012)	Sessa et al. (2009)	ACh-1 Rep 2	86173	Mixed (glauconitic-carbonate)	Sand	-	Paleocene	32.2	-88	35	-69.8	Selandian	Midway	Porters Creek	Matthews Landing	5	USA	Alabama	Choctaw
797	Mollusca	Gastropoda	Neogastropoda	Conoidea	Clavatulidae	Orthosurcula		FALSE	adeona		FALSE		Orthosurcula adeona	1	TA	M2	F6	TAM2F6	Sessa et al. (2012)	Sessa et al. (2009)	ACh-1 Rep 2	86173	Mixed (glauconitic-carbonate)	Sand	-	Paleocene	32.2	-88	35	-69.8	Selandian	Midway	Porters Creek	Matthews Landing	5	USA	Alabama	Choctaw
798	Mollusca	Bivalvia	Pectinida	Pectinoidea	Propeamussiidae	Propeamussium		FALSE	alabamense		FALSE		Propeamussium alabamense	70	TAn	M1	F6	TAnM1F6	Sessa et al., 2012	Sessa et al. (2009)	ACh-1 Rep 2	86173	Mixed (glauconitic-carbonate)	Sand	-	Paleocene	32.2	-88	35	-69.8	Selandian	Midway	Porters Creek	Matthews Landing	5	USA	Alabama	Choctaw
799	Mollusca	Gastropoda	Neogastropoda	Olivoidea	Pseudolividae	Pseudoliva		FALSE	vetusta		FALSE		Pseudoliva vetusta	1	TA	M2	F6	TAM2F6	Sessa et al. (2012)	Sessa et al. (2009)	ACh-1 Rep 2	86173	Mixed (glauconitic-carbonate)	Sand	-	Paleocene	32.2	-88	35	-69.8	Selandian	Midway	Porters Creek	Matthews Landing	5	USA	Alabama	Choctaw
800	Mollusca	Gastropoda	Cephalaspidea	Bulloidea	Retusidae	Retusa		FALSE	sp.	informal	TRUE		Retusa sp.	7	TA	M2	F6	TAM2F6	Sessa et al. (2012)	Sessa et al. (2009)	ACh-1 Rep 2	86173	Mixed (glauconitic-carbonate)	Sand	-	Paleocene	32.2	-88	35	-69.8	Selandian	Midway	Porters Creek	Matthews Landing	5	USA	Alabama	Choctaw
801	Mollusca	Bivalvia	Nuculanida	Nuculanoidea	Nuculanidae	Saccella		FALSE	quercollis		FALSE		Saccella quercollis	7	TD	M2	F2	TDM2F2	Sessa et al. (2012)	Sessa et al. (2009)	ACh-1 Rep 2	86173	Mixed (glauconitic-carbonate)	Sand	-	Paleocene	32.2	-88	35	-69.8	Selandian	Midway	Porters Creek	Matthews Landing	5	USA	Alabama	Choctaw
802	Mollusca	Bivalvia	Cardiida	Tellinoidea	Tellinidae	Tellina		FALSE	sp.	informal	TRUE		Tellina sp.	1	TD	M3	F2	TDM3F2	Sessa et al. (2012)	Sessa et al. (2009)	ACh-1 Rep 2	86173	Mixed (glauconitic-carbonate)	Sand	-	Paleocene	32.2	-88	35	-69.8	Selandian	Midway	Porters Creek	Matthews Landing	5	USA	Alabama	Choctaw
803	Mollusca	Gastropoda	Caenogastropoda	Cerithioidea	Turritellidae	Turritella		FALSE	sp. A	informal	TRUE		Turritella sp. A	1	TA	M2	F1	TAM2F1	Sessa et al. (2012)	Sessa et al. (2009)	ACh-1 Rep 2	86173	Mixed (glauconitic-carbonate)	Sand	-	Paleocene	32.2	-88	35	-69.8	Selandian	Midway	Porters Creek	Matthews Landing	5	USA	Alabama	Choctaw
804	Mollusca	Bivalvia	Carditida	Carditoidea	Carditidae	Venericardia		FALSE	sp.	informal	TRUE		Venericardia sp.	13	TC	M3	F1	TCM3F1	Sessa et al. (2012)	Sessa et al. (2009)	ACh-1 Rep 2	86173	Mixed (glauconitic-carbonate)	Sand	-	Paleocene	32.2	-88	35	-69.8	Selandian	Midway	Porters Creek	Matthews Landing	5	USA	Alabama	Choctaw
805	Mollusca	Bivalvia	Myida	Myoidea	Corbulidae	Corbula		FALSE	subcompressa		FALSE		Corbula subcompressa	2	TD	M4	F1	TDM4F1	Sessa et al. (2012)	Sessa et al. (2009)	ACh-1 Rep 3	86174	Mixed (glauconitic-carbonate)	Sand	-	Paleocene	32.2	-88	35	-69.8	Selandian	Midway	Porters Creek	Matthews Landing	5	USA	Alabama	Choctaw
806	Mollusca	Bivalvia	Arcida	Arcoidea	Cucullaeidae	Cucullaea		FALSE	macrodonta		FALSE		Cucullaea macrodonta	2	TB	M3	F1	TBM3F1	Graham Oliver & Holmes, 2006.	Sessa et al. (2009)	ACh-1 Rep 3	86174	Mixed (glauconitic-carbonate)	Sand	-	Paleocene	32.2	-88	35	-69.8	Selandian	Midway	Porters Creek	Matthews Landing	5	USA	Alabama	Choctaw
807	Mollusca	Scaphopoda	Dentaliida	Dentaloidea	Dentaliidae	Dentalium		FALSE	mediaviense		FALSE		Dentalium mediaviense	3	TD	M2	F2	TDM2F2	Sessa et al. (2012)	Sessa et al. (2009)	ACh-1 Rep 3	86174	Mixed (glauconitic-carbonate)	Sand	-	Paleocene	32.2	-88	35	-69.8	Selandian	Midway	Porters Creek	Matthews Landing	5	USA	Alabama	Choctaw
808	Mollusca	Gastropoda	Littorinimorpha	Naticoidea	Naticidae	Euspira		FALSE	perspecta		FALSE		Euspira perspecta	1	TB	M2	F6	TBM2F6	Sessa et al. (2012)	Sessa et al. (2009)	ACh-1 Rep 3	86174	Mixed (glauconitic-carbonate)	Sand	-	Paleocene	32.2	-88	35	-69.8	Selandian	Midway	Porters Creek	Matthews Landing	5	USA	Alabama	Choctaw
809	Mollusca	Bivalvia	Cardiida	Cardioidea	Cardiidae	Nemocardium		FALSE	sp.	informal	TRUE		Nemocardium sp.	21	TD	M3	F1	TDM3F1	Sessa et al. (2012)	Sessa et al. (2009)	ACh-1 Rep 3	86174	Mixed (glauconitic-carbonate)	Sand	-	Paleocene	32.2	-88	35	-69.8	Selandian	Midway	Porters Creek	Matthews Landing	5	USA	Alabama	Choctaw
810	Mollusca	Bivalvia	Nuculida	Nuculoidea	Nuculidae	Nucula		FALSE	mediavia		FALSE		Nucula mediavia	1	TC	M2	F2	TCM2F2	Sessa et al. (2012)	Sessa et al. (2009)	ACh-1 Rep 3	86174	Mixed (glauconitic-carbonate)	Sand	-	Paleocene	32.2	-88	35	-69.8	Selandian	Midway	Porters Creek	Matthews Landing	5	USA	Alabama	Choctaw
811	Mollusca	Bivalvia	Pectinida	Pectinoidea	Propeamussiidae	Propeamussium		FALSE	alabamense		FALSE		Propeamussium alabamense	30	TAn	M1	F6	TAnM1F6	Sessa et al., 2012	Sessa et al. (2009)	ACh-1 Rep 3	86174	Mixed (glauconitic-carbonate)	Sand	-	Paleocene	32.2	-88	35	-69.8	Selandian	Midway	Porters Creek	Matthews Landing	5	USA	Alabama	Choctaw
812	Mollusca	Gastropoda	Cephalaspidea	Bulloidea	Retusidae	Retusa		FALSE	sp.	informal	TRUE		Retusa sp.	7	TA	M2	F6	TAM2F6	Sessa et al. (2012)	Sessa et al. (2009)	ACh-1 Rep 3	86174	Mixed (glauconitic-carbonate)	Sand	-	Paleocene	32.2	-88	35	-69.8	Selandian	Midway	Porters Creek	Matthews Landing	5	USA	Alabama	Choctaw
813	Mollusca	Bivalvia	Nuculanida	Nuculanoidea	Nuculanidae	Saccella		FALSE	quercollis		FALSE		Saccella quercollis	2	TD	M2	F2	TDM2F2	Sessa et al. (2012)	Sessa et al. (2009)	ACh-1 Rep 3	86174	Mixed (glauconitic-carbonate)	Sand	-	Paleocene	32.2	-88	35	-69.8	Selandian	Midway	Porters Creek	Matthews Landing	5	USA	Alabama	Choctaw
814	Mollusca	Bivalvia	Carditida	Carditoidea	Carditidae	Venericardia		FALSE	sp.	informal	TRUE		Venericardia sp.	4	TC	M3	F1	TCM3F1	Sessa et al. (2012)	Sessa et al. (2009)	ACh-1 Rep 3	86174	Mixed (glauconitic-carbonate)	Sand	-	Paleocene	32.2	-88	35	-69.8	Selandian	Midway	Porters Creek	Matthews Landing	5	USA	Alabama	Choctaw
816	Mollusca	Gastropoda	Neogastropoda	Volutoidea	Volutidae	Athleta		FALSE	rugatus		FALSE		Athleta rugatus	1	TA	M2	F6	TAM2F6	Sessa et al. (2012)	Sessa et al. (2009)	ACh-1 Rep 4	86175	Mixed (glauconitic-carbonate)	Sand	-	Paleocene	32.2	-88	35	-69.8	Selandian	Midway	Porters Creek	Matthews Landing	5	USA	Alabama	Choctaw
815	Mollusca	Gastropoda	Neogastropoda	Volutoidea	Volutidae	Athleta	?	TRUE	sp.	informal	TRUE		Athleta sp.	1	TA	M2	F6	TAM2F6	Sessa et al. (2012)	Sessa et al. (2009)	ACh-1 Rep 4	86175	Mixed (glauconitic-carbonate)	Sand	-	Paleocene	32.2	-88	35	-69.8	Selandian	Midway	Porters Creek	Matthews Landing	5	USA	Alabama	Choctaw
817	Mollusca	Scaphopoda	Dentaliida	Dentaloidea	Gadilidae	Cadulus		FALSE	sp.	informal	TRUE		Cadulus sp.	1	TD	M2	F2	TDM2F2	Sessa et al. (2012)	Sessa et al. (2009)	ACh-1 Rep 4	86175	Mixed (glauconitic-carbonate)	Sand	-	Paleocene	32.2	-88	35	-69.8	Selandian	Midway	Porters Creek	Matthews Landing	5	USA	Alabama	Choctaw
818	Mollusca	Bivalvia	Myida	Myoidea	Corbulidae	Corbula		FALSE	subcompressa		FALSE		Corbula subcompressa	4	TD	M4	F1	TDM4F1	Sessa et al. (2012)	Sessa et al. (2009)	ACh-1 Rep 4	86175	Mixed (glauconitic-carbonate)	Sand	-	Paleocene	32.2	-88	35	-69.8	Selandian	Midway	Porters Creek	Matthews Landing	5	USA	Alabama	Choctaw
819	Mollusca	Bivalvia	Arcida	Arcoidea	Cucullaeidae	Cucullaea		FALSE	macrodonta		FALSE		Cucullaea macrodonta	5	TB	M3	F1	TBM3F1	Graham Oliver & Holmes, 2006.	Sessa et al. (2009)	ACh-1 Rep 4	86175	Mixed (glauconitic-carbonate)	Sand	-	Paleocene	32.2	-88	35	-69.8	Selandian	Midway	Porters Creek	Matthews Landing	5	USA	Alabama	Choctaw
820	Mollusca	Scaphopoda	Dentaliida	Dentaloidea	Dentaliidae	Dentalium		FALSE	mediaviense		FALSE		Dentalium mediaviense	5	TD	M2	F2	TDM2F2	Sessa et al. (2012)	Sessa et al. (2009)	ACh-1 Rep 4	86175	Mixed (glauconitic-carbonate)	Sand	-	Paleocene	32.2	-88	35	-69.8	Selandian	Midway	Porters Creek	Matthews Landing	5	USA	Alabama	Choctaw
821	Mollusca	Gastropoda	Littorinimorpha	Naticoidea	Naticidae	Euspira		FALSE	perspecta		FALSE		Euspira perspecta	3	TB	M2	F6	TBM2F6	Sessa et al. (2012)	Sessa et al. (2009)	ACh-1 Rep 4	86175	Mixed (glauconitic-carbonate)	Sand	-	Paleocene	32.2	-88	35	-69.8	Selandian	Midway	Porters Creek	Matthews Landing	5	USA	Alabama	Choctaw
822	Mollusca	Bivalvia	Nuculanida	Nuculanoidea	Nuculanidae	Jupiteria		FALSE	smirna		FALSE		Jupiteria smirna	1	TD	M2	F2	TDM2F2	Sessa et al. (2012)	Sessa et al. (2009)	ACh-1 Rep 4	86175	Mixed (glauconitic-carbonate)	Sand	-	Paleocene	32.2	-88	35	-69.8	Selandian	Midway	Porters Creek	Matthews Landing	5	USA	Alabama	Choctaw
823	Mollusca	Gastropoda	Littorinimorpha	Littorinoidea	Littorinidae	Lacuna		FALSE	sp.	informal	TRUE		Lacuna sp.	3	TB	M2	F4/F6	TBM2F4/F6	Sessa et al. (2012)	Sessa et al. (2009)	ACh-1 Rep 4	86175	Mixed (glauconitic-carbonate)	Sand	-	Paleocene	32.2	-88	35	-69.8	Selandian	Midway	Porters Creek	Matthews Landing	5	USA	Alabama	Choctaw
824	Mollusca	Gastropoda	Neogastropoda	Buccinoidea	Fasciolariidae	Latirus	cf.	TRUE	biplicatus		FALSE		Latirus biplicatus	1	TA	M2	F6	TAM2F6	Sessa et al. (2012)	Sessa et al. (2009)	ACh-1 Rep 4	86175	Mixed (glauconitic-carbonate)	Sand	-	Paleocene	32.2	-88	35	-69.8	Selandian	Midway	Porters Creek	Matthews Landing	5	USA	Alabama	Choctaw
825	Mollusca	Bivalvia	Cardiida	Cardioidea	Cardiidae	Nemocardium		FALSE	sp.	informal	TRUE		Nemocardium sp.	20	TD	M3	F1	TDM3F1	Sessa et al. (2012)	Sessa et al. (2009)	ACh-1 Rep 4	86175	Mixed (glauconitic-carbonate)	Sand	-	Paleocene	32.2	-88	35	-69.8	Selandian	Midway	Porters Creek	Matthews Landing	5	USA	Alabama	Choctaw
826	Mollusca	Bivalvia	Nuculida	Nuculoidea	Nuculidae	Nucula		FALSE	mediavia		FALSE		Nucula mediavia	1	TC	M2	F2	TCM2F2	Sessa et al. (2012)	Sessa et al. (2009)	ACh-1 Rep 4	86175	Mixed (glauconitic-carbonate)	Sand	-	Paleocene	32.2	-88	35	-69.8	Selandian	Midway	Porters Creek	Matthews Landing	5	USA	Alabama	Choctaw
827	Mollusca	Gastropoda	Neogastropoda	Conoidea	Raphitomidae	Pleurotomella		FALSE	whitfieldi		FALSE		Pleurotomella whitfieldi	2	TA	M2	F6	TAM2F6	Sessa et al. (2012)	Sessa et al. (2009)	ACh-1 Rep 4	86175	Mixed (glauconitic-carbonate)	Sand	-	Paleocene	32.2	-88	35	-69.8	Selandian	Midway	Porters Creek	Matthews Landing	5	USA	Alabama	Choctaw
828	Mollusca	Bivalvia	Pectinida	Pectinoidea	Propeamussiidae	Propeamussium		FALSE	alabamense		FALSE		Propeamussium alabamense	54	TAn	M1	F6	TAnM1F6	Sessa et al., 2012	Sessa et al. (2009)	ACh-1 Rep 4	86175	Mixed (glauconitic-carbonate)	Sand	-	Paleocene	32.2	-88	35	-69.8	Selandian	Midway	Porters Creek	Matthews Landing	5	USA	Alabama	Choctaw
829	Mollusca	Gastropoda	Cephalaspidea	Bulloidea	Retusidae	Retusa		FALSE	sp.	informal	TRUE		Retusa sp.	8	TA	M2	F6	TAM2F6	Sessa et al. (2012)	Sessa et al. (2009)	ACh-1 Rep 4	86175	Mixed (glauconitic-carbonate)	Sand	-	Paleocene	32.2	-88	35	-69.8	Selandian	Midway	Porters Creek	Matthews Landing	5	USA	Alabama	Choctaw
830	Mollusca	Bivalvia	Nuculanida	Nuculanoidea	Nuculanidae	Saccella		FALSE	quercollis		FALSE		Saccella quercollis	2	TD	M2	F2	TDM2F2	Sessa et al. (2012)	Sessa et al. (2009)	ACh-1 Rep 4	86175	Mixed (glauconitic-carbonate)	Sand	-	Paleocene	32.2	-88	35	-69.8	Selandian	Midway	Porters Creek	Matthews Landing	5	USA	Alabama	Choctaw
831	Mollusca	Bivalvia	Carditida	Carditoidea	Carditidae	Venericardia		FALSE	sp.	informal	TRUE		Venericardia sp.	10	TC	M3	F1	TCM3F1	Sessa et al. (2012)	Sessa et al. (2009)	ACh-1 Rep 4	86175	Mixed (glauconitic-carbonate)	Sand	-	Paleocene	32.2	-88	35	-69.8	Selandian	Midway	Porters Creek	Matthews Landing	5	USA	Alabama	Choctaw
832	Mollusca	Bivalvia	Carditida	Crassatelloidea	Crassatellidae	Bathytormus		FALSE	flexurus		FALSE		Bathytormus flexurus	14	TA	M3	F1	TAM3F1	Sessa et al. (2012)	Toulmin (1977)	ACh-10 (Moodys Branch)	3503	Mixed (glauconitic-carbonate)	Sand	-	Eocene	31.9	-88.3	32.5	-79.4	Bartonian	Jackson	Moodys Branch	-	15	USA	Alabama	Choctaw
833	Mollusca	Bivalvia	Myida	Myoidea	Corbulidae	Caestocorbula		FALSE	wailesiana		FALSE		Caestocorbula wailesiana	4	TD	M4	F1	TDM4F1	Sessa et al. (2012)	Toulmin (1977)	ACh-10 (Moodys Branch)	3503	Mixed (glauconitic-carbonate)	Sand	-	Eocene	31.9	-88.3	32.5	-79.4	Bartonian	Jackson	Moodys Branch	-	15	USA	Alabama	Choctaw
834	Mollusca	Bivalvia	Venerida	Veneroidea	Veneridae	Callista		FALSE	annexa		FALSE		Callista annexa	55	TD	M3	F1	TDM3F1	Sessa et al. (2012)	Toulmin (1977)	ACh-10 (Moodys Branch)	3503	Mixed (glauconitic-carbonate)	Sand	-	Eocene	31.9	-88.3	32.5	-79.4	Bartonian	Jackson	Moodys Branch	-	15	USA	Alabama	Choctaw
835	Mollusca	Gastropoda	Littorinimorpha	Stromboidea	Strombidae	Calyptraphorus		FALSE	stamineus		FALSE		Calyptraphorus stamineus	42	TA	M2	F4	TAM2F4	Sessa et al. (2012)	Toulmin (1977)	ACh-10 (Moodys Branch)	3503	Mixed (glauconitic-carbonate)	Sand	-	Eocene	31.9	-88.3	32.5	-79.4	Bartonian	Jackson	Moodys Branch	-	15	USA	Alabama	Choctaw
836	Mollusca	Bivalvia	Myida	Myoidea	Corbulidae	Caryocorbula		FALSE	densata		FALSE		Caryocorbula densata	1	TD	M4	F1	TDM4F1	Sessa et al. (2012)	Toulmin (1977)	ACh-10 (Moodys Branch)	3503	Mixed (glauconitic-carbonate)	Sand	-	Eocene	31.9	-88.3	32.5	-79.4	Bartonian	Jackson	Moodys Branch	-	15	USA	Alabama	Choctaw
837	Mollusca	Bivalvia	Myida	Myoidea	Corbulidae	Caryocorbula		FALSE	deshayesii		FALSE		Caryocorbula deshayesii	13	TD	M4	F1	TDM4F1	Sessa et al. (2012)	Toulmin (1977)	ACh-10 (Moodys Branch)	3503	Mixed (glauconitic-carbonate)	Sand	-	Eocene	31.9	-88.3	32.5	-79.4	Bartonian	Jackson	Moodys Branch	-	15	USA	Alabama	Choctaw
838	Mollusca	Gastropoda	Neogastropoda	Buccinoidea	Fasciolariidae	Clavilithes		FALSE	humerosus		FALSE		Clavilithes humerosus	1	TA	M2	F6	TAM2F6	Sessa et al. (2012)	Toulmin (1977)	ACh-10 (Moodys Branch)	3503	Mixed (glauconitic-carbonate)	Sand	-	Eocene	31.9	-88.3	32.5	-79.4	Bartonian	Jackson	Moodys Branch	-	15	USA	Alabama	Choctaw
839	Mollusca	Gastropoda	Neogastropoda	Conoidea	Conidae	Conus		FALSE	sauridens		FALSE		Conus sauridens	1	TA	M2	F6	TAM2F6	Kohn, 2001.	Toulmin (1977)	ACh-10 (Moodys Branch)	3503	Mixed (glauconitic-carbonate)	Sand	-	Eocene	31.9	-88.3	32.5	-79.4	Bartonian	Jackson	Moodys Branch	-	15	USA	Alabama	Choctaw
840	Mollusca	Bivalvia	Pectinida	Pectinoidea	Pectinidae	Eburneopecten		FALSE	scintillatus		FALSE		Eburneopecten scintillatus	8	TA	M4	F1	TAM4F1	Stilwell, 1998	Toulmin (1977)	ACh-10 (Moodys Branch)	3503	Mixed (glauconitic-carbonate)	Sand	-	Eocene	31.9	-88.3	32.5	-79.4	Bartonian	Jackson	Moodys Branch	-	15	USA	Alabama	Choctaw
841	Mollusca	Gastropoda	Neogastropoda	Conoidea	Borsoniidae	Genota		FALSE	heilprini		FALSE		Genota heilprini	1	TA	M2	F6	TAM2F6	based on superfamily	Toulmin (1977)	ACh-10 (Moodys Branch)	3503	Mixed (glauconitic-carbonate)	Sand	-	Eocene	31.9	-88.3	32.5	-79.4	Bartonian	Jackson	Moodys Branch	-	15	USA	Alabama	Choctaw
842	Mollusca	Bivalvia	Ostreida	Ostreoidea	Ostreidae	Gigantostrea		FALSE	trigonalis		FALSE		Gigantostrea trigonalis	1	TA	M6	F1	TAM6F1	Sessa et al. (2012)	Toulmin (1977)	ACh-10 (Moodys Branch)	3503	Mixed (glauconitic-carbonate)	Sand	-	Eocene	31.9	-88.3	32.5	-79.4	Bartonian	Jackson	Moodys Branch	-	15	USA	Alabama	Choctaw
843	Mollusca	Bivalvia	Arcida	Arcoidea	Glycymerididae	Glycymeris		FALSE	filosa		FALSE		Glycymeris filosa	8	TA	M3	F1	TAM3F1	Graham Oliver & Holmes, 2006.	Toulmin (1977)	ACh-10 (Moodys Branch)	3503	Mixed (glauconitic-carbonate)	Sand	-	Eocene	31.9	-88.3	32.5	-79.4	Bartonian	Jackson	Moodys Branch	-	15	USA	Alabama	Choctaw
844	Mollusca	Gastropoda	Caenogastropoda	Cerithioidea	Turritellidae	Haustator		FALSE	perdita		FALSE		Haustator perdita	12	TA	M2	F1	TAM2F1	Sessa et al. (2012)	Toulmin (1977)	ACh-10 (Moodys Branch)	3503	Mixed (glauconitic-carbonate)	Sand	-	Eocene	31.9	-88.3	32.5	-79.4	Bartonian	Jackson	Moodys Branch	-	15	USA	Alabama	Choctaw
845	Mollusca	Gastropoda	Caenogastropoda	Cerithioidea	Turritellidae	Kapalmerella		FALSE	arenicola		FALSE		Kapalmerella arenicola	18	TA	M2	F1	TAM2F1	based on family	Toulmin (1977)	ACh-10 (Moodys Branch)	3503	Mixed (glauconitic-carbonate)	Sand	-	Eocene	31.9	-88.3	32.5	-79.4	Bartonian	Jackson	Moodys Branch	-	15	USA	Alabama	Choctaw
846	Mollusca	Bivalvia	Carditida	Crassatelloidea	Astartidae	Lirodiscus		FALSE	jacksonensis		FALSE		Lirodiscus jacksonensis	1	TC	M3	F1	TCM3F1	Sessa et al. (2012)	Toulmin (1977)	ACh-10 (Moodys Branch)	3503	Mixed (glauconitic-carbonate)	Sand	-	Eocene	31.9	-88.3	32.5	-79.4	Bartonian	Jackson	Moodys Branch	-	15	USA	Alabama	Choctaw
847	Mollusca	Bivalvia	Carditida	Crassatelloidea	Astartidae	Lirodiscus		FALSE	scintillatus		FALSE		Lirodiscus scintillatus	1	TC	M3	F1	TCM3F1	Sessa et al. (2012)	Toulmin (1977)	ACh-10 (Moodys Branch)	3503	Mixed (glauconitic-carbonate)	Sand	-	Eocene	31.9	-88.3	32.5	-79.4	Bartonian	Jackson	Moodys Branch	-	15	USA	Alabama	Choctaw
848	Mollusca	Gastropoda	Littorinimorpha	Naticoidea	Naticidae	Natica		FALSE	permunda		FALSE		Natica permunda	2	TB	M2	F6	TBM2F6	Sessa et al. (2012)	Toulmin (1977)	ACh-10 (Moodys Branch)	3503	Mixed (glauconitic-carbonate)	Sand	-	Eocene	31.9	-88.3	32.5	-79.4	Bartonian	Jackson	Moodys Branch	-	15	USA	Alabama	Choctaw
849	Mollusca	Bivalvia	Cardiida	Cardioidea	Cardiidae	Nemocardium		FALSE	nicolletti		FALSE		Nemocardium nicolletti	2	TD	M3	F1	TDM3F1	Sessa et al. (2012)	Toulmin (1977)	ACh-10 (Moodys Branch)	3503	Mixed (glauconitic-carbonate)	Sand	-	Eocene	31.9	-88.3	32.5	-79.4	Bartonian	Jackson	Moodys Branch	-	15	USA	Alabama	Choctaw
850	Mollusca	Bivalvia	Nuculida	Nuculoidea	Nuculidae	Nucula		FALSE	spheniopsis		FALSE		Nucula spheniopsis	34	TC	M2	F2	TCM2F2	Sessa et al. (2012)	Toulmin (1977)	ACh-10 (Moodys Branch)	3503	Mixed (glauconitic-carbonate)	Sand	-	Eocene	31.9	-88.3	32.5	-79.4	Bartonian	Jackson	Moodys Branch	-	15	USA	Alabama	Choctaw
851	Mollusca	Bivalvia	Nuculanida	Nuculanoidea	Nuculanidae	Nuculana		FALSE	multilineata		FALSE		Nuculana multilineata	2	TD	M2	F2	TDM2F2	Sessa et al. (2012)	Toulmin (1977)	ACh-10 (Moodys Branch)	3503	Mixed (glauconitic-carbonate)	Sand	-	Eocene	31.9	-88.3	32.5	-79.4	Bartonian	Jackson	Moodys Branch	-	15	USA	Alabama	Choctaw
852	Mollusca	Bivalvia	Ostreida	Ostreoidea	Ostreidae	Ostrea		FALSE	sp.	informal	TRUE		Ostrea sp.	2	TA	M6	F1	TAM6F1	Sessa et al. (2012)	Toulmin (1977)	ACh-10 (Moodys Branch)	3503	Mixed (glauconitic-carbonate)	Sand	-	Eocene	31.9	-88.3	32.5	-79.4	Bartonian	Jackson	Moodys Branch	-	15	USA	Alabama	Choctaw
853	Mollusca	Bivalvia	Venerida	Veneroidea	Veneridae	Pitar		FALSE	securiformis		FALSE		Pitar securiformis	4	TDb	M3	F1	TDM3F1	Sessa et al. (2012)	Toulmin (1977)	ACh-10 (Moodys Branch)	3503	Mixed (glauconitic-carbonate)	Sand	-	Eocene	31.9	-88.3	32.5	-79.4	Bartonian	Jackson	Moodys Branch	-	15	USA	Alabama	Choctaw
854	Mollusca	Gastropoda	Neogastropoda	Conoidea	Drilliidae	Pleurofusia		FALSE	collaris		FALSE		Pleurofusia collaris	1	TA	M2	F6	TAM2F6	Sessa et al. (2012)	Toulmin (1977)	ACh-10 (Moodys Branch)	3503	Mixed (glauconitic-carbonate)	Sand	-	Eocene	31.9	-88.3	32.5	-79.4	Bartonian	Jackson	Moodys Branch	-	15	USA	Alabama	Choctaw
855	Mollusca	Gastropoda	Littorinimorpha	Naticoidea	Naticidae	Polinices		FALSE	weisbordi		FALSE		Polinices weisbordi	3	TB	M2	F6	TBM2F6	Sessa et al. (2012)	Toulmin (1977)	ACh-10 (Moodys Branch)	3503	Mixed (glauconitic-carbonate)	Sand	-	Eocene	31.9	-88.3	32.5	-79.4	Bartonian	Jackson	Moodys Branch	-	15	USA	Alabama	Choctaw
856	Mollusca	Gastropoda	Neogastropoda	Olivoidea	Pseudolividae	Pseudoliva		FALSE	perspectiva		FALSE		Pseudoliva perspectiva	3	TA	M2	F6	TAM2F6	Sessa et al. (2012)	Toulmin (1977)	ACh-10 (Moodys Branch)	3503	Mixed (glauconitic-carbonate)	Sand	-	Eocene	31.9	-88.3	32.5	-79.4	Bartonian	Jackson	Moodys Branch	-	15	USA	Alabama	Choctaw
857	Mollusca	Gastropoda	Neogastropoda	Olivoidea	Pseudolividae	Pseudoliva		FALSE	vetusta		FALSE		Pseudoliva vetusta	1	TA	M2	F6	TAM2F6	Sessa et al. (2012)	Toulmin (1977)	ACh-10 (Moodys Branch)	3503	Mixed (glauconitic-carbonate)	Sand	-	Eocene	31.9	-88.3	32.5	-79.4	Bartonian	Jackson	Moodys Branch	-	15	USA	Alabama	Choctaw
858	Mollusca	Bivalvia	Lucinida	Lucinoidea	Lucinidae	Saxolucina		FALSE	gaufia		FALSE		Saxolucina gaufia	1	TD	M3	F3	TDM3F3	Sessa et al. (2012)	Toulmin (1977)	ACh-10 (Moodys Branch)	3503	Mixed (glauconitic-carbonate)	Sand	-	Eocene	31.9	-88.3	32.5	-79.4	Bartonian	Jackson	Moodys Branch	-	15	USA	Alabama	Choctaw
859	Mollusca	Bivalvia	Venerida	Mactroidea	Mactridae	Spisula		FALSE	sp.	informal	TRUE		Spisula sp.	1	TD	M3	F2	TDM3F2	Sessa et al. (2012)	Toulmin (1977)	ACh-10 (Moodys Branch)	3503	Mixed (glauconitic-carbonate)	Sand	-	Eocene	31.9	-88.3	32.5	-79.4	Bartonian	Jackson	Moodys Branch	-	15	USA	Alabama	Choctaw
860	Mollusca	Bivalvia	Cardiida	Tellinoidea	Tellinidae	Tellina		FALSE	linifera		FALSE		Tellina linifera	4	TD	M3	F2	TDM3F2	Sessa et al. (2012)	Toulmin (1977)	ACh-10 (Moodys Branch)	3503	Mixed (glauconitic-carbonate)	Sand	-	Eocene	31.9	-88.3	32.5	-79.4	Bartonian	Jackson	Moodys Branch	-	15	USA	Alabama	Choctaw
861	Mollusca	Gastropoda	Heterobranchia	Acteonoidea	Acteonidae	Tornatellaea		FALSE	lata		FALSE		Tornatellaea lata	20	TA	M2	F6	TAM2F6	Sessa et al. (2012)	Toulmin (1977)	ACh-10 (Moodys Branch)	3503	Mixed (glauconitic-carbonate)	Sand	-	Eocene	31.9	-88.3	32.5	-79.4	Bartonian	Jackson	Moodys Branch	-	15	USA	Alabama	Choctaw
862	Mollusca	Gastropoda	Neogastropoda	Buccinoidea	Fasciolariidae	Tritonoatractus		FALSE	pearlensis		FALSE		Tritonoatractus pearlensis	3	TA	M2	F6	TAM2F6	based on family	Toulmin (1977)	ACh-10 (Moodys Branch)	3503	Mixed (glauconitic-carbonate)	Sand	-	Eocene	31.9	-88.3	32.5	-79.4	Bartonian	Jackson	Moodys Branch	-	15	USA	Alabama	Choctaw
863	Mollusca	Gastropoda	Littorinimorpha	Calyptraeoidea	Calyptraeidae	Trochita		FALSE	aperta		FALSE		Trochita aperta	1	TA	M3	F1	TAM3F1	Sessa et al. (2012)	Toulmin (1977)	ACh-10 (Moodys Branch)	3503	Mixed (glauconitic-carbonate)	Sand	-	Eocene	31.9	-88.3	32.5	-79.4	Bartonian	Jackson	Moodys Branch	-	15	USA	Alabama	Choctaw
864	Mollusca	Bivalvia	Carditida	Carditoidea	Carditidae	Venericardia		FALSE	apodensata		FALSE		Venericardia apodensata	2	TC	M3	F1	TCM3F1	Sessa et al. (2012)	Toulmin (1977)	ACh-10 (Moodys Branch)	3503	Mixed (glauconitic-carbonate)	Sand	-	Eocene	31.9	-88.3	32.5	-79.4	Bartonian	Jackson	Moodys Branch	-	15	USA	Alabama	Choctaw
865	Mollusca	Bivalvia	Carditida	Carditoidea	Carditidae	Venericardia		FALSE	diversidentata		FALSE		Venericardia diversidentata	9	TC	M3	F1	TCM3F1	Sessa et al. (2012)	Toulmin (1977)	ACh-10 (Moodys Branch)	3503	Mixed (glauconitic-carbonate)	Sand	-	Eocene	31.9	-88.3	32.5	-79.4	Bartonian	Jackson	Moodys Branch	-	15	USA	Alabama	Choctaw
866	Mollusca	Bivalvia	Carditida	Carditoidea	Carditidae	Venericardia		FALSE	sp.	informal	TRUE		Venericardia sp.	6	TC	M3	F1	TCM3F1	Sessa et al. (2012)	Toulmin (1977)	ACh-10 (Moodys Branch)	3503	Mixed (glauconitic-carbonate)	Sand	-	Eocene	31.9	-88.3	32.5	-79.4	Bartonian	Jackson	Moodys Branch	-	15	USA	Alabama	Choctaw
867	Mollusca	Gastropoda	Neogastropoda	Olivoidea	Olividae	Agaronia		FALSE	sp.	informal	TRUE		Agaronia sp.	1	TA	M2	F6	TAM2F6	Sessa et al. (2012)	Toulmin (1977)	ACh-11	80778	Glauconitic	Marl	Sand	Eocene	32.1	-88.2	34.1	-73.7	Ypresian	Wilcox	Hatchetigbee	Bashi Marl	8	USA	Alabama	Choctaw
868	Mollusca	Gastropoda	Littorinimorpha	Naticoidea	Naticidae	Natica	""	TRUE	sp.	informal	TRUE		Natica sp.	3	TB	M2	F6	TBM2F6	Sessa et al. (2012)	Toulmin (1977)	ACh-11	80778	Glauconitic	Marl	Sand	Eocene	32.1	-88.2	34.1	-73.7	Ypresian	Wilcox	Hatchetigbee	Bashi Marl	8	USA	Alabama	Choctaw
869	Mollusca	Gastropoda	Neogastropoda	Buccinoidea	Buccinidae	Penion		FALSE	gracilis		FALSE		Penion gracilis	1	TA	M2	F6	TAM2F6	based on family	Toulmin (1977)	ACh-11	80778	Glauconitic	Marl	Sand	Eocene	32.1	-88.2	34.1	-73.7	Ypresian	Wilcox	Hatchetigbee	Bashi Marl	8	USA	Alabama	Choctaw
870	Mollusca	Gastropoda	Caenogastropoda	Cerithioidea	Turritellidae	Turritella		FALSE	gilberti		FALSE		Turritella gilberti	2	TA	M2	F1	TAM2F1	Sessa et al. (2012)	Toulmin (1977)	ACh-11	80778	Glauconitic	Marl	Sand	Eocene	32.1	-88.2	34.1	-73.7	Ypresian	Wilcox	Hatchetigbee	Bashi Marl	8	USA	Alabama	Choctaw
871	Mollusca	Bivalvia	Carditida	Carditoidea	Carditidae	Venericardia		FALSE	bashiplata		FALSE		Venericardia bashiplata	9	TC	M3	F1	TCM3F1	Sessa et al. (2012)	Toulmin (1977)	ACh-11	80778	Glauconitic	Marl	Sand	Eocene	32.1	-88.2	34.1	-73.7	Ypresian	Wilcox	Hatchetigbee	Bashi Marl	8	USA	Alabama	Choctaw
872	Mollusca	Bivalvia	Carditida	Crassatelloidea	Crassatellidae	Crassatella		FALSE	tumidula		FALSE		Crassatella tumidula	5	TA	M3	F1	TAM3F1	Sessa et al. (2012)	Toulmin (1977)	ACh-12	80670	Glauconitic	Sand	-	Paleocene	32.1	-88.2	34.1	-73.7	Thanetian	Wilcox	Tuscahoma	Bells Landing	7	USA	Alabama	Choctaw
873	Mollusca	Bivalvia	Arcida	Arcoidea	Glycymerididae	Glycymeris		FALSE	idonea		FALSE		Glycymeris idonea	3	TA	M3	F1	TAM3F1	Graham Oliver & Holmes, 2006.	Toulmin (1977)	ACh-12	80670	Glauconitic	Sand	-	Paleocene	32.1	-88.2	34.1	-73.7	Thanetian	Wilcox	Tuscahoma	Bells Landing	7	USA	Alabama	Choctaw
874	Mollusca	Gastropoda	Caenogastropoda	Cerithioidea	Turritellidae	Kapalmerella		FALSE	mortoni		FALSE		Kapalmerella mortoni	7	TA	M2	F1	TAM2F1	based on family	Toulmin (1977)	ACh-12	80670	Glauconitic	Sand	-	Paleocene	32.1	-88.2	34.1	-73.7	Thanetian	Wilcox	Tuscahoma	Bells Landing	7	USA	Alabama	Choctaw
875	Mollusca	Bivalvia	Ostreida	Ostreoidea	Ostreidae	Ostrea		FALSE	sinuosa		FALSE		Ostrea sinuosa	7	TA	M6	F1	TAM6F1	Sessa et al. (2012)	Toulmin (1977)	ACh-12	80670	Glauconitic	Sand	-	Paleocene	32.1	-88.2	34.1	-73.7	Thanetian	Wilcox	Tuscahoma	Bells Landing	7	USA	Alabama	Choctaw
876	Mollusca	Gastropoda	Caenogastropoda	Cerithioidea	Turritellidae	Turritella		FALSE	sp.	informal	TRUE		Turritella sp.	12	TA	M2	F1	TAM2F1	Sessa et al. (2012)	Toulmin (1977)	ACh-12	80670	Glauconitic	Sand	-	Paleocene	32.1	-88.2	34.1	-73.7	Thanetian	Wilcox	Tuscahoma	Bells Landing	7	USA	Alabama	Choctaw
877	Mollusca	Bivalvia	Pectinida	Anomioidea	Anomiidae	Anomia		FALSE	ephippioides		FALSE		Anomia ephippioides	1	TA	M6	F1	TAM6F1	Sessa et al. (2012)	Toulmin (1977)	ACh-13	81211	Mixed (glauconitic-carbonate)	Sand	Silt	Eocene	31.9	-88.3	33.1	-77.1	Lutetian	Claiborne	Lisbon	Lower	11	USA	Alabama	Choctaw
878	Mollusca	Bivalvia	Pectinida	Pectinoidea	Pectinidae	Chlamys		FALSE	clarkeana		FALSE		Chlamys clarkeana	4	TA	M4	F1	TAM4F1	Sessa et al. (2012)	Toulmin (1977)	ACh-13	81211	Mixed (glauconitic-carbonate)	Sand	Silt	Eocene	31.9	-88.3	33.1	-77.1	Lutetian	Claiborne	Lisbon	Lower	11	USA	Alabama	Choctaw
879	Mollusca	Bivalvia	Carditida	Crassatelloidea	Crassatellidae	Crassatella		FALSE	trapaquara		FALSE		Crassatella trapaquara	1	TA	M3	F1	TAM3F1	Sessa et al. (2012)	Toulmin (1977)	ACh-13	81211	Mixed (glauconitic-carbonate)	Sand	Silt	Eocene	31.9	-88.3	33.1	-77.1	Lutetian	Claiborne	Lisbon	Lower	11	USA	Alabama	Choctaw
880	Mollusca	Bivalvia	Ostreida	Ostreoidea	Ostreidae	Cubitostrea		FALSE	smithvillensis		FALSE		Cubitostrea smithvillensis	9	TA	M6	F1	TAM6F1	Sessa et al. (2012)	Toulmin (1977)	ACh-13	81211	Mixed (glauconitic-carbonate)	Sand	Silt	Eocene	31.9	-88.3	33.1	-77.1	Lutetian	Claiborne	Lisbon	Lower	11	USA	Alabama	Choctaw
882	Mollusca	Gastropoda	Caenogastropoda	Cerithioidea	Turritellidae	Mesalia		FALSE	claibornensis		FALSE		Mesalia claibornensis	1	TA	M2	F1	TAM2F1	Sessa et al. (2012)	Toulmin (1977)	ACh-13	81211	Mixed (glauconitic-carbonate)	Sand	Silt	Eocene	31.9	-88.3	33.1	-77.1	Lutetian	Claiborne	Lisbon	Lower	11	USA	Alabama	Choctaw
883	Mollusca	Bivalvia	Arcida	Arcoidea	Noetiidae	Pachecoa		FALSE	declivis		FALSE		Pachecoa declivis	1	TA	M4	F1	TAM4F1	Graham Oliver & Holmes, 2006.	Toulmin (1977)	ACh-13	81211	Mixed (glauconitic-carbonate)	Sand	Silt	Eocene	31.9	-88.3	33.1	-77.1	Lutetian	Claiborne	Lisbon	Lower	11	USA	Alabama	Choctaw
884	Mollusca	Gastropoda	Neogastropoda	Olivoidea	Pseudolividae	Pseudoliva		FALSE	vetusta		FALSE		Pseudoliva vetusta	1	TA	M2	F6	TAM2F6	Sessa et al. (2012)	Toulmin (1977)	ACh-13	81211	Mixed (glauconitic-carbonate)	Sand	Silt	Eocene	31.9	-88.3	33.1	-77.1	Lutetian	Claiborne	Lisbon	Lower	11	USA	Alabama	Choctaw
886	Mollusca	Gastropoda	Caenogastropoda	Cerithioidea	Turritellidae	Turritella		FALSE	lisbonensis		FALSE		Turritella lisbonensis	1	TA	M2	F1	TAM2F1	Sessa et al. (2012)	Toulmin (1977)	ACh-13	81211	Mixed (glauconitic-carbonate)	Sand	Silt	Eocene	31.9	-88.3	33.1	-77.1	Lutetian	Claiborne	Lisbon	Lower	11	USA	Alabama	Choctaw
885	Mollusca	Gastropoda	Caenogastropoda	Cerithioidea	Turritellidae	Turritella		FALSE	nasuta		FALSE		Turritella nasuta	5	TA	M2	F1	TAM2F1	Sessa et al. (2012)	Toulmin (1977)	ACh-13	81211	Mixed (glauconitic-carbonate)	Sand	Silt	Eocene	31.9	-88.3	33.1	-77.1	Lutetian	Claiborne	Lisbon	Lower	11	USA	Alabama	Choctaw
881	Mollusca	Bivalvia	Carditida	Carditoidea	Carditidae	Venericardia		FALSE	declivis		FALSE		Venericardia declivis	2	TC	M3	F1	TCM3F1	Sessa et al. (2012)	Toulmin (1977)	ACh-13	81211	Mixed (glauconitic-carbonate)	Sand	Silt	Eocene	31.9	-88.3	33.1	-77.1	Lutetian	Claiborne	Lisbon	Lower	11	USA	Alabama	Choctaw
887	Mollusca	Bivalvia	Carditida	Carditoidea	Carditidae	Venericardia	?	TRUE	densata		FALSE		Venericardia densata	4	TC	M3	F1	TCM3F1	Sessa et al. (2012)	Toulmin (1977)	ACh-13	81211	Mixed (glauconitic-carbonate)	Sand	Silt	Eocene	31.9	-88.3	33.1	-77.1	Lutetian	Claiborne	Lisbon	Lower	11	USA	Alabama	Choctaw
887	Mollusca	Bivalvia	Carditida	Carditoidea	Carditidae	Venericardia		FALSE	nasuta		FALSE		Venericardia nasuta	2	TC	M3	F1	TCM3F1	Sessa et al. (2012)	Toulmin (1977)	ACh-13	81211	Mixed (glauconitic-carbonate)	Sand	Silt	Eocene	31.9	-88.3	33.1	-77.1	Lutetian	Claiborne	Lisbon	Lower	11	USA	Alabama	Choctaw
888	Mollusca	Bivalvia	Myida	Myoidea	Corbulidae	Caryocorbula		FALSE	deusseni		FALSE		Caryocorbula deusseni	6	TD	M4	F1	TDM4F1	Sessa et al. (2012)	Toulmin (1977)	ACh-14	81237	Mixed (glauconitic-carbonate)	Sand	-	Eocene	31.7	-88.3	33.1	-77.1	Lutetian	Claiborne	Lisbon	Upper	13	USA	Alabama	Choctaw
889	Mollusca	Bivalvia	Carditida	Crassatelloidea	Crassatellidae	Crassatella		FALSE	texalta		FALSE		Crassatella texalta	3	TA	M3	F1	TAM3F1	Sessa et al. (2012)	Toulmin (1977)	ACh-14	81237	Mixed (glauconitic-carbonate)	Sand	-	Eocene	31.7	-88.3	33.1	-77.1	Lutetian	Claiborne	Lisbon	Upper	13	USA	Alabama	Choctaw
890	Mollusca	Bivalvia	Ostreida	Ostreoidea	Ostreidae	Cubitostrea		FALSE	sellaeformis		FALSE		Cubitostrea sellaeformis	11	TA	M6	F1	TAM6F1	Sessa et al. (2012)	Toulmin (1977)	ACh-14	81237	Mixed (glauconitic-carbonate)	Sand	-	Eocene	31.7	-88.3	33.1	-77.1	Lutetian	Claiborne	Lisbon	Upper	13	USA	Alabama	Choctaw
891	Mollusca	Bivalvia	Pectinida	Pectinoidea	Pectinidae	Eburneopecten		FALSE	sp.	informal	TRUE		Eburneopecten sp.	2	TA	M4	F1	TAM4F1	Stilwell, 1998	Toulmin (1977)	ACh-14	81237	Mixed (glauconitic-carbonate)	Sand	-	Eocene	31.7	-88.3	33.1	-77.1	Lutetian	Claiborne	Lisbon	Upper	13	USA	Alabama	Choctaw
892	Mollusca	Bivalvia	Arcida	Arcoidea	Glycymerididae	Glycymeris		FALSE	sp.	informal	TRUE		Glycymeris sp.	1	TA	M3	F1	TAM3F1	Graham Oliver & Holmes, 2006.	Toulmin (1977)	ACh-14	81237	Mixed (glauconitic-carbonate)	Sand	-	Eocene	31.7	-88.3	33.1	-77.1	Lutetian	Claiborne	Lisbon	Upper	13	USA	Alabama	Choctaw
893	Mollusca	Gastropoda	Caenogastropoda	Cerithioidea	Turritellidae	Haustator		FALSE	rina		FALSE		Haustator rina	10	TA	M2	F1	TAM2F1	Sessa et al. (2012)	Toulmin (1977)	ACh-14	81237	Mixed (glauconitic-carbonate)	Sand	-	Eocene	31.7	-88.3	33.1	-77.1	Lutetian	Claiborne	Lisbon	Upper	13	USA	Alabama	Choctaw
894	Mollusca	Bivalvia	Myida	Pholadoidea	Teredinidae	Teredo	?	TRUE	simplex		FALSE		Teredo simplex	7	TD	M5	F1	TDM5F1	Sessa et al. (2012)	Toulmin (1977)	ACh-14	81237	Mixed (glauconitic-carbonate)	Sand	-	Eocene	31.7	-88.3	33.1	-77.1	Lutetian	Claiborne	Lisbon	Upper	13	USA	Alabama	Choctaw
895	Mollusca	Gastropoda	Caenogastropoda	Cerithioidea	Turritellidae	Turritella		FALSE	houstonia		FALSE		Turritella houstonia	2	TA	M2	F1	TAM2F1	Sessa et al. (2012)	Toulmin (1977)	ACh-14	81237	Mixed (glauconitic-carbonate)	Sand	-	Eocene	31.7	-88.3	33.1	-77.1	Lutetian	Claiborne	Lisbon	Upper	13	USA	Alabama	Choctaw
896	Mollusca	Gastropoda	Caenogastropoda	Cerithioidea	Turritellidae	Turritella		FALSE	sp.	indet.	TRUE		Turritella sp.	1	TA	M2	F1	TAM2F1	Sessa et al. (2012)	Toulmin (1977)	ACh-14	81237	Mixed (glauconitic-carbonate)	Sand	-	Eocene	31.7	-88.3	33.1	-77.1	Lutetian	Claiborne	Lisbon	Upper	13	USA	Alabama	Choctaw
897	Mollusca	Bivalvia	Carditida	Carditoidea	Carditidae	Venericardia		FALSE	densata		FALSE		Venericardia densata	4	TC	M3	F1	TCM3F1	Sessa et al. (2012)	Toulmin (1977)	ACh-14	81237	Mixed (glauconitic-carbonate)	Sand	-	Eocene	31.7	-88.3	33.1	-77.1	Lutetian	Claiborne	Lisbon	Upper	13	USA	Alabama	Choctaw
898	Mollusca	Bivalvia	Ostreida	Ostreoidea	Ostreidae	Cubitostrea		FALSE	perplicata		FALSE		Cubitostrea perplicata	35	TA	M6	F1	TAM6F1	Sessa et al. (2012)	Toulmin (1977)	ACh-15	81187	Clastic	Clay		Eocene	31.9	-88.3	35.52	-66.41	Ypresian	Claiborne	Tallahatta	Upper	10	USA	Alabama	Choctaw
899	Mollusca	Bivalvia	Nuculanida	Nuculanoidea	Nuculanidae	Calorhadia	?	TRUE	sp.	informal	TRUE		Calorhadia sp.	6	TD	M2	F2	TDM2F2	Sessa et al. (2012)	Toulmin (1977)	ACh-16	81175	Clastic	Clay		Eocene	32.1	-88.2	33.8	-75	Ypresian	Claiborne	Tallahatta	Lower	10	USA	Alabama	Choctaw
900	Mollusca	Bivalvia	Lucinida	Lucinoidea	Lucinidae	Hadralucina	""	TRUE	augustana		FALSE		Hadralucina augustana	2	TD	M3	F3	TDM3F3	Taylor & Glover, 2000	Toulmin (1977)	ACh-16	81175	Clastic	Clay		Eocene	32.1	-88.2	33.8	-75	Ypresian	Claiborne	Tallahatta	Lower	10	USA	Alabama	Choctaw
901	Mollusca	Bivalvia	Carditida	Carditoidea	Carditidae	Venericardia		FALSE	sp.	informal	TRUE		Venericardia sp.	1	TC	M3	F1	TCM3F1	Sessa et al. (2012)	Toulmin (1977)	ACh-16	81175	Clastic	Clay		Eocene	32.1	-88.2	33.8	-75	Ypresian	Claiborne	Tallahatta	Lower	10	USA	Alabama	Choctaw
902	Mollusca	Bivalvia	Myida	Myoidea	Corbulidae	Caestocorbula		FALSE	wailesiana		FALSE		Caestocorbula wailesiana	3	TD	M4	F1	TDM4F1	Sessa et al. (2012)	Toulmin (1977)	ACh-17 (N Creek Clay)	3538	Clastic	Clay		Eocene	31.8	-88.5	32.3	-80.6	Bartonian-Priabonian	Jackson	Yazoo Clay	North Twistwood Creek Clay	16	USA	Alabama	Choctaw
903	Mollusca	Bivalvia	Myida	Myoidea	Corbulidae	Caryocorbula		FALSE	densata		FALSE		Caryocorbula densata	6	TD	M4	F1	TDM4F1	Sessa et al. (2012)	Toulmin (1977)	ACh-17 (N Creek Clay)	3538	Clastic	Clay		Eocene	31.8	-88.5	32.3	-80.6	Bartonian-Priabonian	Jackson	Yazoo Clay	North Twistwood Creek Clay	16	USA	Alabama	Choctaw
904	Mollusca	Bivalvia	Pectinida	Pectinoidea	Pectinidae	Chlamys		FALSE	danvillensis		FALSE		Chlamys danvillensis	4	TA	M4	F1	TAM4F1	Sessa et al. (2012)	Toulmin (1977)	ACh-17 (N Creek Clay)	3538	Clastic	Clay		Eocene	31.8	-88.5	32.3	-80.6	Bartonian-Priabonian	Jackson	Yazoo Clay	North Twistwood Creek Clay	16	USA	Alabama	Choctaw
905	Mollusca	Bivalvia	Pectinida	Pectinoidea	Pectinidae	Eburneopecten		FALSE	scintillatus		FALSE		Eburneopecten scintillatus	1	TA	M4	F1	TAM4F1	Stilwell, 1998	Toulmin (1977)	ACh-17 (N Creek Clay)	3538	Clastic	Clay		Eocene	31.8	-88.5	32.3	-80.6	Bartonian-Priabonian	Jackson	Yazoo Clay	North Twistwood Creek Clay	16	USA	Alabama	Choctaw
906	Mollusca	Bivalvia	Cardiida	Cardioidea	Cardiidae	Laevicardium		FALSE	sp.	informal	TRUE		Laevicardium sp.	1	TD	M3	F1	TDM3F1	based on family	Toulmin (1977)	ACh-17 (N Creek Clay)	3538	Clastic	Clay		Eocene	31.8	-88.5	32.3	-80.6	Bartonian-Priabonian	Jackson	Yazoo Clay	North Twistwood Creek Clay	16	USA	Alabama	Choctaw
907	Mollusca	Bivalvia	Nuculida	Nuculoidea	Nuculidae	Nucula		FALSE	spheniopsis		FALSE		Nucula spheniopsis	1	TC	M2	F2	TCM2F2	Sessa et al. (2012)	Toulmin (1977)	ACh-17 (N Creek Clay)	3538	Clastic	Clay		Eocene	31.8	-88.5	32.3	-80.6	Bartonian-Priabonian	Jackson	Yazoo Clay	North Twistwood Creek Clay	16	USA	Alabama	Choctaw
908	Mollusca	Bivalvia	Ostreida	Ostreoidea	Ostreidae	Ostrea		FALSE	sp.	informal	TRUE		Ostrea sp.	4	TA	M6	F1	TAM6F1	Sessa et al. (2012)	Toulmin (1977)	ACh-17 (N Creek Clay)	3538	Clastic	Clay		Eocene	31.8	-88.5	32.3	-80.6	Bartonian-Priabonian	Jackson	Yazoo Clay	North Twistwood Creek Clay	16	USA	Alabama	Choctaw
909	Mollusca	Bivalvia	Lucinida	Lucinoidea	Lucinidae	Saxolucina		FALSE	gaufia		FALSE		Saxolucina gaufia	17	TD	M3	F3	TDM3F3	Sessa et al. (2012)	Toulmin (1977)	ACh-17 (N Creek Clay)	3538	Clastic	Clay		Eocene	31.8	-88.5	32.3	-80.6	Bartonian-Priabonian	Jackson	Yazoo Clay	North Twistwood Creek Clay	16	USA	Alabama	Choctaw
910	Mollusca	Bivalvia	Carditida	Carditoidea	Carditidae	Venericardia		FALSE	sp.	informal	TRUE		Venericardia sp.	4	TC	M3	F1	TCM3F1	Sessa et al. (2012)	Toulmin (1977)	ACh-17 (N Creek Clay)	3538	Clastic	Clay		Eocene	31.8	-88.5	32.3	-80.6	Bartonian-Priabonian	Jackson	Yazoo Clay	North Twistwood Creek Clay	16	USA	Alabama	Choctaw
911	Mollusca	Bivalvia	Carditida	Crassatelloidea	Crassatellidae	Bathytormus		FALSE	flexurus		FALSE		Bathytormus flexurus	1	TA	M3	F1	TAM3F1	Sessa et al. (2012)	Toulmin (1977)	ACh-18 (Moody Branch)	3504	Clastic	Sand	-	Eocene	31.8	-88.3	32.4	-79.5	Bartonian	Jackson	Moodys Branch	-	15	USA	Alabama	Choctaw
912	Mollusca	Gastropoda	Littorinimorpha	Stromboidea	Strombidae	Calyptraphorus		FALSE	stamineus		FALSE		Calyptraphorus stamineus	9	TA	M2	F4	TAM2F4	Sessa et al. (2012)	Toulmin (1977)	ACh-18 (Moody Branch)	3504	Clastic	Sand	-	Eocene	31.8	-88.3	32.4	-79.5	Bartonian	Jackson	Moodys Branch	-	15	USA	Alabama	Choctaw
913	Mollusca	Bivalvia	Pectinida	Pectinoidea	Pectinidae	Chlamys		FALSE	deshayesii		FALSE		Chlamys deshayesii	3	TA	M4	F1	TAM4F1	Sessa et al. (2012)	Toulmin (1977)	ACh-18 (Moody Branch)	3504	Clastic	Sand	-	Eocene	31.8	-88.3	32.4	-79.5	Bartonian	Jackson	Moodys Branch	-	15	USA	Alabama	Choctaw
914	Mollusca	Bivalvia	Pectinida	Pectinoidea	Pectinidae	Eburneopecten		FALSE	scintillatus		FALSE		Eburneopecten scintillatus	65	TA	M4	F1	TAM4F1	Stilwell, 1998	Toulmin (1977)	ACh-18 (Moody Branch)	3504	Clastic	Sand	-	Eocene	31.8	-88.3	32.4	-79.5	Bartonian	Jackson	Moodys Branch	-	15	USA	Alabama	Choctaw
915	Mollusca	Bivalvia	Ostreida	Ostreoidea	Ostreidae	Gigantostrea		FALSE	trigonalis		FALSE		Gigantostrea trigonalis	8	TA	M6	F1	TAM6F1	Sessa et al. (2012)	Toulmin (1977)	ACh-18 (Moody Branch)	3504	Clastic	Sand	-	Eocene	31.8	-88.3	32.4	-79.5	Bartonian	Jackson	Moodys Branch	-	15	USA	Alabama	Choctaw
916	Mollusca	Gastropoda	Heterobranchia	Acteonoidea	Acteonidae	Tornatellaea		FALSE	lata		FALSE		Tornatellaea lata	1	TA	M2	F6	TAM2F6	Sessa et al. (2012)	Toulmin (1977)	ACh-18 (Moody Branch)	3504	Clastic	Sand	-	Eocene	31.8	-88.3	32.4	-79.5	Bartonian	Jackson	Moodys Branch	-	15	USA	Alabama	Choctaw
917	Mollusca	Gastropoda	Caenogastropoda	Cerithioidea	Turritellidae	Turritella		FALSE	sp.	informal	TRUE		Turritella sp.	12	TA	M2	F1	TAM2F1	Sessa et al. (2012)	Toulmin (1977)	ACh-18 (Moody Branch)	3504	Clastic	Sand	-	Eocene	31.8	-88.3	32.4	-79.5	Bartonian	Jackson	Moodys Branch	-	15	USA	Alabama	Choctaw
918	Mollusca	Bivalvia	Pectinida	Anomioidea	Anomiidae	Anomia		FALSE	sp.	informal	TRUE		Anomia sp.	1	TA	M6	F1	TAM6F1	Sessa et al. (2012)	Toulmin (1977)	ACH-19 (N Creek Clay)	3539	Clastic	Clay	Sand	Eocene	31.8	-88.3	32.4	-79.5	Bartonian-Priabonian	Jackson	Yazoo Clay	North Twistwood Creek Clay	16	USA	Alabama	Choctaw
919	Mollusca	Bivalvia	Ostreida	Pinnoidea	Pinnidae	Atrina		FALSE	jacksoniana		FALSE		Atrina jacksoniana	3	TB	M6	F1	TBM6F1	Sessa et al. (2012)	Toulmin (1977)	ACH-19 (N Creek Clay)	3539	Clastic	Clay	Sand	Eocene	31.8	-88.3	32.4	-79.5	Bartonian-Priabonian	Jackson	Yazoo Clay	North Twistwood Creek Clay	16	USA	Alabama	Choctaw
920	Mollusca	Bivalvia	Myida	Myoidea	Corbulidae	Caestocorbula		FALSE	wailesiana		FALSE		Caestocorbula wailesiana	34	TD	M4	F1	TDM4F1	Sessa et al. (2012)	Toulmin (1977)	ACH-19 (N Creek Clay)	3539	Clastic	Clay	Sand	Eocene	31.8	-88.3	32.4	-79.5	Bartonian-Priabonian	Jackson	Yazoo Clay	North Twistwood Creek Clay	16	USA	Alabama	Choctaw
921	Mollusca	Bivalvia	Venerida	Veneroidea	Veneridae	Callista		FALSE	annexa		FALSE		Callista annexa	14	TD	M3	F1	TDM3F1	Sessa et al. (2012)	Toulmin (1977)	ACH-19 (N Creek Clay)	3539	Clastic	Clay	Sand	Eocene	31.8	-88.3	32.4	-79.5	Bartonian-Priabonian	Jackson	Yazoo Clay	North Twistwood Creek Clay	16	USA	Alabama	Choctaw
922	Mollusca	Bivalvia	Venerida	Veneroidea	Veneridae	Callista		FALSE	sp.	informal	TRUE		Callista sp.	7	TD	M3	F1	TDM3F1	Sessa et al. (2012)	Toulmin (1977)	ACH-19 (N Creek Clay)	3539	Clastic	Clay	Sand	Eocene	31.8	-88.3	32.4	-79.5	Bartonian-Priabonian	Jackson	Yazoo Clay	North Twistwood Creek Clay	16	USA	Alabama	Choctaw
932	Mollusca	Bivalvia	Nuculanida	Nuculanoidea	Nuculanidae	Calorhadia		FALSE	mater		FALSE		Calorhadia mater	1	TD	M2	F2	TDM2F2	Sessa et al. (2012)	Toulmin (1977)	ACH-19 (N Creek Clay)	3539	Clastic	Clay	Sand	Eocene	31.8	-88.3	32.4	-79.5	Bartonian-Priabonian	Jackson	Yazoo Clay	North Twistwood Creek Clay	16	USA	Alabama	Choctaw
923	Mollusca	Bivalvia	Myida	Myoidea	Corbulidae	Caryocorbula		FALSE	densata		FALSE		Caryocorbula densata	5	TD	M4	F1	TDM4F1	Sessa et al. (2012)	Toulmin (1977)	ACH-19 (N Creek Clay)	3539	Clastic	Clay	Sand	Eocene	31.8	-88.3	32.4	-79.5	Bartonian-Priabonian	Jackson	Yazoo Clay	North Twistwood Creek Clay	16	USA	Alabama	Choctaw
924	Mollusca	Bivalvia	Myida	Myoidea	Corbulidae	Caryocorbula		FALSE	willistoni		FALSE		Caryocorbula willistoni	17	TD	M4	F1	TDM4F1	Sessa et al. (2012)	Toulmin (1977)	ACH-19 (N Creek Clay)	3539	Clastic	Clay	Sand	Eocene	31.8	-88.3	32.4	-79.5	Bartonian-Priabonian	Jackson	Yazoo Clay	North Twistwood Creek Clay	16	USA	Alabama	Choctaw
926	Mollusca	Bivalvia	Pectinida	Pectinoidea	Pectinidae	Chlamys		FALSE	danvillensis		FALSE		Chlamys danvillensis	100	TA	M4	F1	TAM4F1	Sessa et al. (2012)	Toulmin (1977)	ACH-19 (N Creek Clay)	3539	Clastic	Clay	Sand	Eocene	31.8	-88.3	32.4	-79.5	Bartonian-Priabonian	Jackson	Yazoo Clay	North Twistwood Creek Clay	16	USA	Alabama	Choctaw
925	Mollusca	Bivalvia	Pectinida	Pectinoidea	Pectinidae	Chlamys		FALSE	deshayesii		FALSE		Chlamys deshayesii	1	TA	M4	F1	TAM4F1	Sessa et al. (2012)	Toulmin (1977)	ACH-19 (N Creek Clay)	3539	Clastic	Clay	Sand	Eocene	31.8	-88.3	32.4	-79.5	Bartonian-Priabonian	Jackson	Yazoo Clay	North Twistwood Creek Clay	16	USA	Alabama	Choctaw
927	Mollusca	Bivalvia	Pectinida	Pectinoidea	Pectinidae	Chlamys		FALSE	sp.	informal	TRUE		Chlamys sp.	1	TA	M4	F1	TAM4F1	Sessa et al. (2012)	Toulmin (1977)	ACH-19 (N Creek Clay)	3539	Clastic	Clay	Sand	Eocene	31.8	-88.3	32.4	-79.5	Bartonian-Priabonian	Jackson	Yazoo Clay	North Twistwood Creek Clay	16	USA	Alabama	Choctaw
928	Mollusca	Gastropoda	Caenogastropoda	Epitonoidea	Epitoniidae	Cirsotrema		FALSE	danvillense		FALSE		Cirsotrema danvillense	58	TA	M2	F5	TAM2F5	gastropod diet habitat database	Toulmin (1977)	ACH-19 (N Creek Clay)	3539	Clastic	Clay	Sand	Eocene	31.8	-88.3	32.4	-79.5	Bartonian-Priabonian	Jackson	Yazoo Clay	North Twistwood Creek Clay	16	USA	Alabama	Choctaw
929	Mollusca	Bivalvia	Ostreida	Ostreoidea	Ostreidae	Crassostrea		FALSE	sp.	informal	TRUE		Crassostrea sp.	1	TA	M6	F1	TAM6F1	Sessa et al. (2012)	Toulmin (1977)	ACH-19 (N Creek Clay)	3539	Clastic	Clay	Sand	Eocene	31.8	-88.3	32.4	-79.5	Bartonian-Priabonian	Jackson	Yazoo Clay	North Twistwood Creek Clay	16	USA	Alabama	Choctaw
930	Mollusca	Bivalvia	Pectinida	Pectinoidea	Pectinidae	Eburneopecten		FALSE	scintillatus		FALSE		Eburneopecten scintillatus	21	TA	M4	F1	TAM4F1	Stilwell, 1998	Toulmin (1977)	ACH-19 (N Creek Clay)	3539	Clastic	Clay	Sand	Eocene	31.8	-88.3	32.4	-79.5	Bartonian-Priabonian	Jackson	Yazoo Clay	North Twistwood Creek Clay	16	USA	Alabama	Choctaw
931	Mollusca	Bivalvia	Ostreida	Ostreoidea	Gryphaeidae	Gryphaeostrea		FALSE	plicatella		FALSE		Gryphaeostrea plicatella	3	TA	M6	F1	TAM6F1	based on family	Toulmin (1977)	ACH-19 (N Creek Clay)	3539	Clastic	Clay	Sand	Eocene	31.8	-88.3	32.4	-79.5	Bartonian-Priabonian	Jackson	Yazoo Clay	North Twistwood Creek Clay	16	USA	Alabama	Choctaw
933	Mollusca	Bivalvia	Lucinida	Lucinoidea	Lucinidae	Lucina		FALSE	sp.	informal	TRUE		Lucina sp.	10	TD	M3	F3	TDM3F3	Sessa et al. (2012)	Toulmin (1977)	ACH-19 (N Creek Clay)	3539	Clastic	Clay	Sand	Eocene	31.8	-88.3	32.4	-79.5	Bartonian-Priabonian	Jackson	Yazoo Clay	North Twistwood Creek Clay	16	USA	Alabama	Choctaw
934	Mollusca	Bivalvia	Nuculida	Nuculoidea	Nuculidae	Nucula		FALSE	spheniopsis		FALSE		Nucula spheniopsis	106	TC	M2	F2	TCM2F2	Sessa et al. (2012)	Toulmin (1977)	ACH-19 (N Creek Clay)	3539	Clastic	Clay	Sand	Eocene	31.8	-88.3	32.4	-79.5	Bartonian-Priabonian	Jackson	Yazoo Clay	North Twistwood Creek Clay	16	USA	Alabama	Choctaw
935	Mollusca	Bivalvia	Ostreida	Ostreoidea	Ostreidae	Ostrea		FALSE	sp.	informal	TRUE		Ostrea sp.	27	TA	M6	F1	TAM6F1	Sessa et al. (2012)	Toulmin (1977)	ACH-19 (N Creek Clay)	3539	Clastic	Clay	Sand	Eocene	31.8	-88.3	32.4	-79.5	Bartonian-Priabonian	Jackson	Yazoo Clay	North Twistwood Creek Clay	16	USA	Alabama	Choctaw
936	Mollusca	Bivalvia	Adapedonta	Hiatelloidea	Hiatellidae	Panopea	cf.	TRUE	oblongata		FALSE		Panopea oblongata	3	TD	M3	F1	TDM3F1	Sessa et al. (2012)	Toulmin (1977)	ACH-19 (N Creek Clay)	3539	Clastic	Clay	Sand	Eocene	31.8	-88.3	32.4	-79.5	Bartonian-Priabonian	Jackson	Yazoo Clay	North Twistwood Creek Clay	16	USA	Alabama	Choctaw
937	Mollusca	Bivalvia	Pectinida	Pectinoidea	Pectinidae	Pecten		FALSE	sp.	informal	TRUE		Pecten sp.	1	TA	M4	F1	TAM4F1	based on family	Toulmin (1977)	ACH-19 (N Creek Clay)	3539	Clastic	Clay	Sand	Eocene	31.8	-88.3	32.4	-79.5	Bartonian-Priabonian	Jackson	Yazoo Clay	North Twistwood Creek Clay	16	USA	Alabama	Choctaw
938	Mollusca	Bivalvia	Venerida	Veneroidea	Veneridae	Pitar		FALSE	securiformis		FALSE		Pitar securiformis	1	TDb	M3	F1	TDM3F1	Sessa et al. (2012)	Toulmin (1977)	ACH-19 (N Creek Clay)	3539	Clastic	Clay	Sand	Eocene	31.8	-88.3	32.4	-79.5	Bartonian-Priabonian	Jackson	Yazoo Clay	North Twistwood Creek Clay	16	USA	Alabama	Choctaw
939	Mollusca	Bivalvia	Ostreida	Pterioidea	Pteriidae	Pteria		FALSE	vanwinkleae		FALSE		Pteria vanwinkleae	3	TA	M6	F1	TAM6F1	Sessa et al. (2012)	Toulmin (1977)	ACH-19 (N Creek Clay)	3539	Clastic	Clay	Sand	Eocene	31.8	-88.3	32.4	-79.5	Bartonian-Priabonian	Jackson	Yazoo Clay	North Twistwood Creek Clay	16	USA	Alabama	Choctaw
940	Mollusca	Bivalvia	Lucinida	Lucinoidea	Lucinidae	Saxolucina		FALSE	gaufia		FALSE		Saxolucina gaufia	10	TD	M3	F3	TDM3F3	Sessa et al. (2012)	Toulmin (1977)	ACH-19 (N Creek Clay)	3539	Clastic	Clay	Sand	Eocene	31.8	-88.3	32.4	-79.5	Bartonian-Priabonian	Jackson	Yazoo Clay	North Twistwood Creek Clay	16	USA	Alabama	Choctaw
941	Mollusca	Bivalvia	Venerida	Mactroidea	Mactridae	Spisula		FALSE	sp.	informal	TRUE		Spisula sp.	1	TD	M3	F2	TDM3F2	Sessa et al. (2012)	Toulmin (1977)	ACH-19 (N Creek Clay)	3539	Clastic	Clay	Sand	Eocene	31.8	-88.3	32.4	-79.5	Bartonian-Priabonian	Jackson	Yazoo Clay	North Twistwood Creek Clay	16	USA	Alabama	Choctaw
942	Mollusca	Bivalvia	Cardiida	Tellinoidea	Tellinidae	Tellina		FALSE	sp.	informal	TRUE		Tellina sp.	1	TD	M3	F2	TDM3F2	Sessa et al. (2012)	Toulmin (1977)	ACH-19 (N Creek Clay)	3539	Clastic	Clay	Sand	Eocene	31.8	-88.3	32.4	-79.5	Bartonian-Priabonian	Jackson	Yazoo Clay	North Twistwood Creek Clay	16	USA	Alabama	Choctaw
943	Mollusca	Bivalvia	Carditida	Carditoidea	Carditidae	Venericardia		FALSE	diversidentata		FALSE		Venericardia diversidentata	23	TC	M3	F1	TCM3F1	Sessa et al. (2012)	Toulmin (1977)	ACH-19 (N Creek Clay)	3539	Clastic	Clay	Sand	Eocene	31.8	-88.3	32.4	-79.5	Bartonian-Priabonian	Jackson	Yazoo Clay	North Twistwood Creek Clay	16	USA	Alabama	Choctaw
944	Mollusca	Gastropoda	"Lower Heterobranchia"	Architectonicoidea	Architectonicidae	Architectonica		FALSE	bellensis		FALSE		Architectonica bellensis	1	TA	M2	F5	TAM2F5	Sessa et al. (2012)	Toulmin (1977)	ACh-20	80671	Glauconitic	Sand	-	Paleocene	32.1	-88.2	34.7	-71	Thanetian	Wilcox	Tuscahoma	Bells Landing	7	USA	Alabama	Choctaw
945	Mollusca	Gastropoda	"Lower Heterobranchia"	Architectonicoidea	Architectonicidae	Architectonica		FALSE	sp.	informal	TRUE		Architectonica sp.	1	TA	M2	F5	TAM2F5	Sessa et al. (2012)	Toulmin (1977)	ACh-20	80671	Glauconitic	Sand	-	Paleocene	32.1	-88.2	34.7	-71	Thanetian	Wilcox	Tuscahoma	Bells Landing	7	USA	Alabama	Choctaw
946	Mollusca	Gastropoda	Neogastropoda	Volutoidea	Volutidae	Athleta		FALSE	tuomeyi		FALSE		Athleta tuomeyi	1	TA	M2	F6	TAM2F6	Sessa et al. (2012)	Toulmin (1977)	ACh-20	80671	Glauconitic	Sand	-	Paleocene	32.1	-88.2	34.7	-71	Thanetian	Wilcox	Tuscahoma	Bells Landing	7	USA	Alabama	Choctaw
947	Mollusca	Gastropoda	Caenogastropoda	Cerithioidea	Turritellidae	Kapalmerella		FALSE	mortoni		FALSE		Kapalmerella mortoni	1	TA	M2	F1	TAM2F1	based on family	Toulmin (1977)	ACh-20	80671	Glauconitic	Sand	-	Paleocene	32.1	-88.2	34.7	-71	Thanetian	Wilcox	Tuscahoma	Bells Landing	7	USA	Alabama	Choctaw
948	Mollusca	Bivalvia	Venerida	Veneroidea	Veneridae	Pitar		FALSE	nuttalliopsis		FALSE		Pitar nuttalliopsis	2	TDb	M3	F1	TDM3F1	Sessa et al. (2012)	Toulmin (1977)	ACh-20	80671	Glauconitic	Sand	-	Paleocene	32.1	-88.2	34.7	-71	Thanetian	Wilcox	Tuscahoma	Bells Landing	7	USA	Alabama	Choctaw
949	Mollusca	Gastropoda	Neogastropoda	Conoidea	Clavatulidae	Turricula		FALSE	nasuta		FALSE		Turricula nasuta	1	TA	M2	F6	TAM2F6	Sessa et al. (2012)	Toulmin (1977)	ACh-20	80671	Glauconitic	Sand	-	Paleocene	32.1	-88.2	34.7	-71	Thanetian	Wilcox	Tuscahoma	Bells Landing	7	USA	Alabama	Choctaw
950	Mollusca	Gastropoda	Caenogastropoda	Cerithioidea	Turritellidae	Turritella		FALSE	praecincta		FALSE		Turritella praecincta	2	TA	M2	F1	TAM2F1	Sessa et al. (2012)	Toulmin (1977)	ACh-20	80671	Glauconitic	Sand	-	Paleocene	32.1	-88.2	34.7	-71	Thanetian	Wilcox	Tuscahoma	Bells Landing	7	USA	Alabama	Choctaw
951	Mollusca	Bivalvia	Carditida	Carditoidea	Carditidae	Venericardia		FALSE	aposmithi		FALSE		Venericardia aposmithi	2	TC	M3	F1	TCM3F1	Sessa et al. (2012)	Toulmin (1977)	ACh-20	80671	Glauconitic	Sand	-	Paleocene	32.1	-88.2	34.7	-71	Thanetian	Wilcox	Tuscahoma	Bells Landing	7	USA	Alabama	Choctaw
952	Mollusca	Gastropoda	Neogastropoda	Volutoidea	Volutidae	Athleta		FALSE	tuomeyi		FALSE		Athleta tuomeyi	10	TA	M2	F6	TAM2F6	Sessa et al. (2012)	Toulmin (1977)	ACh-3	80765	Mixed (glauconitic-carbonate)	Sand	-	Eocene	32.1	-88.2	34.7	-71	Ypresian	Wilcox	Hatchetigbee	Bashi Marl	8	USA	Alabama	Choctaw
958	Mollusca	Bivalvia	Cardiida	Cardioidea	Cardiidae	Bucardium		FALSE	harrisi		FALSE		Bucardium harrisi	1	TD	M3	F1	TDM3F1	Sessa et al. (2012)	Toulmin (1977)	ACh-3	80765	Mixed (glauconitic-carbonate)	Sand	-	Eocene	32.1	-88.2	34.7	-71	Ypresian	Wilcox	Hatchetigbee	Bashi Marl	8	USA	Alabama	Choctaw
953	Mollusca	Gastropoda	Neogastropoda	Buccinoidea	Nassariidae	Bullia	cf.	TRUE	altilis		FALSE		Bullia altilis	4	TA	M2	F6	TAM2F6	Sessa et al. (2012)	Toulmin (1977)	ACh-3	80765	Mixed (glauconitic-carbonate)	Sand	-	Eocene	32.1	-88.2	34.7	-71	Ypresian	Wilcox	Hatchetigbee	Bashi Marl	8	USA	Alabama	Choctaw
954	Mollusca	Gastropoda	Littorinimorpha	Stromboidea	Strombidae	Calyptraphorus		FALSE	trinodiferus		FALSE		Calyptraphorus trinodiferus	3	TA	M2	F4	TAM2F4	Sessa et al. (2012)	Toulmin (1977)	ACh-3	80765	Mixed (glauconitic-carbonate)	Sand	-	Eocene	32.1	-88.2	34.7	-71	Ypresian	Wilcox	Hatchetigbee	Bashi Marl	8	USA	Alabama	Choctaw
955	Mollusca	Bivalvia	Venerida	Ungulinoidea	Ungulinidae	Diplodonta		FALSE	hopkinsensis		FALSE		Diplodonta hopkinsensis	2	TC	M3	F1	TCM3F1	Sessa et al. (2012)	Toulmin (1977)	ACh-3	80765	Mixed (glauconitic-carbonate)	Sand	-	Eocene	32.1	-88.2	34.7	-71	Ypresian	Wilcox	Hatchetigbee	Bashi Marl	8	USA	Alabama	Choctaw
956	Mollusca	Gastropoda	Littorinimorpha	Naticoidea	Naticidae	Euspira		FALSE	sabina		FALSE		Euspira sabina	4	TB	M2	F6	TBM2F6	Sessa et al. (2012)	Toulmin (1977)	ACh-3	80765	Mixed (glauconitic-carbonate)	Sand	-	Eocene	32.1	-88.2	34.7	-71	Ypresian	Wilcox	Hatchetigbee	Bashi Marl	8	USA	Alabama	Choctaw
957	Mollusca	Bivalvia	Venerida	Veneroidea	Veneridae	Macrocallista		FALSE	sylvaerupis		FALSE		Macrocallista sylvaerupis	1	TD	M3	F1	TDM3F1	Sessa et al. (2012)	Toulmin (1977)	ACh-3	80765	Mixed (glauconitic-carbonate)	Sand	-	Eocene	32.1	-88.2	34.7	-71	Ypresian	Wilcox	Hatchetigbee	Bashi Marl	8	USA	Alabama	Choctaw
959	Mollusca	Bivalvia	Venerida	Veneroidea	Veneridae	Pitar		FALSE	nuttalliopsis		FALSE		Pitar nuttalliopsis	1	TDb	M3	F1	TDM3F1	Sessa et al. (2012)	Toulmin (1977)	ACh-3	80765	Mixed (glauconitic-carbonate)	Sand	-	Eocene	32.1	-88.2	34.7	-71	Ypresian	Wilcox	Hatchetigbee	Bashi Marl	8	USA	Alabama	Choctaw
960	Mollusca	Gastropoda	Littorinimorpha	Ficoidea	Ficidae	Priscoficus		FALSE	juvenis		FALSE		Priscoficus juvenis	1	TA	M2	F6	TAM2F6	Sessa et al. (2012)	Toulmin (1977)	ACh-3	80765	Mixed (glauconitic-carbonate)	Sand	-	Eocene	32.1	-88.2	34.7	-71	Ypresian	Wilcox	Hatchetigbee	Bashi Marl	8	USA	Alabama	Choctaw
962	Mollusca	Bivalvia	Carditida	Carditoidea	Carditidae	Venericardia	?	TRUE	bashiplata		FALSE		Venericardia bashiplata	3	TC	M3	F1	TCM3F1	Sessa et al. (2012)	Toulmin (1977)	ACh-3	80765	Mixed (glauconitic-carbonate)	Sand	-	Eocene	32.1	-88.2	34.7	-71	Ypresian	Wilcox	Hatchetigbee	Bashi Marl	8	USA	Alabama	Choctaw
961	Mollusca	Bivalvia	Carditida	Carditoidea	Carditidae	Venericardia		FALSE	sp.	informal	TRUE		Venericardia sp.	13	TC	M3	F1	TCM3F1	Sessa et al. (2012)	Toulmin (1977)	ACh-3	80765	Mixed (glauconitic-carbonate)	Sand	-	Eocene	32.1	-88.2	34.7	-71	Ypresian	Wilcox	Hatchetigbee	Bashi Marl	8	USA	Alabama	Choctaw
963	Mollusca	Bivalvia	Myida	Myoidea	Corbulidae	Vokesula		FALSE	aldrichi		FALSE		Vokesula aldrichi	2	TD	M4	F1	TDM4F1	Sessa et al. (2012)	Toulmin (1977)	ACh-3	80765	Mixed (glauconitic-carbonate)	Sand	-	Eocene	32.1	-88.2	34.7	-71	Ypresian	Wilcox	Hatchetigbee	Bashi Marl	8	USA	Alabama	Choctaw
964	Mollusca	Gastropoda	Neogastropoda	Volutoidea	Volutidae	Athleta		FALSE	tuomeyi		FALSE		Athleta tuomeyi	6	TA	M2	F6	TAM2F6	Sessa et al. (2012)	Toulmin (1977)	ACh-4	80766	Mixed (glauconitic-carbonate)	Sand	-	Eocene	32.1	-88.2	34.7	-71	Ypresian	Wilcox	Hatchetigbee	Bashi Marl	8	USA	Alabama	Choctaw
965	Mollusca	Gastropoda	Neogastropoda	Buccinoidea	Nassariidae	Bullia		FALSE	altilis		FALSE		Bullia altilis	3	TA	M2	F6	TAM2F6	Sessa et al. (2012)	Toulmin (1977)	ACh-4	80766	Mixed (glauconitic-carbonate)	Sand	-	Eocene	32.1	-88.2	34.7	-71	Ypresian	Wilcox	Hatchetigbee	Bashi Marl	8	USA	Alabama	Choctaw
966	Mollusca	Gastropoda	Neogastropoda	Buccinoidea	Nassariidae	Bulliopsis		FALSE	choctavensis		FALSE		Bulliopsis choctavensis	1	TA	M2	F6	TAM2F6	Sessa et al. (2012)	Toulmin (1977)	ACh-4	80766	Mixed (glauconitic-carbonate)	Sand	-	Eocene	32.1	-88.2	34.7	-71	Ypresian	Wilcox	Hatchetigbee	Bashi Marl	8	USA	Alabama	Choctaw
967	Mollusca	Gastropoda	Littorinimorpha	Stromboidea	Strombidae	Calyptraphorus		FALSE	trinodiferus		FALSE		Calyptraphorus trinodiferus	4	TA	M2	F4	TAM2F4	Sessa et al. (2012)	Toulmin (1977)	ACh-4	80766	Mixed (glauconitic-carbonate)	Sand	-	Eocene	32.1	-88.2	34.7	-71	Ypresian	Wilcox	Hatchetigbee	Bashi Marl	8	USA	Alabama	Choctaw
968	Mollusca	Bivalvia	Pectinida	Pectinoidea	Pectinidae	Chlamys		FALSE	choctavensis		FALSE		Chlamys choctavensis	1	TA	M4	F1	TAM4F1	Sessa et al. (2012)	Toulmin (1977)	ACh-4	80766	Mixed (glauconitic-carbonate)	Sand	-	Eocene	32.1	-88.2	34.7	-71	Ypresian	Wilcox	Hatchetigbee	Bashi Marl	8	USA	Alabama	Choctaw
969	Mollusca	Scaphopoda	Dentaliida	Dentaloidea	Dentaliidae	Dentalium		FALSE	microstria		FALSE		Dentalium microstria	10	TD	M2	F2	TDM2F2	Sessa et al. (2012)	Toulmin (1977)	ACh-4	80766	Mixed (glauconitic-carbonate)	Sand	-	Eocene	32.1	-88.2	34.7	-71	Ypresian	Wilcox	Hatchetigbee	Bashi Marl	8	USA	Alabama	Choctaw
970	Mollusca	Bivalvia	Venerida	Veneroidea	Veneridae	Macrocallista		FALSE	sylvaerupis		FALSE		Macrocallista sylvaerupis	4	TD	M3	F1	TDM3F1	Sessa et al. (2012)	Toulmin (1977)	ACh-4	80766	Mixed (glauconitic-carbonate)	Sand	-	Eocene	32.1	-88.2	34.7	-71	Ypresian	Wilcox	Hatchetigbee	Bashi Marl	8	USA	Alabama	Choctaw
971	Mollusca	Gastropoda	Littorinimorpha	Naticoidea	Naticidae	Natica	""	TRUE	gilberti		FALSE		Natica gilberti	1	TB	M2	F6	TBM2F6	Sessa et al. (2012)	Toulmin (1977)	ACh-4	80766	Mixed (glauconitic-carbonate)	Sand	-	Eocene	32.1	-88.2	34.7	-71	Ypresian	Wilcox	Hatchetigbee	Bashi Marl	8	USA	Alabama	Choctaw
972	Mollusca	Bivalvia	Ostreida	Ostreoidea	Ostreidae	Odontogryphaea	?	TRUE	sp.	informal	TRUE		Odontogryphaea sp.	12	TA	M6	F1	TAM6F1	based on family	Toulmin (1977)	ACh-4	80766	Mixed (glauconitic-carbonate)	Sand	-	Eocene	32.1	-88.2	34.7	-71	Ypresian	Wilcox	Hatchetigbee	Bashi Marl	8	USA	Alabama	Choctaw
973	Mollusca	Bivalvia	Ostreida	Ostreoidea	Ostreidae	Ostrea	cf.	TRUE	sinuosa		FALSE		Ostrea sinuosa	5	TA	M6	F1	TAM6F1	Sessa et al. (2012)	Toulmin (1977)	ACh-4	80766	Mixed (glauconitic-carbonate)	Sand	-	Eocene	32.1	-88.2	34.7	-71	Ypresian	Wilcox	Hatchetigbee	Bashi Marl	8	USA	Alabama	Choctaw
974	Mollusca	Bivalvia	Venerida	Veneroidea	Veneridae	Pitar		FALSE	nuttalliopsis		FALSE		Pitar nuttalliopsis	4	TDb	M3	F1	TDM3F1	Sessa et al. (2012)	Toulmin (1977)	ACh-4	80766	Mixed (glauconitic-carbonate)	Sand	-	Eocene	32.1	-88.2	34.7	-71	Ypresian	Wilcox	Hatchetigbee	Bashi Marl	8	USA	Alabama	Choctaw
975	Mollusca	Gastropoda	Cephalaspidea	Bulloidea	Retusidae	Retusa		FALSE	sylvaerupis		FALSE		Retusa sylvaerupis	1	TA	M2	F6	TAM2F6	Sessa et al. (2012)	Toulmin (1977)	ACh-4	80766	Mixed (glauconitic-carbonate)	Sand	-	Eocene	32.1	-88.2	34.7	-71	Ypresian	Wilcox	Hatchetigbee	Bashi Marl	8	USA	Alabama	Choctaw
976	Mollusca	Bivalvia	Cardiida	Tellinoidea	Tellinidae	Tellina		FALSE	subtriangularis		FALSE		Tellina subtriangularis	1	TD	M3	F2	TDM3F2	Sessa et al. (2012)	Toulmin (1977)	ACh-4	80766	Mixed (glauconitic-carbonate)	Sand	-	Eocene	32.1	-88.2	34.7	-71	Ypresian	Wilcox	Hatchetigbee	Bashi Marl	8	USA	Alabama	Choctaw
977	Mollusca	Gastropoda	Heterobranchia	Acteonoidea	Acteonidae	Tornatellaea		FALSE	bella		FALSE		Tornatellaea bella	1	TA	M2	F6	TAM2F6	Sessa et al. (2012)	Toulmin (1977)	ACh-4	80766	Mixed (glauconitic-carbonate)	Sand	-	Eocene	32.1	-88.2	34.7	-71	Ypresian	Wilcox	Hatchetigbee	Bashi Marl	8	USA	Alabama	Choctaw
978	Mollusca	Gastropoda	Neogastropoda	Conoidea	Turridae	Turris		FALSE	sigma		FALSE		Turris sigma	1	TA	M2	F6	TAM2F6	Sessa et al. (2012)	Toulmin (1977)	ACh-4	80766	Mixed (glauconitic-carbonate)	Sand	-	Eocene	32.1	-88.2	34.7	-71	Ypresian	Wilcox	Hatchetigbee	Bashi Marl	8	USA	Alabama	Choctaw
979	Mollusca	Gastropoda	Caenogastropoda	Cerithioidea	Turritellidae	Turritella		FALSE	gilberti		FALSE		Turritella gilberti	15	TA	M2	F1	TAM2F1	Sessa et al. (2012)	Toulmin (1977)	ACh-4	80766	Mixed (glauconitic-carbonate)	Sand	-	Eocene	32.1	-88.2	34.7	-71	Ypresian	Wilcox	Hatchetigbee	Bashi Marl	8	USA	Alabama	Choctaw
982	Mollusca	Bivalvia	Carditida	Carditoidea	Carditidae	Venericardia	cf.	TRUE	bashiplata		FALSE		Venericardia bashiplata	1	TC	M3	F1	TCM3F1	Sessa et al. (2012)	Toulmin (1977)	ACh-4	80766	Mixed (glauconitic-carbonate)	Sand	-	Eocene	32.1	-88.2	34.7	-71	Ypresian	Wilcox	Hatchetigbee	Bashi Marl	8	USA	Alabama	Choctaw
980	Mollusca	Bivalvia	Carditida	Carditoidea	Carditidae	Venericardia		FALSE	bashiplata		FALSE		Venericardia bashiplata	22	TC	M3	F1	TCM3F1	Sessa et al. (2012)	Toulmin (1977)	ACh-4	80766	Mixed (glauconitic-carbonate)	Sand	-	Eocene	32.1	-88.2	34.7	-71	Ypresian	Wilcox	Hatchetigbee	Bashi Marl	8	USA	Alabama	Choctaw
981	Mollusca	Bivalvia	Carditida	Carditoidea	Carditidae	Venericardia		FALSE	horatiana		FALSE		Venericardia horatiana	3	TC	M3	F1	TCM3F1	Sessa et al. (2012)	Toulmin (1977)	ACh-4	80766	Mixed (glauconitic-carbonate)	Sand	-	Eocene	32.1	-88.2	34.7	-71	Ypresian	Wilcox	Hatchetigbee	Bashi Marl	8	USA	Alabama	Choctaw
983	Mollusca	Bivalvia	Myida	Myoidea	Corbulidae	Vokesula		FALSE	aldrichi		FALSE		Vokesula aldrichi	2	TD	M4	F1	TDM4F1	Sessa et al. (2012)	Toulmin (1977)	ACh-4	80766	Mixed (glauconitic-carbonate)	Sand	-	Eocene	32.1	-88.2	34.7	-71	Ypresian	Wilcox	Hatchetigbee	Bashi Marl	8	USA	Alabama	Choctaw
984	Mollusca	Gastropoda	"Lower Heterobranchia"	Architectonicoidea	Architectonicidae	Architectonica		FALSE	sylvaerupis		FALSE		Architectonica sylvaerupis	2	TA	M2	F5	TAM2F5	Sessa et al. (2012)	Toulmin (1977)	ACh-5	80767	Mixed (glauconitic-carbonate)	Sand	-	Eocene	32.1	-88.2	34.7	-71	Ypresian	Wilcox	Hatchetigbee	Bashi Marl	8	USA	Alabama	Choctaw
985	Mollusca	Gastropoda	Neogastropoda	Volutoidea	Volutidae	Athleta		FALSE	tuomeyi		FALSE		Athleta tuomeyi	7	TA	M2	F6	TAM2F6	Sessa et al. (2012)	Toulmin (1977)	ACh-5	80767	Mixed (glauconitic-carbonate)	Sand	-	Eocene	32.1	-88.2	34.7	-71	Ypresian	Wilcox	Hatchetigbee	Bashi Marl	8	USA	Alabama	Choctaw
986	Mollusca	Gastropoda	Neogastropoda	Buccinoidea	Nassariidae	Bullia		FALSE	altilis		FALSE		Bullia altilis	11	TA	M2	F6	TAM2F6	Sessa et al. (2012)	Toulmin (1977)	ACh-5	80767	Mixed (glauconitic-carbonate)	Sand	-	Eocene	32.1	-88.2	34.7	-71	Ypresian	Wilcox	Hatchetigbee	Bashi Marl	8	USA	Alabama	Choctaw
987	Mollusca	Gastropoda	Littorinimorpha	Stromboidea	Strombidae	Calyptraphorus		FALSE	trinodiferus		FALSE		Calyptraphorus trinodiferus	24	TA	M2	F4	TAM2F4	Sessa et al. (2012)	Toulmin (1977)	ACh-5	80767	Mixed (glauconitic-carbonate)	Sand	-	Eocene	32.1	-88.2	34.7	-71	Ypresian	Wilcox	Hatchetigbee	Bashi Marl	8	USA	Alabama	Choctaw
988	Mollusca	Gastropoda	Neogastropoda	Volutoidea	Volutidae	Caricella		FALSE	heilprini		FALSE		Caricella heilprini	1	TA	M2	F6	TAM2F6	Sessa et al. (2012)	Toulmin (1977)	ACh-5	80767	Mixed (glauconitic-carbonate)	Sand	-	Eocene	32.1	-88.2	34.7	-71	Ypresian	Wilcox	Hatchetigbee	Bashi Marl	8	USA	Alabama	Choctaw
989	Mollusca	Gastropoda	Neogastropoda	Conoidea	Turridae	Coronia		FALSE	mediaplata		FALSE		Coronia mediaplata	1	TA	M2	F6	TAM2F6	Sessa et al. (2012)	Toulmin (1977)	ACh-5	80767	Mixed (glauconitic-carbonate)	Sand	-	Eocene	32.1	-88.2	34.7	-71	Ypresian	Wilcox	Hatchetigbee	Bashi Marl	8	USA	Alabama	Choctaw
990	Mollusca	Scaphopoda	Dentaliida	Dentaloidea	Dentaliidae	Dentalium		FALSE	microstria		FALSE		Dentalium microstria	12	TD	M2	F2	TDM2F2	Sessa et al. (2012)	Toulmin (1977)	ACh-5	80767	Mixed (glauconitic-carbonate)	Sand	-	Eocene	32.1	-88.2	34.7	-71	Ypresian	Wilcox	Hatchetigbee	Bashi Marl	8	USA	Alabama	Choctaw
991	Mollusca	Gastropoda	Littorinimorpha	Naticoidea	Naticidae	Euspira		FALSE	marylandica		FALSE		Euspira marylandica	2	TB	M2	F6	TBM2F6	Sessa et al. (2012)	Toulmin (1977)	ACh-5	80767	Mixed (glauconitic-carbonate)	Sand	-	Eocene	32.1	-88.2	34.7	-71	Ypresian	Wilcox	Hatchetigbee	Bashi Marl	8	USA	Alabama	Choctaw
992	Mollusca	Gastropoda	Littorinimorpha	Naticoidea	Naticidae	Euspira		FALSE	sabina		FALSE		Euspira sabina	11	TB	M2	F6	TBM2F6	Sessa et al. (2012)	Toulmin (1977)	ACh-5	80767	Mixed (glauconitic-carbonate)	Sand	-	Eocene	32.1	-88.2	34.7	-71	Ypresian	Wilcox	Hatchetigbee	Bashi Marl	8	USA	Alabama	Choctaw
993	Mollusca	Gastropoda	Neogastropoda	Buccinoidea	Echinofulguridae	Levifusus		FALSE	sp.	informal	TRUE		Levifusus sp.	1	TA	M2	F6	TAM2F6	Sessa et al. (2012)	Toulmin (1977)	ACh-5	80767	Mixed (glauconitic-carbonate)	Sand	-	Eocene	32.1	-88.2	34.7	-71	Ypresian	Wilcox	Hatchetigbee	Bashi Marl	8	USA	Alabama	Choctaw
994	Mollusca	Gastropoda	Neogastropoda	Buccinoidea	Echinofulguridae	Lirofusus		FALSE	subtenuis		FALSE		Lirofusus subtenuis	3	TA	M2	F6	TAM2F6	Sessa et al. (2012)	Toulmin (1977)	ACh-5	80767	Mixed (glauconitic-carbonate)	Sand	-	Eocene	32.1	-88.2	34.7	-71	Ypresian	Wilcox	Hatchetigbee	Bashi Marl	8	USA	Alabama	Choctaw
995	Mollusca	Bivalvia	Venerida	Veneroidea	Veneridae	Macrocallista		FALSE	sylvaerupis		FALSE		Macrocallista sylvaerupis	6	TD	M3	F1	TDM3F1	Sessa et al. (2012)	Toulmin (1977)	ACh-5	80767	Mixed (glauconitic-carbonate)	Sand	-	Eocene	32.1	-88.2	34.7	-71	Ypresian	Wilcox	Hatchetigbee	Bashi Marl	8	USA	Alabama	Choctaw
996	Mollusca	Gastropoda	Littorinimorpha	Naticoidea	Naticidae	Natica	""	TRUE	sp.	informal	TRUE		Natica sp.	1	TB	M2	F6	TBM2F6	Sessa et al. (2012)	Toulmin (1977)	ACh-5	80767	Mixed (glauconitic-carbonate)	Sand	-	Eocene	32.1	-88.2	34.7	-71	Ypresian	Wilcox	Hatchetigbee	Bashi Marl	8	USA	Alabama	Choctaw
997	Mollusca	Gastropoda	Neogastropoda	Conoidea	Clavatulidae	Orthosurcula		FALSE	langdoni	?	TRUE		Orthosurcula langdoni	1	TA	M2	F6	TAM2F6	Sessa et al. (2012)	Toulmin (1977)	ACh-5	80767	Mixed (glauconitic-carbonate)	Sand	-	Eocene	32.1	-88.2	34.7	-71	Ypresian	Wilcox	Hatchetigbee	Bashi Marl	8	USA	Alabama	Choctaw
998	Mollusca	Bivalvia	Ostreida	Ostreoidea	Ostreidae	Ostrea	cf.	TRUE	sinuosa		FALSE		Ostrea sinuosa	10	TA	M6	F1	TAM6F1	Sessa et al. (2012)	Toulmin (1977)	ACh-5	80767	Mixed (glauconitic-carbonate)	Sand	-	Eocene	32.1	-88.2	34.7	-71	Ypresian	Wilcox	Hatchetigbee	Bashi Marl	8	USA	Alabama	Choctaw
999	Mollusca	Bivalvia	Venerida	Veneroidea	Veneridae	Pitar		FALSE	nuttalliopsis		FALSE		Pitar nuttalliopsis	6	TDb	M3	F1	TDM3F1	Sessa et al. (2012)	Toulmin (1977)	ACh-5	80767	Mixed (glauconitic-carbonate)	Sand	-	Eocene	32.1	-88.2	34.7	-71	Ypresian	Wilcox	Hatchetigbee	Bashi Marl	8	USA	Alabama	Choctaw
1000	Mollusca	Gastropoda	Neogastropoda	Olivoidea	Pseudolividae	Pseudoliva		FALSE	vetusta		FALSE		Pseudoliva vetusta	3	TA	M2	F6	TAM2F6	Sessa et al. (2012)	Toulmin (1977)	ACh-5	80767	Mixed (glauconitic-carbonate)	Sand	-	Eocene	32.1	-88.2	34.7	-71	Ypresian	Wilcox	Hatchetigbee	Bashi Marl	8	USA	Alabama	Choctaw
1002	Mollusca	Gastropoda	Littorinimorpha	Naticoidea	Naticidae	Sinum		FALSE	fiski		FALSE		Sinum fiski	1	TB	M2	F6	TBM2F6	Sessa et al. (2012)	Toulmin (1977)	ACh-5	80767	Mixed (glauconitic-carbonate)	Sand	-	Eocene	32.1	-88.2	34.7	-71	Ypresian	Wilcox	Hatchetigbee	Bashi Marl	8	USA	Alabama	Choctaw
1001	Mollusca	Gastropoda	Littorinimorpha	Naticoidea	Naticidae	Sinum		FALSE	sp.	informal	TRUE		Sinum sp.	3	TB	M2	F6	TBM2F6	Sessa et al. (2012)	Toulmin (1977)	ACh-5	80767	Mixed (glauconitic-carbonate)	Sand	-	Eocene	32.1	-88.2	34.7	-71	Ypresian	Wilcox	Hatchetigbee	Bashi Marl	8	USA	Alabama	Choctaw
1003	Mollusca	Gastropoda	Neogastropoda	Buccinoidea	Buccinidae	Strepsidura		FALSE	heilprini		FALSE		Strepsidura heilprini	7	TA	M2	F6	TAM2F6	Sessa et al. (2012)	Toulmin (1977)	ACh-5	80767	Mixed (glauconitic-carbonate)	Sand	-	Eocene	32.1	-88.2	34.7	-71	Ypresian	Wilcox	Hatchetigbee	Bashi Marl	8	USA	Alabama	Choctaw
1004	Mollusca	Bivalvia	Cardiida	Tellinoidea	Tellinidae	Tellina		FALSE	subtriangularis		FALSE		Tellina subtriangularis	3	TD	M3	F2	TDM3F2	Sessa et al. (2012)	Toulmin (1977)	ACh-5	80767	Mixed (glauconitic-carbonate)	Sand	-	Eocene	32.1	-88.2	34.7	-71	Ypresian	Wilcox	Hatchetigbee	Bashi Marl	8	USA	Alabama	Choctaw
1005	Mollusca	Gastropoda	Heterobranchia	Acteonoidea	Acteonidae	Tornatellaea		FALSE	bella		FALSE		Tornatellaea bella	17	TA	M2	F6	TAM2F6	Sessa et al. (2012)	Toulmin (1977)	ACh-5	80767	Mixed (glauconitic-carbonate)	Sand	-	Eocene	32.1	-88.2	34.7	-71	Ypresian	Wilcox	Hatchetigbee	Bashi Marl	8	USA	Alabama	Choctaw
1006	Mollusca	Gastropoda	Caenogastropoda	Cerithioidea	Turritellidae	Turritella		FALSE	gilberti		FALSE		Turritella gilberti	36	TA	M2	F1	TAM2F1	Sessa et al. (2012)	Toulmin (1977)	ACh-5	80767	Mixed (glauconitic-carbonate)	Sand	-	Eocene	32.1	-88.2	34.7	-71	Ypresian	Wilcox	Hatchetigbee	Bashi Marl	8	USA	Alabama	Choctaw
1009	Mollusca	Bivalvia	Carditida	Carditoidea	Carditidae	Venericardia	cf.	TRUE	bashiplata		FALSE		Venericardia bashiplata	1	TC	M3	F1	TCM3F1	Sessa et al. (2012)	Toulmin (1977)	ACh-5	80767	Mixed (glauconitic-carbonate)	Sand	-	Eocene	32.1	-88.2	34.7	-71	Ypresian	Wilcox	Hatchetigbee	Bashi Marl	8	USA	Alabama	Choctaw
1007	Mollusca	Bivalvia	Carditida	Carditoidea	Carditidae	Venericardia		FALSE	bashiplata		FALSE		Venericardia bashiplata	17	TC	M3	F1	TCM3F1	Sessa et al. (2012)	Toulmin (1977)	ACh-5	80767	Mixed (glauconitic-carbonate)	Sand	-	Eocene	32.1	-88.2	34.7	-71	Ypresian	Wilcox	Hatchetigbee	Bashi Marl	8	USA	Alabama	Choctaw
1008	Mollusca	Bivalvia	Carditida	Carditoidea	Carditidae	Venericardia		FALSE	horatiana		FALSE		Venericardia horatiana	1	TC	M3	F1	TCM3F1	Sessa et al. (2012)	Toulmin (1977)	ACh-5	80767	Mixed (glauconitic-carbonate)	Sand	-	Eocene	32.1	-88.2	34.7	-71	Ypresian	Wilcox	Hatchetigbee	Bashi Marl	8	USA	Alabama	Choctaw
1010	Mollusca	Bivalvia	Myida	Myoidea	Corbulidae	Vokesula		FALSE	aldrichi		FALSE		Vokesula aldrichi	1	TD	M4	F1	TDM4F1	Sessa et al. (2012)	Toulmin (1977)	ACh-5	80767	Mixed (glauconitic-carbonate)	Sand	-	Eocene	32.1	-88.2	34.7	-71	Ypresian	Wilcox	Hatchetigbee	Bashi Marl	8	USA	Alabama	Choctaw
1011	Mollusca	Gastropoda	"Lower Heterobranchia"	Architectonicoidea	Architectonicidae	Architectonica	?	TRUE	sylvaerupis		FALSE		Architectonica sylvaerupis	1	TA	M2	F5	TAM2F5	Sessa et al. (2012)	Toulmin (1977)	ACh-6	80776	Mixed (glauconitic-carbonate)	Sand	-	Eocene	32.1	-88.2	34.7	-71	Ypresian	Wilcox	Hatchetigbee	Bashi Marl	8	USA	Alabama	Choctaw
1012	Mollusca	Gastropoda	Littorinimorpha	Tonnoidea	Ranellidae	Argobuccinum		FALSE	tuomeyi		FALSE		Argobuccinum tuomeyi	1	TA	M2	F6	TAM2F6	Sessa et al. (2012)	Toulmin (1977)	ACh-6	80776	Mixed (glauconitic-carbonate)	Sand	-	Eocene	32.1	-88.2	34.7	-71	Ypresian	Wilcox	Hatchetigbee	Bashi Marl	8	USA	Alabama	Choctaw
1013	Mollusca	Gastropoda	Neogastropoda	Volutoidea	Volutidae	Athleta		FALSE	tuomeyi		FALSE		Athleta tuomeyi	8	TA	M2	F6	TAM2F6	Sessa et al. (2012)	Toulmin (1977)	ACh-6	80776	Mixed (glauconitic-carbonate)	Sand	-	Eocene	32.1	-88.2	34.7	-71	Ypresian	Wilcox	Hatchetigbee	Bashi Marl	8	USA	Alabama	Choctaw
1014	Mollusca	Bivalvia	Arcida	Arcoidea	Arcidae	Barbatia		FALSE	cuculloides		FALSE		Barbatia cuculloides	1	TA	M4	F1	TAM4F1	Graham Oliver & Holmes, 2006.	Toulmin (1977)	ACh-6	80776	Mixed (glauconitic-carbonate)	Sand	-	Eocene	32.1	-88.2	34.7	-71	Ypresian	Wilcox	Hatchetigbee	Bashi Marl	8	USA	Alabama	Choctaw
1015	Mollusca	Gastropoda	Neogastropoda	Buccinoidea	Nassariidae	Bullia		FALSE	altilis		FALSE		Bullia altilis	12	TA	M2	F6	TAM2F6	Sessa et al. (2012)	Toulmin (1977)	ACh-6	80776	Mixed (glauconitic-carbonate)	Sand	-	Eocene	32.1	-88.2	34.7	-71	Ypresian	Wilcox	Hatchetigbee	Bashi Marl	8	USA	Alabama	Choctaw
1016	Mollusca	Scaphopoda	Dentaliida	Dentaloidea	Gadilidae	Cadulus		FALSE	sp.	informal	TRUE		Cadulus sp.	1	TD	M2	F2	TDM2F2	Sessa et al. (2012)	Toulmin (1977)	ACh-6	80776	Mixed (glauconitic-carbonate)	Sand	-	Eocene	32.1	-88.2	34.7	-71	Ypresian	Wilcox	Hatchetigbee	Bashi Marl	8	USA	Alabama	Choctaw
1017	Mollusca	Gastropoda	Littorinimorpha	Stromboidea	Strombidae	Calyptraphorus		FALSE	trinodiferus		FALSE		Calyptraphorus trinodiferus	3	TA	M2	F4	TAM2F4	Sessa et al. (2012)	Toulmin (1977)	ACh-6	80776	Mixed (glauconitic-carbonate)	Sand	-	Eocene	32.1	-88.2	34.7	-71	Ypresian	Wilcox	Hatchetigbee	Bashi Marl	8	USA	Alabama	Choctaw
1018	Mollusca	Gastropoda	Neogastropoda	Volutoidea	Volutidae	Caricella		FALSE	heilprini		FALSE		Caricella heilprini	1	TA	M2	F6	TAM2F6	Sessa et al. (2012)	Toulmin (1977)	ACh-6	80776	Mixed (glauconitic-carbonate)	Sand	-	Eocene	32.1	-88.2	34.7	-71	Ypresian	Wilcox	Hatchetigbee	Bashi Marl	8	USA	Alabama	Choctaw
1019	Mollusca	Bivalvia	Pectinida	Pectinoidea	Pectinidae	Chlamys		FALSE	choctavensis		FALSE		Chlamys choctavensis	21	TA	M4	F1	TAM4F1	Sessa et al. (2012)	Toulmin (1977)	ACh-6	80776	Mixed (glauconitic-carbonate)	Sand	-	Eocene	32.1	-88.2	34.7	-71	Ypresian	Wilcox	Hatchetigbee	Bashi Marl	8	USA	Alabama	Choctaw
1020	Mollusca	Bivalvia	Ostreida	Ostreoidea	Ostreidae	Gigantostrea		FALSE	sylvaerupis		FALSE		Gigantostrea sylvaerupis	2	TA	M6	F1	TAM6F1	Sessa et al. (2012)	Toulmin (1977)	ACh-6	80776	Mixed (glauconitic-carbonate)	Sand	-	Eocene	32.1	-88.2	34.7	-71	Ypresian	Wilcox	Hatchetigbee	Bashi Marl	8	USA	Alabama	Choctaw
1021	Mollusca	Gastropoda	Littorinimorpha	Vanikoroidea	Hipponicidae	Hipponix		FALSE	sylvaerupis		FALSE		Hipponix sylvaerupis	1	TA	M2	F4	TAM2F4	Sessa et al. (2012)	Toulmin (1977)	ACh-6	80776	Mixed (glauconitic-carbonate)	Sand	-	Eocene	32.1	-88.2	34.7	-71	Ypresian	Wilcox	Hatchetigbee	Bashi Marl	8	USA	Alabama	Choctaw
1022	Mollusca	Gastropoda	Neogastropoda	Buccinoidea	Echinofulguridae	Lirofusus		FALSE	subtenuis		FALSE		Lirofusus subtenuis	1	TA	M2	F6	TAM2F6	Sessa et al. (2012)	Toulmin (1977)	ACh-6	80776	Mixed (glauconitic-carbonate)	Sand	-	Eocene	32.1	-88.2	34.7	-71	Ypresian	Wilcox	Hatchetigbee	Bashi Marl	8	USA	Alabama	Choctaw
1023	Mollusca	Bivalvia	Venerida	Veneroidea	Veneridae	Macrocallista		FALSE	sylvaerupis		FALSE		Macrocallista sylvaerupis	3	TD	M3	F1	TDM3F1	Sessa et al. (2012)	Toulmin (1977)	ACh-6	80776	Mixed (glauconitic-carbonate)	Sand	-	Eocene	32.1	-88.2	34.7	-71	Ypresian	Wilcox	Hatchetigbee	Bashi Marl	8	USA	Alabama	Choctaw
1024	Mollusca	Bivalvia	Ostreida	Ostreoidea	Ostreidae	Ostrea	cf.	TRUE	sinuosa		FALSE		Ostrea sinuosa	5	TA	M6	F1	TAM6F1	Sessa et al. (2012)	Toulmin (1977)	ACh-6	80776	Mixed (glauconitic-carbonate)	Sand	-	Eocene	32.1	-88.2	34.7	-71	Ypresian	Wilcox	Hatchetigbee	Bashi Marl	8	USA	Alabama	Choctaw
1025	Mollusca	Bivalvia	Venerida	Veneroidea	Veneridae	Pitar		FALSE	nuttalliopsis		FALSE		Pitar nuttalliopsis	4	TDb	M3	F1	TDM3F1	Sessa et al. (2012)	Toulmin (1977)	ACh-6	80776	Mixed (glauconitic-carbonate)	Sand	-	Eocene	32.1	-88.2	34.7	-71	Ypresian	Wilcox	Hatchetigbee	Bashi Marl	8	USA	Alabama	Choctaw
1026	Mollusca	Gastropoda	Neogastropoda	Olivoidea	Pseudolividae	Pseudoliva		FALSE	vetusta		FALSE		Pseudoliva vetusta	5	TA	M2	F6	TAM2F6	Sessa et al. (2012)	Toulmin (1977)	ACh-6	80776	Mixed (glauconitic-carbonate)	Sand	-	Eocene	32.1	-88.2	34.7	-71	Ypresian	Wilcox	Hatchetigbee	Bashi Marl	8	USA	Alabama	Choctaw
1027	Mollusca	Gastropoda	Littorinimorpha	Naticoidea	Naticidae	Sigatica		FALSE	clarkeana		FALSE		Sigatica clarkeana	1	TB	M2	F6	TBM2F6	Sessa et al. (2012)	Toulmin (1977)	ACh-6	80776	Mixed (glauconitic-carbonate)	Sand	-	Eocene	32.1	-88.2	34.7	-71	Ypresian	Wilcox	Hatchetigbee	Bashi Marl	8	USA	Alabama	Choctaw
1028	Mollusca	Gastropoda	Littorinimorpha	Naticoidea	Naticidae	Sinum		FALSE	sp.	informal	TRUE		Sinum sp.	6	TB	M2	F6	TBM2F6	Sessa et al. (2012)	Toulmin (1977)	ACh-6	80776	Mixed (glauconitic-carbonate)	Sand	-	Eocene	32.1	-88.2	34.7	-71	Ypresian	Wilcox	Hatchetigbee	Bashi Marl	8	USA	Alabama	Choctaw
1029	Mollusca	Gastropoda	Heterobranchia	Acteonoidea	Acteonidae	Tornatellaea		FALSE	bella		FALSE		Tornatellaea bella	6	TA	M2	F6	TAM2F6	Sessa et al. (2012)	Toulmin (1977)	ACh-6	80776	Mixed (glauconitic-carbonate)	Sand	-	Eocene	32.1	-88.2	34.7	-71	Ypresian	Wilcox	Hatchetigbee	Bashi Marl	8	USA	Alabama	Choctaw
1030	Mollusca	Gastropoda	Caenogastropoda	Cerithioidea	Turritellidae	Turritella		FALSE	gilberti		FALSE		Turritella gilberti	7	TA	M2	F1	TAM2F1	Sessa et al. (2012)	Toulmin (1977)	ACh-6	80776	Mixed (glauconitic-carbonate)	Sand	-	Eocene	32.1	-88.2	34.7	-71	Ypresian	Wilcox	Hatchetigbee	Bashi Marl	8	USA	Alabama	Choctaw
1033	Mollusca	Bivalvia	Carditida	Carditoidea	Carditidae	Venericardia	cf.	TRUE	bashiplata		FALSE		Venericardia bashiplata	2	TC	M3	F1	TCM3F1	Sessa et al. (2012)	Toulmin (1977)	ACh-6	80776	Mixed (glauconitic-carbonate)	Sand	-	Eocene	32.1	-88.2	34.7	-71	Ypresian	Wilcox	Hatchetigbee	Bashi Marl	8	USA	Alabama	Choctaw
1031	Mollusca	Bivalvia	Carditida	Carditoidea	Carditidae	Venericardia		FALSE	bashiplata		FALSE		Venericardia bashiplata	19	TC	M3	F1	TCM3F1	Sessa et al. (2012)	Toulmin (1977)	ACh-6	80776	Mixed (glauconitic-carbonate)	Sand	-	Eocene	32.1	-88.2	34.7	-71	Ypresian	Wilcox	Hatchetigbee	Bashi Marl	8	USA	Alabama	Choctaw
1032	Mollusca	Bivalvia	Carditida	Carditoidea	Carditidae	Venericardia		FALSE	horatiana		FALSE		Venericardia horatiana	5	TC	M3	F1	TCM3F1	Sessa et al. (2012)	Toulmin (1977)	ACh-6	80776	Mixed (glauconitic-carbonate)	Sand	-	Eocene	32.1	-88.2	34.7	-71	Ypresian	Wilcox	Hatchetigbee	Bashi Marl	8	USA	Alabama	Choctaw
1038	Mollusca	Bivalvia	Pectinida	Pectinoidea	Pectinidae	Chlamys		FALSE	clarkeana		FALSE		Chlamys clarkeana	10	TA	M4	F1	TAM4F1	Sessa et al. (2012)	Toulmin (1977)	ACh-7	81186	Mixed (glauconitic-carbonate)	Sand	-	Eocene	31.9	-88.3	35.52	-66.41	Ypresian	Claiborne	Tallahatta	Upper	10	USA	Alabama	Choctaw
1039	Mollusca	Bivalvia	Pectinida	Pectinoidea	Pectinidae	Chlamys		FALSE	sp.	indet.	TRUE		Chlamys sp.	1	TA	M4	F1	TAM4F1	Sessa et al. (2012)	Toulmin (1977)	ACh-7	81186	Mixed (glauconitic-carbonate)	Sand	-	Eocene	31.9	-88.3	35.52	-66.41	Ypresian	Claiborne	Tallahatta	Upper	10	USA	Alabama	Choctaw
1040	Mollusca	Bivalvia	Ostreida	Ostreoidea	Ostreidae	Cubitostrea		FALSE	perplicata		FALSE		Cubitostrea perplicata	140	TA	M6	F1	TAM6F1	Sessa et al. (2012)	Toulmin (1977)	ACh-7	81186	Mixed (glauconitic-carbonate)	Sand	-	Eocene	31.9	-88.3	35.52	-66.41	Ypresian	Claiborne	Tallahatta	Upper	10	USA	Alabama	Choctaw
1041	Mollusca	Bivalvia	Ostreida	Ostreoidea	Ostreidae	Ostrea		FALSE	johnsoni		FALSE		Ostrea johnsoni	3	TA	M6	F1	TAM6F1	Sessa et al. (2012)	Toulmin (1977)	ACh-7	81186	Mixed (glauconitic-carbonate)	Sand	-	Eocene	31.9	-88.3	35.52	-66.41	Ypresian	Claiborne	Tallahatta	Upper	10	USA	Alabama	Choctaw
1042	Mollusca	Bivalvia	Myida	Pholadoidea	Teredinidae	Teredo		FALSE	sp.	informal	TRUE		Teredo sp.	2	TD	M5	F1	TDM5F1	Sessa et al. (2012)	Toulmin (1977)	ACh-7	81186	Mixed (glauconitic-carbonate)	Sand	-	Eocene	31.9	-88.3	35.52	-66.41	Ypresian	Claiborne	Tallahatta	Upper	10	USA	Alabama	Choctaw
1043	Mollusca	Gastropoda	Caenogastropoda	Cerithioidea	Turritellidae	Turritella		FALSE	sp.	indet.	TRUE		Turritella sp.	6	TA	M2	F1	TAM2F1	Sessa et al. (2012)	Toulmin (1977)	ACh-7	81186	Mixed (glauconitic-carbonate)	Sand	-	Eocene	31.9	-88.3	35.52	-66.41	Ypresian	Claiborne	Tallahatta	Upper	10	USA	Alabama	Choctaw
1034	Mollusca	Bivalvia	Ostreida	Ostreoidea	Ostreidae	Cubitostrea		FALSE	lisbonensis		FALSE		Cubitostrea lisbonensis	204	TA	M6	F1	TAM6F1	Sessa et al. (2012)	Toulmin (1977)	ACh-7-2	81206	Mixed (glauconitic-carbonate)	Sand	Silt	Eocene	31.9	-88.3	33	-77	Lutetian	Claiborne	Lisbon	Lower	11	USA	Alabama	Choctaw
1035	Mollusca	Bivalvia	Nuculida	Nuculoidea	Nuculidae	Nucula		FALSE	mauricensis		FALSE		Nucula mauricensis	1	TC	M2	F2	TCM2F2	Sessa et al. (2012)	Toulmin (1977)	ACh-7-2	81206	Mixed (glauconitic-carbonate)	Sand	Silt	Eocene	31.9	-88.3	33	-77	Lutetian	Claiborne	Lisbon	Lower	11	USA	Alabama	Choctaw
1036	Mollusca	Gastropoda	Littorinimorpha	Calyptraeoidea	Calyptraeidae	Trochita		FALSE	aperta		FALSE		Trochita aperta	1	TA	M3	F1	TAM3F1	Sessa et al. (2012)	Toulmin (1977)	ACh-7-2	81206	Mixed (glauconitic-carbonate)	Sand	Silt	Eocene	31.9	-88.3	33	-77	Lutetian	Claiborne	Lisbon	Lower	11	USA	Alabama	Choctaw
1037	Mollusca	Bivalvia	Carditida	Carditoidea	Carditidae	Venericardia	?	TRUE	densata		FALSE		Venericardia densata	2	TC	M3	F1	TCM3F1	Sessa et al. (2012)	Toulmin (1977)	ACh-7-2	81206	Mixed (glauconitic-carbonate)	Sand	Silt	Eocene	31.9	-88.3	33	-77	Lutetian	Claiborne	Lisbon	Lower	11	USA	Alabama	Choctaw
1044	Mollusca	Gastropoda	Caenogastropoda	Epitonoidea	Epitoniidae	Amaea		FALSE	trapaquara		FALSE		Amaea trapaquara	1	TA	M2	F5	TAM2F5	Sessa et al. (2012)	Toulmin (1977)	ACh-8	81224	Mixed (glauconitic-carbonate)	Sand	-	Eocene	31.8	-88.3	33	-77	Lutetian	Claiborne	Lisbon	Upper	13	USA	Alabama	Choctaw
1046	Mollusca	Gastropoda	Neogastropoda	Olivoidea	Ancillariidae	Ancilla		FALSE	staminea		FALSE		Ancilla staminea	8	TA	M2	F6	TAM2F6	Sessa et al. (2012)	Toulmin (1977)	ACh-8	81224	Mixed (glauconitic-carbonate)	Sand	-	Eocene	31.8	-88.3	33	-77	Lutetian	Claiborne	Lisbon	Upper	13	USA	Alabama	Choctaw
1047	Mollusca	Bivalvia	Pectinida	Anomioidea	Anomiidae	Anomia		FALSE	lisbonensis		FALSE		Anomia lisbonensis	6	TA	M6	F1	TAM6F1	Sessa et al. (2012)	Toulmin (1977)	ACh-8	81224	Mixed (glauconitic-carbonate)	Sand	-	Eocene	31.8	-88.3	33	-77	Lutetian	Claiborne	Lisbon	Upper	13	USA	Alabama	Choctaw
1049	Mollusca	Gastropoda	"Lower Heterobranchia"	Architectonicoidea	Architectonicidae	Architectonica		FALSE	elaborata		FALSE		Architectonica elaborata	3	TA	M2	F5	TAM2F5	Sessa et al. (2012)	Toulmin (1977)	ACh-8	81224	Mixed (glauconitic-carbonate)	Sand	-	Eocene	31.8	-88.3	33	-77	Lutetian	Claiborne	Lisbon	Upper	13	USA	Alabama	Choctaw
1048	Mollusca	Gastropoda	"Lower Heterobranchia"	Architectonicoidea	Architectonicidae	Architectonica		FALSE	meekana		FALSE		Architectonica meekana	12	TA	M2	F5	TAM2F5	Sessa et al. (2012)	Toulmin (1977)	ACh-8	81224	Mixed (glauconitic-carbonate)	Sand	-	Eocene	31.8	-88.3	33	-77	Lutetian	Claiborne	Lisbon	Upper	13	USA	Alabama	Choctaw
1050	Mollusca	Bivalvia	Cardiida	Tellinoidea	Tellinidae	Arcopagia		FALSE	raveneli		FALSE		Arcopagia raveneli	4	TD	M3	F2	TDM3F2	Sessa et al. (2012)	Toulmin (1977)	ACh-8	81224	Mixed (glauconitic-carbonate)	Sand	-	Eocene	31.8	-88.3	33	-77	Lutetian	Claiborne	Lisbon	Upper	13	USA	Alabama	Choctaw
1051	Mollusca	Gastropoda	Neogastropoda	Volutoidea	Volutidae	Athleta		FALSE	haleanus		FALSE		Athleta haleanus	246	TA	M2	F6	TAM2F6	Sessa et al. (2012)	Toulmin (1977)	ACh-8	81224	Mixed (glauconitic-carbonate)	Sand	-	Eocene	31.8	-88.3	33	-77	Lutetian	Claiborne	Lisbon	Upper	13	USA	Alabama	Choctaw
1052	Mollusca	Gastropoda	Neogastropoda	Volutoidea	Volutidae	Athleta		FALSE	lisbonensis		FALSE		Athleta lisbonensis	4	TA	M2	F6	TAM2F6	Sessa et al. (2012)	Toulmin (1977)	ACh-8	81224	Mixed (glauconitic-carbonate)	Sand	-	Eocene	31.8	-88.3	33	-77	Lutetian	Claiborne	Lisbon	Upper	13	USA	Alabama	Choctaw
1053	Mollusca	Gastropoda	Neogastropoda	Volutoidea	Volutidae	Athleta		FALSE	petrosus		FALSE		Athleta petrosus	31	TA	M2	F6	TAM2F6	Sessa et al. (2012)	Toulmin (1977)	ACh-8	81224	Mixed (glauconitic-carbonate)	Sand	-	Eocene	31.8	-88.3	33	-77	Lutetian	Claiborne	Lisbon	Upper	13	USA	Alabama	Choctaw
1106	Mollusca	Gastropoda	Neogastropoda	Buccinoidea	Nassariidae	Buccitriton		FALSE	texanum		FALSE		Buccitriton texanum	10	TA	M2	F6	TAM2F6	Sessa et al. (2012)	Toulmin (1977)	ACh-8	81224	Mixed (glauconitic-carbonate)	Sand	-	Eocene	31.8	-88.3	33	-77	Lutetian	Claiborne	Lisbon	Upper	13	USA	Alabama	Choctaw
1054	Mollusca	Bivalvia	Myida	Myoidea	Corbulidae	Caestocorbula		FALSE	fossata		FALSE		Caestocorbula fossata	1	TD	M4	F1	TDM4F1	Sessa et al. (2012)	Toulmin (1977)	ACh-8	81224	Mixed (glauconitic-carbonate)	Sand	-	Eocene	31.8	-88.3	33	-77	Lutetian	Claiborne	Lisbon	Upper	13	USA	Alabama	Choctaw
1055	Mollusca	Bivalvia	Venerida	Veneroidea	Veneridae	Callista		FALSE	perovata		FALSE		Callista perovata	23	TD	M3	F1	TDM3F1	Sessa et al. (2012)	Toulmin (1977)	ACh-8	81224	Mixed (glauconitic-carbonate)	Sand	-	Eocene	31.8	-88.3	33	-77	Lutetian	Claiborne	Lisbon	Upper	13	USA	Alabama	Choctaw
1056	Mollusca	Gastropoda	Littorinimorpha	Stromboidea	Strombidae	Calyptraphorus		FALSE	velatus		FALSE		Calyptraphorus velatus	51	TA	M2	F4	TAM2F4	Sessa et al. (2012)	Toulmin (1977)	ACh-8	81224	Mixed (glauconitic-carbonate)	Sand	-	Eocene	31.8	-88.3	33	-77	Lutetian	Claiborne	Lisbon	Upper	13	USA	Alabama	Choctaw
1057	Mollusca	Gastropoda	Neogastropoda	Volutoidea	Volutidae	Caricella		FALSE	cherokeensis		FALSE		Caricella cherokeensis	1	TA	M2	F6	TAM2F6	Sessa et al. (2012)	Toulmin (1977)	ACh-8	81224	Mixed (glauconitic-carbonate)	Sand	-	Eocene	31.8	-88.3	33	-77	Lutetian	Claiborne	Lisbon	Upper	13	USA	Alabama	Choctaw
1064	Mollusca	Bivalvia	Myida	Myoidea	Corbulidae	Caryocorbula	cf.	TRUE	alabamiensis		FALSE		Caryocorbula alabamiensis	2	TD	M4	F1	TDM4F1	Sessa et al. (2012)	Toulmin (1977)	ACh-8	81224	Mixed (glauconitic-carbonate)	Sand	-	Eocene	31.8	-88.3	33	-77	Lutetian	Claiborne	Lisbon	Upper	13	USA	Alabama	Choctaw
1058	Mollusca	Bivalvia	Myida	Myoidea	Corbulidae	Caryocorbula		FALSE	deusseni		FALSE		Caryocorbula deusseni	62	TD	M4	F1	TDM4F1	Sessa et al. (2012)	Toulmin (1977)	ACh-8	81224	Mixed (glauconitic-carbonate)	Sand	-	Eocene	31.8	-88.3	33	-77	Lutetian	Claiborne	Lisbon	Upper	13	USA	Alabama	Choctaw
1059	Mollusca	Gastropoda	Caenogastropoda	Epitonoidea	Epitoniidae	Cirsotrema		FALSE	sp.	informal	TRUE		Cirsotrema sp.	6	TA	M2	F5	TAM2F5	gastropod diet habitat database	Toulmin (1977)	ACh-8	81224	Mixed (glauconitic-carbonate)	Sand	-	Eocene	31.8	-88.3	33	-77	Lutetian	Claiborne	Lisbon	Upper	13	USA	Alabama	Choctaw
1060	Mollusca	Gastropoda	Neogastropoda	Buccinoidea	Fasciolariidae	Clavilithes		FALSE	penrosei		FALSE		Clavilithes penrosei	2	TA	M2	F6	TAM2F6	Sessa et al. (2012)	Toulmin (1977)	ACh-8	81224	Mixed (glauconitic-carbonate)	Sand	-	Eocene	31.8	-88.3	33	-77	Lutetian	Claiborne	Lisbon	Upper	13	USA	Alabama	Choctaw
1061	Mollusca	Gastropoda	"Lower Heterobranchia"	Architectonicoidea	Architectonicidae	Climacopoma		FALSE	scrobiculata		FALSE		Climacopoma scrobiculata	11	TA	M2	F5	TAM2F5		Toulmin (1977)	ACh-8	81224	Mixed (glauconitic-carbonate)	Sand	-	Eocene	31.8	-88.3	33	-77	Lutetian	Claiborne	Lisbon	Upper	13	USA	Alabama	Choctaw
1062	Mollusca	Gastropoda	Neogastropoda	Conoidea	Turridae	Cochlespira		FALSE	engonata		FALSE		Cochlespira engonata	41	TA	M2	F6	TAM2F6	Sessa et al. (2012)	Toulmin (1977)	ACh-8	81224	Mixed (glauconitic-carbonate)	Sand	-	Eocene	31.8	-88.3	33	-77	Lutetian	Claiborne	Lisbon	Upper	13	USA	Alabama	Choctaw
1063	Mollusca	Gastropoda	Neogastropoda	Conoidea	Conidae	Conus		FALSE	sauridens		FALSE		Conus sauridens	6	TA	M2	F6	TAM2F6	Kohn, 2001.	Toulmin (1977)	ACh-8	81224	Mixed (glauconitic-carbonate)	Sand	-	Eocene	31.8	-88.3	33	-77	Lutetian	Claiborne	Lisbon	Upper	13	USA	Alabama	Choctaw
1065	Mollusca	Bivalvia	Myida	Myoidea	Corbulidae	Corbula		FALSE	sp.	informal	TRUE		Corbula sp.	1	TD	M4	F1	TDM4F1	Sessa et al. (2012)	Toulmin (1977)	ACh-8	81224	Mixed (glauconitic-carbonate)	Sand	-	Eocene	31.8	-88.3	33	-77	Lutetian	Claiborne	Lisbon	Upper	13	USA	Alabama	Choctaw
1066	Mollusca	Gastropoda	Neogastropoda	Buccinoidea	Melongenidae	Cornulina		FALSE	armigera		FALSE		Cornulina armigera	1	TA	M2	F6	TAM2F6	Sessa et al. (2012)	Toulmin (1977)	ACh-8	81224	Mixed (glauconitic-carbonate)	Sand	-	Eocene	31.8	-88.3	33	-77	Lutetian	Claiborne	Lisbon	Upper	13	USA	Alabama	Choctaw
1067	Mollusca	Gastropoda	Neogastropoda	Conoidea	Turridae	Coronia	?	TRUE	alternata		FALSE		Coronia alternata	5	TA	M2	F6	TAM2F6	Sessa et al. (2012)	Toulmin (1977)	ACh-8	81224	Mixed (glauconitic-carbonate)	Sand	-	Eocene	31.8	-88.3	33	-77	Lutetian	Claiborne	Lisbon	Upper	13	USA	Alabama	Choctaw
1068	Mollusca	Gastropoda	Littorinimorpha	Calyptraeoidea	Calyptraeidae	Crepidula		FALSE	dumosa		FALSE		Crepidula dumosa	1	TA	M3	F1	TAM3F1	Sessa et al. (2012)	Toulmin (1977)	ACh-8	81224	Mixed (glauconitic-carbonate)	Sand	-	Eocene	31.8	-88.3	33	-77	Lutetian	Claiborne	Lisbon	Upper	13	USA	Alabama	Choctaw
1069	Mollusca	Gastropoda	Littorinimorpha	Calyptraeoidea	Calyptraeidae	Crepidula		FALSE	lirata		FALSE		Crepidula lirata	9	TA	M3	F1	TAM3F1	Sessa et al. (2012)	Toulmin (1977)	ACh-8	81224	Mixed (glauconitic-carbonate)	Sand	-	Eocene	31.8	-88.3	33	-77	Lutetian	Claiborne	Lisbon	Upper	13	USA	Alabama	Choctaw
1070	Mollusca	Gastropoda	Caenogastropoda	Campaniloidea	Ampullinidae	Crommium		FALSE	perovatum		FALSE		Crommium perovatum	1	TA	M2	F6	TAM2F6	based on family	Toulmin (1977)	ACh-8	81224	Mixed (glauconitic-carbonate)	Sand	-	Eocene	31.8	-88.3	33	-77	Lutetian	Claiborne	Lisbon	Upper	13	USA	Alabama	Choctaw
1071	Mollusca	Bivalvia	Ostreida	Ostreoidea	Ostreidae	Cubitostrea		FALSE	sellaeformis		FALSE		Cubitostrea sellaeformis	102	TA	M6	F1	TAM6F1	Sessa et al. (2012)	Toulmin (1977)	ACh-8	81224	Mixed (glauconitic-carbonate)	Sand	-	Eocene	31.8	-88.3	33	-77	Lutetian	Claiborne	Lisbon	Upper	13	USA	Alabama	Choctaw
1072	Mollusca	Scaphopoda	Dentaliida	Dentaloidea	Dentaliidae	Dentalium		FALSE	minutistriatum		FALSE		Dentalium minutistriatum	11	TD	M2	F2	TDM2F2	Sessa et al. (2012)	Toulmin (1977)	ACh-8	81224	Mixed (glauconitic-carbonate)	Sand	-	Eocene	31.8	-88.3	33	-77	Lutetian	Claiborne	Lisbon	Upper	13	USA	Alabama	Choctaw
1073	Mollusca	Bivalvia	Pectinida	Pectinoidea	Pectinidae	Eburneopecten		FALSE	sp.	informal	TRUE		Eburneopecten sp.	17	TA	M4	F1	TAM4F1	Stilwell, 1998	Toulmin (1977)	ACh-8	81224	Mixed (glauconitic-carbonate)	Sand	-	Eocene	31.8	-88.3	33	-77	Lutetian	Claiborne	Lisbon	Upper	13	USA	Alabama	Choctaw
1074	Mollusca	Gastropoda	Neogastropoda			Eodrilla	cf.	TRUE	lonsdalei		FALSE		Eodrilla lonsdalei	1	TA	M2	F6	TAM2F6		Toulmin (1977)	ACh-8	81224	Mixed (glauconitic-carbonate)	Sand	-	Eocene	31.8	-88.3	33	-77	Lutetian	Claiborne	Lisbon	Upper	13	USA	Alabama	Choctaw
1075	Mollusca	Gastropoda	Neogastropoda	Conoidea	Turridae	Eopleurotoma		FALSE	gemmavia		FALSE		Eopleurotoma gemmavia	10	TA	M2	F6	TAM2F6	Sessa et al. (2012)	Toulmin (1977)	ACh-8	81224	Mixed (glauconitic-carbonate)	Sand	-	Eocene	31.8	-88.3	33	-77	Lutetian	Claiborne	Lisbon	Upper	13	USA	Alabama	Choctaw
1076	Mollusca	Gastropoda	Neogastropoda	Conoidea	Turridae	Eopleurotoma		FALSE	lisboncola		FALSE		Eopleurotoma lisboncola	88	TA	M2	F6	TAM2F6	Sessa et al. (2012)	Toulmin (1977)	ACh-8	81224	Mixed (glauconitic-carbonate)	Sand	-	Eocene	31.8	-88.3	33	-77	Lutetian	Claiborne	Lisbon	Upper	13	USA	Alabama	Choctaw
1077	Mollusca	Gastropoda	Neogastropoda	Conoidea	Turridae	Eosurcula		FALSE	moorei		FALSE		Eosurcula moorei	65	TA	M2	F6	TAM2F6	Sessa et al. (2012)	Toulmin (1977)	ACh-8	81224	Mixed (glauconitic-carbonate)	Sand	-	Eocene	31.8	-88.3	33	-77	Lutetian	Claiborne	Lisbon	Upper	13	USA	Alabama	Choctaw
1078	Mollusca	Gastropoda	Neogastropoda	Conoidea	Turridae	Eosurcula		FALSE	sanctimauritii		FALSE		Eosurcula sanctimauritii	8	TA	M2	F6	TAM2F6	Sessa et al. (2012)	Toulmin (1977)	ACh-8	81224	Mixed (glauconitic-carbonate)	Sand	-	Eocene	31.8	-88.3	33	-77	Lutetian	Claiborne	Lisbon	Upper	13	USA	Alabama	Choctaw
1079	Mollusca	Bivalvia	Cardiida	Tellinoidea	Tellinidae	Eurytellina		FALSE	papyria		FALSE		Eurytellina papyria	5	TD	M3	F2	TDM3F2	Sessa et al. (2012)	Toulmin (1977)	ACh-8	81224	Mixed (glauconitic-carbonate)	Sand	-	Eocene	31.8	-88.3	33	-77	Lutetian	Claiborne	Lisbon	Upper	13	USA	Alabama	Choctaw
1080	Mollusca	Gastropoda	Littorinimorpha	Ficoidea	Ficidae	Ficopsis		FALSE	texana		FALSE		Ficopsis texana	3	TA	M2	F6	TAM2F6	Sessa et al. (2012)	Toulmin (1977)	ACh-8	81224	Mixed (glauconitic-carbonate)	Sand	-	Eocene	31.8	-88.3	33	-77	Lutetian	Claiborne	Lisbon	Upper	13	USA	Alabama	Choctaw
1081	Mollusca	Gastropoda	Littorinimorpha	Ficoidea	Ficidae	Ficopsis		FALSE	texana		FALSE		Ficopsis texana	1	TA	M2	F6	TAM2F6	Sessa et al. (2012)	Toulmin (1977)	ACh-8	81224	Mixed (glauconitic-carbonate)	Sand	-	Eocene	31.8	-88.3	33	-77	Lutetian	Claiborne	Lisbon	Upper	13	USA	Alabama	Choctaw
1082	Mollusca	Gastropoda	Neogastropoda	Mitroidea	Mitridae	Fusimitra		FALSE	polita		FALSE		Fusimitra polita	55	TA	M2	F6	TAM2F6	Sessa et al. (2012)	Toulmin (1977)	ACh-8	81224	Mixed (glauconitic-carbonate)	Sand	-	Eocene	31.8	-88.3	33	-77	Lutetian	Claiborne	Lisbon	Upper	13	USA	Alabama	Choctaw
1083	Mollusca	Bivalvia	Venerida	Veneroidea	Veneridae	Gemma		FALSE	sanctimauicensis		FALSE		Gemma sanctimauicensis	1	TD	M3	F1	TDM3F1	based on family	Toulmin (1977)	ACh-8	81224	Mixed (glauconitic-carbonate)	Sand	-	Eocene	31.8	-88.3	33	-77	Lutetian	Claiborne	Lisbon	Upper	13	USA	Alabama	Choctaw
1084	Mollusca	Bivalvia	Arcida	Arcoidea	Glycymerididae	Glycymeris		FALSE	trigonella		FALSE		Glycymeris trigonella	12	TA	M3	F1	TAM3F1	Graham Oliver & Holmes, 2006.	Toulmin (1977)	ACh-8	81224	Mixed (glauconitic-carbonate)	Sand	-	Eocene	31.8	-88.3	33	-77	Lutetian	Claiborne	Lisbon	Upper	13	USA	Alabama	Choctaw
1085	Mollusca	Gastropoda	Neogastropoda	Conoidea	Terebridae	Hastula		FALSE	houstonia		FALSE		Hastula houstonia	2	TA	M2	F6	TAM2F6	Sessa et al. (2012)	Toulmin (1977)	ACh-8	81224	Mixed (glauconitic-carbonate)	Sand	-	Eocene	31.8	-88.3	33	-77	Lutetian	Claiborne	Lisbon	Upper	13	USA	Alabama	Choctaw
1086	Mollusca	Gastropoda	Caenogastropoda	Cerithioidea	Turritellidae	Haustator		FALSE	carinata		FALSE		Haustator carinata	7	TA	M2	F1	TAM2F1	Sessa et al. (2012)	Toulmin (1977)	ACh-8	81224	Mixed (glauconitic-carbonate)	Sand	-	Eocene	31.8	-88.3	33	-77	Lutetian	Claiborne	Lisbon	Upper	13	USA	Alabama	Choctaw
1087	Mollusca	Gastropoda	Caenogastropoda	Cerithioidea	Turritellidae	Haustator		FALSE	rina		FALSE		Haustator rina	21	TA	M2	F1	TAM2F1	Sessa et al. (2012)	Toulmin (1977)	ACh-8	81224	Mixed (glauconitic-carbonate)	Sand	-	Eocene	31.8	-88.3	33	-77	Lutetian	Claiborne	Lisbon	Upper	13	USA	Alabama	Choctaw
1088	Mollusca	Gastropoda	Neogastropoda	Muricoidea	Muricidae	Hexaplex		FALSE	engonatus		FALSE		Hexaplex engonatus	1	TA	M2	F6	TAM2F6	Sessa et al. (2012)	Toulmin (1977)	ACh-8	81224	Mixed (glauconitic-carbonate)	Sand	-	Eocene	31.8	-88.3	33	-77	Lutetian	Claiborne	Lisbon	Upper	13	USA	Alabama	Choctaw
1089	Mollusca	Bivalvia	Venerida	Veneroidea	Veneridae	Katherinella		FALSE	trigoniata		FALSE		Katherinella trigoniata	1	TD	M3	F1	TDM3F1	Sessa et al. (2012)	Toulmin (1977)	ACh-8	81224	Mixed (glauconitic-carbonate)	Sand	-	Eocene	31.8	-88.3	33	-77	Lutetian	Claiborne	Lisbon	Upper	13	USA	Alabama	Choctaw
1090	Mollusca	Gastropoda	Neogastropoda	Buccinoidea	Buccinidae	Lacina		FALSE	alveata		FALSE		Lacina alveata	1	TA	M2	F6	TAM2F6	based on family	Toulmin (1977)	ACh-8	81224	Mixed (glauconitic-carbonate)	Sand	-	Eocene	31.8	-88.3	33	-77	Lutetian	Claiborne	Lisbon	Upper	13	USA	Alabama	Choctaw
1091	Mollusca	Gastropoda	Neogastropoda	Volutoidea	Volutidae	Lapparia		FALSE	mooreana		FALSE		Lapparia mooreana	11	TA	M2	F6	TAM2F6	Sessa et al. (2012)	Toulmin (1977)	ACh-8	81224	Mixed (glauconitic-carbonate)	Sand	-	Eocene	31.8	-88.3	33	-77	Lutetian	Claiborne	Lisbon	Upper	13	USA	Alabama	Choctaw
1092	Mollusca	Gastropoda	Neogastropoda	Buccinoidea	Fasciolariidae	Latirus		FALSE	moorei		FALSE		Latirus moorei	34	TA	M2	F6	TAM2F6	Sessa et al. (2012)	Toulmin (1977)	ACh-8	81224	Mixed (glauconitic-carbonate)	Sand	-	Eocene	31.8	-88.3	33	-77	Lutetian	Claiborne	Lisbon	Upper	13	USA	Alabama	Choctaw
1093	Mollusca	Gastropoda	Neogastropoda	Buccinoidea	Echinofulguridae	Levifusus		FALSE	mortoniopsis		FALSE		Levifusus mortoniopsis	102	TA	M2	F6	TAM2F6	Sessa et al. (2012)	Toulmin (1977)	ACh-8	81224	Mixed (glauconitic-carbonate)	Sand	-	Eocene	31.8	-88.3	33	-77	Lutetian	Claiborne	Lisbon	Upper	13	USA	Alabama	Choctaw
1094	Mollusca	Gastropoda	Neogastropoda	Buccinoidea	Echinofulguridae	Levifusus		FALSE	sp.	informal	TRUE		Levifusus sp.	5	TA	M2	F6	TAM2F6	Sessa et al. (2012)	Toulmin (1977)	ACh-8	81224	Mixed (glauconitic-carbonate)	Sand	-	Eocene	31.8	-88.3	33	-77	Lutetian	Claiborne	Lisbon	Upper	13	USA	Alabama	Choctaw
1095	Mollusca	Gastropoda	Neogastropoda	Buccinoidea	Fasciolariidae	Mazzalina		FALSE	inaurata		FALSE		Mazzalina inaurata	4	TA	M2	F6	TAM2F6	Sessa et al. (2012)	Toulmin (1977)	ACh-8	81224	Mixed (glauconitic-carbonate)	Sand	-	Eocene	31.8	-88.3	33	-77	Lutetian	Claiborne	Lisbon	Upper	13	USA	Alabama	Choctaw
1096	Mollusca	Bivalvia	Venerida	Veneroidea	Veneridae	Mercimonia	?	TRUE	mercenaroidea		FALSE		Mercimonia mercenaroidea	2	TD	M3	F1	TDM3F1	based on family	Toulmin (1977)	ACh-8	81224	Mixed (glauconitic-carbonate)	Sand	-	Eocene	31.8	-88.3	33	-77	Lutetian	Claiborne	Lisbon	Upper	13	USA	Alabama	Choctaw
1097	Mollusca	Gastropoda	Caenogastropoda	Cerithioidea	Turritellidae	Mesalia		FALSE	claibornensis		FALSE		Mesalia claibornensis	19	TA	M2	F1	TAM2F1	Sessa et al. (2012)	Toulmin (1977)	ACh-8	81224	Mixed (glauconitic-carbonate)	Sand	-	Eocene	31.8	-88.3	33	-77	Lutetian	Claiborne	Lisbon	Upper	13	USA	Alabama	Choctaw
1098	Mollusca	Gastropoda	Neogastropoda	Conoidea	Borsoniidae	Microdrillia		FALSE	infans		FALSE		Microdrillia infans	1	TA	M2	F6	TAM2F6	Sessa et al. (2012)	Toulmin (1977)	ACh-8	81224	Mixed (glauconitic-carbonate)	Sand	-	Eocene	31.8	-88.3	33	-77	Lutetian	Claiborne	Lisbon	Upper	13	USA	Alabama	Choctaw
1099	Mollusca	Gastropoda	Littorinimorpha	Naticoidea	Naticidae	Neverita		FALSE	sp.	indet.	TRUE		Neverita sp.	22	TB	M2	F6	TBM2F6	based on family	Toulmin (1977)	ACh-8	81224	Mixed (glauconitic-carbonate)	Sand	-	Eocene	31.8	-88.3	33	-77	Lutetian	Claiborne	Lisbon	Upper	13	USA	Alabama	Choctaw
1100	Mollusca	Bivalvia	Nuculida	Nuculoidea	Nuculidae	Nucula		FALSE	mauricensis		FALSE		Nucula mauricensis	24	TC	M2	F2	TCM2F2	Sessa et al. (2012)	Toulmin (1977)	ACh-8	81224	Mixed (glauconitic-carbonate)	Sand	-	Eocene	31.8	-88.3	33	-77	Lutetian	Claiborne	Lisbon	Upper	13	USA	Alabama	Choctaw
1101	Mollusca	Bivalvia	Nuculida	Nuculoidea	Nuculidae	Nucula		FALSE	sp.	informal	TRUE		Nucula sp.	1	TC	M2	F2	TCM2F2	Sessa et al. (2012)	Toulmin (1977)	ACh-8	81224	Mixed (glauconitic-carbonate)	Sand	-	Eocene	31.8	-88.3	33	-77	Lutetian	Claiborne	Lisbon	Upper	13	USA	Alabama	Choctaw
1102	Mollusca	Bivalvia	Arcida	Arcoidea	Noetiidae	Pachecoa		FALSE	declivis		FALSE		Pachecoa declivis	16	TA	M4	F1	TAM4F1	Graham Oliver & Holmes, 2006.	Toulmin (1977)	ACh-8	81224	Mixed (glauconitic-carbonate)	Sand	-	Eocene	31.8	-88.3	33	-77	Lutetian	Claiborne	Lisbon	Upper	13	USA	Alabama	Choctaw
1103	Mollusca	Bivalvia	Arcida	Arcoidea	Noetiidae	Pachecoa		FALSE	ellipsis		FALSE		Pachecoa ellipsis	1	TA	M4	F1	TAM4F1	Graham Oliver & Holmes, 2006.	Toulmin (1977)	ACh-8	81224	Mixed (glauconitic-carbonate)	Sand	-	Eocene	31.8	-88.3	33	-77	Lutetian	Claiborne	Lisbon	Upper	13	USA	Alabama	Choctaw
1104	Mollusca	Bivalvia	Arcida	Arcoidea	Noetiidae	Pachecoa		FALSE	pulchra		FALSE		Pachecoa pulchra	44	TA	M4	F1	TAM4F1	Graham Oliver & Holmes, 2006.	Toulmin (1977)	ACh-8	81224	Mixed (glauconitic-carbonate)	Sand	-	Eocene	31.8	-88.3	33	-77	Lutetian	Claiborne	Lisbon	Upper	13	USA	Alabama	Choctaw
1105	Mollusca	Gastropoda	Neogastropoda	Buccinoidea	Buccinidae	Penion		FALSE	crebrissimus		FALSE		Penion crebrissimus	1	TA	M2	F6	TAM2F6	based on family	Toulmin (1977)	ACh-8	81224	Mixed (glauconitic-carbonate)	Sand	-	Eocene	31.8	-88.3	33	-77	Lutetian	Claiborne	Lisbon	Upper	13	USA	Alabama	Choctaw
1107	Mollusca	Bivalvia	Venerida	Veneroidea	Veneridae	Pitar		FALSE	nuttali		FALSE		Pitar nuttali	10	TDb	M3	F1	TDM3F1	Sessa et al. (2012)	Toulmin (1977)	ACh-8	81224	Mixed (glauconitic-carbonate)	Sand	-	Eocene	31.8	-88.3	33	-77	Lutetian	Claiborne	Lisbon	Upper	13	USA	Alabama	Choctaw
1108	Mollusca	Bivalvia	Arcida	Arcoidea	Arcidae	Plagiarca		FALSE	rhomboidella		FALSE		Plagiarca rhomboidella	50	TA	M4	F1	TAM4F1	Graham Oliver & Holmes, 2006.	Toulmin (1977)	ACh-8	81224	Mixed (glauconitic-carbonate)	Sand	-	Eocene	31.8	-88.3	33	-77	Lutetian	Claiborne	Lisbon	Upper	13	USA	Alabama	Choctaw
1109	Mollusca	Bivalvia	Pectinida	Plicatuloidea	Plicatulidae	Plicatula		FALSE	filamentosa		FALSE		Plicatula filamentosa	21	TA	M6	F1	TAM6F1	Sessa et al. (2012)	Toulmin (1977)	ACh-8	81224	Mixed (glauconitic-carbonate)	Sand	-	Eocene	31.8	-88.3	33	-77	Lutetian	Claiborne	Lisbon	Upper	13	USA	Alabama	Choctaw
1110	Mollusca	Gastropoda	Littorinimorpha	Naticoidea	Naticidae	Polinices		FALSE	aratus		FALSE		Polinices aratus	80	TB	M2	F6	TBM2F6	Sessa et al. (2012)	Toulmin (1977)	ACh-8	81224	Mixed (glauconitic-carbonate)	Sand	-	Eocene	31.8	-88.3	33	-77	Lutetian	Claiborne	Lisbon	Upper	13	USA	Alabama	Choctaw
1111	Mollusca	Gastropoda	Neogastropoda	Conoidea	Turridae	Protosurcula		FALSE	gabbii		FALSE		Protosurcula gabbii	64	TA	M2	F6	TAM2F6	Sessa et al. (2012)	Toulmin (1977)	ACh-8	81224	Mixed (glauconitic-carbonate)	Sand	-	Eocene	31.8	-88.3	33	-77	Lutetian	Claiborne	Lisbon	Upper	13	USA	Alabama	Choctaw
1112	Mollusca	Gastropoda	Neogastropoda	Olivoidea	Pseudolividae	Pseudoliva		FALSE	vetusta		FALSE		Pseudoliva vetusta	119	TA	M2	F6	TAM2F6	Sessa et al. (2012)	Toulmin (1977)	ACh-8	81224	Mixed (glauconitic-carbonate)	Sand	-	Eocene	31.8	-88.3	33	-77	Lutetian	Claiborne	Lisbon	Upper	13	USA	Alabama	Choctaw
1113	Mollusca	Gastropoda	Littorinimorpha	Tonnoidea	Ranellidae	Sassia		FALSE	septendentata		FALSE		Sassia septendentata	39	TA	M2	F6	TAM2F6	Sessa et al. (2012)	Toulmin (1977)	ACh-8	81224	Mixed (glauconitic-carbonate)	Sand	-	Eocene	31.8	-88.3	33	-77	Lutetian	Claiborne	Lisbon	Upper	13	USA	Alabama	Choctaw
1115	Mollusca	Gastropoda	Neogastropoda	Conoidea	Turridae	Scobinella	?	TRUE	hammettensis		FALSE		Scobinella hammettensis	2	TA	M2	F6	TAM2F6	based on family	Toulmin (1977)	ACh-8	81224	Mixed (glauconitic-carbonate)	Sand	-	Eocene	31.8	-88.3	33	-77	Lutetian	Claiborne	Lisbon	Upper	13	USA	Alabama	Choctaw
1114	Mollusca	Gastropoda	Neogastropoda	Conoidea	Turridae	Scobinella		FALSE	reticulatoides		FALSE		Scobinella reticulatoides	3	TA	M2	F6	TAM2F6	based on family	Toulmin (1977)	ACh-8	81224	Mixed (glauconitic-carbonate)	Sand	-	Eocene	31.8	-88.3	33	-77	Lutetian	Claiborne	Lisbon	Upper	13	USA	Alabama	Choctaw
1119	Mollusca	Gastropoda	Littorinimorpha	Naticoidea	Naticidae	Sinum		FALSE	arctatum		FALSE		Sinum arctatum	22	TB	M2	F6	TBM2F6	Sessa et al. (2012)	Toulmin (1977)	ACh-8	81224	Mixed (glauconitic-carbonate)	Sand	-	Eocene	31.8	-88.3	33	-77	Lutetian	Claiborne	Lisbon	Upper	13	USA	Alabama	Choctaw
1116	Mollusca	Gastropoda	Littorinimorpha	Naticoidea	Naticidae	Sinum		FALSE	beatricae		FALSE		Sinum beatricae	1	TB	M2	F6	TBM2F6	Sessa et al. (2012)	Toulmin (1977)	ACh-8	81224	Mixed (glauconitic-carbonate)	Sand	-	Eocene	31.8	-88.3	33	-77	Lutetian	Claiborne	Lisbon	Upper	13	USA	Alabama	Choctaw
1117	Mollusca	Gastropoda	Littorinimorpha	Naticoidea	Naticidae	Sinum		FALSE	bilex		FALSE		Sinum bilex	3	TB	M2	F6	TBM2F6	Sessa et al. (2012)	Toulmin (1977)	ACh-8	81224	Mixed (glauconitic-carbonate)	Sand	-	Eocene	31.8	-88.3	33	-77	Lutetian	Claiborne	Lisbon	Upper	13	USA	Alabama	Choctaw
1120	Mollusca	Gastropoda	Littorinimorpha	Naticoidea	Naticidae	Sinum		FALSE	bilex		FALSE		Sinum bilex	3	TB	M2	F6	TBM2F6	Sessa et al. (2012)	Toulmin (1977)	ACh-8	81224	Mixed (glauconitic-carbonate)	Sand	-	Eocene	31.8	-88.3	33	-77	Lutetian	Claiborne	Lisbon	Upper	13	USA	Alabama	Choctaw
1118	Mollusca	Gastropoda	Littorinimorpha	Naticoidea	Naticidae	Sinum		FALSE	declive		FALSE		Sinum declive	1	TB	M2	F6	TBM2F6	Sessa et al. (2012)	Toulmin (1977)	ACh-8	81224	Mixed (glauconitic-carbonate)	Sand	-	Eocene	31.8	-88.3	33	-77	Lutetian	Claiborne	Lisbon	Upper	13	USA	Alabama	Choctaw
1121	Mollusca	Bivalvia	Pectinida	Pectinoidea	Spondylidae	Spondylus		FALSE	sp.	informal	TRUE		Spondylus sp.	1	TA	M6	F1	TAM6F1	Sessa et al. (2012)	Toulmin (1977)	ACh-8	81224	Mixed (glauconitic-carbonate)	Sand	-	Eocene	31.8	-88.3	33	-77	Lutetian	Claiborne	Lisbon	Upper	13	USA	Alabama	Choctaw
1122	Mollusca	Gastropoda	Neogastropoda	Conoidea	Turridae	Surculoma		FALSE	penrosei		FALSE		Surculoma penrosei	2	TA	M2	F6	TAM2F6	Sessa et al. (2012)	Toulmin (1977)	ACh-8	81224	Mixed (glauconitic-carbonate)	Sand	-	Eocene	31.8	-88.3	33	-77	Lutetian	Claiborne	Lisbon	Upper	13	USA	Alabama	Choctaw
1123	Mollusca	Bivalvia	Cardiida	Tellinoidea	Tellinidae	Tellina		FALSE	sp.	informal	TRUE		Tellina sp.	1	TD	M3	F2	TDM3F2	Sessa et al. (2012)	Toulmin (1977)	ACh-8	81224	Mixed (glauconitic-carbonate)	Sand	-	Eocene	31.8	-88.3	33	-77	Lutetian	Claiborne	Lisbon	Upper	13	USA	Alabama	Choctaw
1124	Mollusca	Gastropoda	Littorinimorpha	Vermetoidea	Vermetidae	Thylacodes		FALSE	major		FALSE		Thylacodes major	5	TA	M6	F1	TAM6F1	Sessa et al. (2012)	Toulmin (1977)	ACh-8	81224	Mixed (glauconitic-carbonate)	Sand	-	Eocene	31.8	-88.3	33	-77	Lutetian	Claiborne	Lisbon	Upper	13	USA	Alabama	Choctaw
1125	Mollusca	Gastropoda	Littorinimorpha	Vermetoidea	Vermetidae	Thylacodes		FALSE	squamulosus		FALSE		Thylacodes squamulosus	2	TA	M6	F1	TAM6F1	Sessa et al. (2012)	Toulmin (1977)	ACh-8	81224	Mixed (glauconitic-carbonate)	Sand	-	Eocene	31.8	-88.3	33	-77	Lutetian	Claiborne	Lisbon	Upper	13	USA	Alabama	Choctaw
1126	Mollusca	Gastropoda	Littorinimorpha	Calyptraeoidea	Calyptraeidae	Trochita		FALSE	aperta		FALSE		Trochita aperta	7	TA	M3	F1	TAM3F1	Sessa et al. (2012)	Toulmin (1977)	ACh-8	81224	Mixed (glauconitic-carbonate)	Sand	-	Eocene	31.8	-88.3	33	-77	Lutetian	Claiborne	Lisbon	Upper	13	USA	Alabama	Choctaw
1127	Mollusca	Gastropoda	"Lower Heterobranchia"	Mathildoidea	Mathildidae	Tuba		FALSE	antiquata		FALSE		Tuba antiquata	5	TA	M2	F5	TAM2F5	Sessa et al. (2012)	Toulmin (1977)	ACh-8	81224	Mixed (glauconitic-carbonate)	Sand	-	Eocene	31.8	-88.3	33	-77	Lutetian	Claiborne	Lisbon	Upper	13	USA	Alabama	Choctaw
1128	Mollusca	Gastropoda	Neogastropoda	Conoidea	Clavatulidae	Turricula		FALSE	plenta		FALSE		Turricula plenta	11	TA	M2	F6	TAM2F6	Sessa et al. (2012)	Toulmin (1977)	ACh-8	81224	Mixed (glauconitic-carbonate)	Sand	-	Eocene	31.8	-88.3	33	-77	Lutetian	Claiborne	Lisbon	Upper	13	USA	Alabama	Choctaw
1131	Mollusca	Gastropoda	Caenogastropoda	Cerithioidea	Turritellidae	Turritella		FALSE	houstonia		FALSE		Turritella houstonia	8	TA	M2	F1	TAM2F1	Sessa et al. (2012)	Toulmin (1977)	ACh-8	81224	Mixed (glauconitic-carbonate)	Sand	-	Eocene	31.8	-88.3	33	-77	Lutetian	Claiborne	Lisbon	Upper	13	USA	Alabama	Choctaw
1130	Mollusca	Gastropoda	Caenogastropoda	Cerithioidea	Turritellidae	Turritella		FALSE	lisbonensis		FALSE		Turritella lisbonensis	20	TA	M2	F1	TAM2F1	Sessa et al. (2012)	Toulmin (1977)	ACh-8	81224	Mixed (glauconitic-carbonate)	Sand	-	Eocene	31.8	-88.3	33	-77	Lutetian	Claiborne	Lisbon	Upper	13	USA	Alabama	Choctaw
1129	Mollusca	Gastropoda	Caenogastropoda	Cerithioidea	Turritellidae	Turritella		FALSE	nasuta		FALSE		Turritella nasuta	110	TA	M2	F1	TAM2F1	Sessa et al. (2012)	Toulmin (1977)	ACh-8	81224	Mixed (glauconitic-carbonate)	Sand	-	Eocene	31.8	-88.3	33	-77	Lutetian	Claiborne	Lisbon	Upper	13	USA	Alabama	Choctaw
1133	Mollusca	Bivalvia	Carditida	Carditoidea	Carditidae	Venericardia		FALSE	complexicostata		FALSE		Venericardia complexicostata	1	TC	M3	F1	TCM3F1	Sessa et al. (2012)	Toulmin (1977)	ACh-8	81224	Mixed (glauconitic-carbonate)	Sand	-	Eocene	31.8	-88.3	33	-77	Lutetian	Claiborne	Lisbon	Upper	13	USA	Alabama	Choctaw
1132	Mollusca	Bivalvia	Carditida	Carditoidea	Carditidae	Venericardia		FALSE	densata		FALSE		Venericardia densata	250	TC	M3	F1	TCM3F1	Sessa et al. (2012)	Toulmin (1977)	ACh-8	81224	Mixed (glauconitic-carbonate)	Sand	-	Eocene	31.8	-88.3	33	-77	Lutetian	Claiborne	Lisbon	Upper	13	USA	Alabama	Choctaw
24156	Mollusca	Gastropoda	Heterobranchia	Acteonoidea	Acteonidae	Acteon		FALSE	idoneus		FALSE		Acteon idoneus	2	TA	M2	F6	TAM2F6	Sessa et al. (2012)	Ivany (1997)	ACh-8-a	2418	Glauconitic	Marl		Eocene	31.8372	-88.2528	35.53	-68.41	Lutetian	Claiborne	Lisbon	Upper	13	USA	Alabama	Choctaw	Barrytown, AL; Unit C', bag #1
24157	Mollusca	Gastropoda	Heterobranchia	Acteonoidea	Acteonidae	Acteon		FALSE	sp.	informal	TRUE		Acteon sp.	9	TA	M2	F6	TAM2F6	Sessa et al. (2012)	Ivany (1997)	ACh-8-a	2418	Glauconitic	Marl		Eocene	31.8372	-88.2528	35.53	-68.41	Lutetian	Claiborne	Lisbon	Upper	13	USA	Alabama	Choctaw	Barrytown, AL; Unit C', bag #1
24151	Mollusca	Gastropoda	Caenogastropoda	Campaniloidea	Ampullinidae	Ampullina		FALSE	sp.	informal	TRUE		Ampullina sp.	1	TA	M2	F6	TAM2F6	Sessa et al. (2012)	Ivany (1997)	ACh-8-a	2418	Glauconitic	Marl		Eocene	31.8372	-88.2528	35.53	-68.41	Lutetian	Claiborne	Lisbon	Upper	13	USA	Alabama	Choctaw	Barrytown, AL; Unit C', bag #1
24198	Mollusca	Gastropoda	Neogastropoda	Olivoidea	Ancillariidae	Ancilla		FALSE	staminea		FALSE		Ancilla staminea	18	TA	M2	F6	TAM2F6	Sessa et al. (2012)	Ivany (1997)	ACh-8-a	2418	Glauconitic	Marl		Eocene	31.8372	-88.2528	35.53	-68.41	Lutetian	Claiborne	Lisbon	Upper	13	USA	Alabama	Choctaw	Barrytown, AL; Unit C', bag #1
24148	Mollusca	Gastropoda	"Lower Heterobranchia"	Architectonicoidea	Architectonicidae	Architectonica		FALSE	elaborata		FALSE		Architectonica elaborata	3	TA	M2	F5	TAM2F5	Sessa et al. (2012)	Ivany (1997)	ACh-8-a	2418	Glauconitic	Marl		Eocene	31.8372	-88.2528	35.53	-68.41	Lutetian	Claiborne	Lisbon	Upper	13	USA	Alabama	Choctaw	Barrytown, AL; Unit C', bag #1
24149	Mollusca	Gastropoda	"Lower Heterobranchia"	Architectonicoidea	Architectonicidae	Architectonica		FALSE	scrobiculata		FALSE		Architectonica scrobiculata	3	TA	M2	F5	TAM2F5	Sessa et al. (2012)	Ivany (1997)	ACh-8-a	2418	Glauconitic	Marl		Eocene	31.8372	-88.2528	35.53	-68.41	Lutetian	Claiborne	Lisbon	Upper	13	USA	Alabama	Choctaw	Barrytown, AL; Unit C', bag #1
24126	Mollusca	Bivalvia	Cardiida	Tellinoidea	Tellinidae	Arcopagia		FALSE	raveneli		FALSE		Arcopagia raveneli	1	TD	M3	F2	TDM3F2	Sessa et al. (2012)	Ivany (1997)	ACh-8-a	2418	Glauconitic	Marl		Eocene	31.8372	-88.2528	35.53	-68.41	Lutetian	Claiborne	Lisbon	Upper	13	USA	Alabama	Choctaw	Barrytown, AL; Unit C', bag #1
24204	Mollusca	Gastropoda	Neogastropoda	Volutoidea	Volutidae	Athleta		FALSE	haleanus		FALSE		Athleta haleanus	31	TA	M2	F6	TAM2F6	Sessa et al. (2012)	Ivany (1997)	ACh-8-a	2418	Glauconitic	Marl		Eocene	31.8372	-88.2528	35.53	-68.41	Lutetian	Claiborne	Lisbon	Upper	13	USA	Alabama	Choctaw	Barrytown, AL; Unit C', bag #1
24205	Mollusca	Gastropoda	Neogastropoda	Volutoidea	Volutidae	Athleta		FALSE	lisbonensis		FALSE		Athleta lisbonensis	40	TA	M2	F6	TAM2F6	Sessa et al. (2012)	Ivany (1997)	ACh-8-a	2418	Glauconitic	Marl		Eocene	31.8372	-88.2528	35.53	-68.41	Lutetian	Claiborne	Lisbon	Upper	13	USA	Alabama	Choctaw	Barrytown, AL; Unit C', bag #1
24206	Mollusca	Gastropoda	Neogastropoda	Volutoidea	Volutidae	Athleta		FALSE	petrosus		FALSE		Athleta petrosus	11	TA	M2	F6	TAM2F6	Sessa et al. (2012)	Ivany (1997)	ACh-8-a	2418	Glauconitic	Marl		Eocene	31.8372	-88.2528	35.53	-68.41	Lutetian	Claiborne	Lisbon	Upper	13	USA	Alabama	Choctaw	Barrytown, AL; Unit C', bag #1
24173	Mollusca	Gastropoda	Neogastropoda	Buccinoidea	Buccinidae	Bolis		FALSE	sp.	informal	TRUE		Bolis sp.	1	TA	M2	F6	TAM2F6	based on family	Ivany (1997)	ACh-8-a	2418	Glauconitic	Marl		Eocene	31.8372	-88.2528	35.53	-68.41	Lutetian	Claiborne	Lisbon	Upper	13	USA	Alabama	Choctaw	Barrytown, AL; Unit C', bag #1
24199	Mollusca	Gastropoda	Neogastropoda	Volutoidea	Cancellariidae	Bonellitia		FALSE	sp.	informal	TRUE		Bonellitia sp.	1	TA	M2	F5	TAM2F5	Sessa et al. (2012)	Ivany (1997)	ACh-8-a	2418	Glauconitic	Marl		Eocene	31.8372	-88.2528	35.53	-68.41	Lutetian	Claiborne	Lisbon	Upper	13	USA	Alabama	Choctaw	Barrytown, AL; Unit C', bag #1
24200	Mollusca	Gastropoda	Neogastropoda	Volutoidea	Cancellariidae	Bonellitia		FALSE	sp.	informal	TRUE		Bonellitia sp.	51	TA	M2	F5	TAM2F5	Sessa et al. (2012)	Ivany (1997)	ACh-8-a	2418	Glauconitic	Marl		Eocene	31.8372	-88.2528	35.53	-68.41	Lutetian	Claiborne	Lisbon	Upper	13	USA	Alabama	Choctaw	Barrytown, AL; Unit C', bag #1
24194	Mollusca	Gastropoda	Neogastropoda	Muricoidea	Marginellidae	Bullata		FALSE	semen		FALSE		Bullata semen	1	TA	M2	F6	TAM2F6	Sessa et al. (2012)	Ivany (1997)	ACh-8-a	2418	Glauconitic	Marl		Eocene	31.8372	-88.2528	35.53	-68.41	Lutetian	Claiborne	Lisbon	Upper	13	USA	Alabama	Choctaw	Barrytown, AL; Unit C', bag #1
24208	Mollusca	Scaphopoda	Dentaliida	Dentaloidea	Gadilidae	Cadulus		FALSE	sp.	informal	TRUE		Cadulus sp.	7	TD	M2	F2	TDM2F2	Sessa et al. (2012)	Ivany (1997)	ACh-8-a	2418	Glauconitic	Marl		Eocene	31.8372	-88.2528	35.53	-68.41	Lutetian	Claiborne	Lisbon	Upper	13	USA	Alabama	Choctaw	Barrytown, AL; Unit C', bag #1
24146	Mollusca	Bivalvia	Venerida	Veneroidea	Veneridae	Callista		FALSE	perovata		FALSE		Callista perovata	3	TD	M3	F1	TDM3F1	Sessa et al. (2012)	Ivany (1997)	ACh-8-a	2418	Glauconitic	Marl		Eocene	31.8372	-88.2528	35.53	-68.41	Lutetian	Claiborne	Lisbon	Upper	13	USA	Alabama	Choctaw	Barrytown, AL; Unit C', bag #1
24137	Mollusca	Bivalvia	Nuculanida	Nuculanoidea	Nuculanidae	Calorhadia		FALSE	bella		FALSE		Calorhadia bella	14	TD	M2	F2	TDM2F2	Sessa et al. (2012)	Ivany (1997)	ACh-8-a	2418	Glauconitic	Marl		Eocene	31.8372	-88.2528	35.53	-68.41	Lutetian	Claiborne	Lisbon	Upper	13	USA	Alabama	Choctaw	Barrytown, AL; Unit C', bag #1
24138	Mollusca	Bivalvia	Nuculanida	Nuculanoidea	Nuculanidae	Calorhadia		FALSE	sp.	informal	TRUE		Calorhadia sp.	1	TD	M2	F2	TDM2F2	Sessa et al. (2012)	Ivany (1997)	ACh-8-a	2418	Glauconitic	Marl		Eocene	31.8372	-88.2528	35.53	-68.41	Lutetian	Claiborne	Lisbon	Upper	13	USA	Alabama	Choctaw	Barrytown, AL; Unit C', bag #1
24167	Mollusca	Gastropoda	Littorinimorpha	Stromboidea	Strombidae	Calyptraphorus		FALSE	velatus		FALSE		Calyptraphorus velatus	46	TA	M2	F4	TAM2F4	Sessa et al. (2012)	Ivany (1997)	ACh-8-a	2418	Glauconitic	Marl		Eocene	31.8372	-88.2528	35.53	-68.41	Lutetian	Claiborne	Lisbon	Upper	13	USA	Alabama	Choctaw	Barrytown, AL; Unit C', bag #1
24163	Mollusca	Gastropoda	Littorinimorpha	Capuloidea	Capulidae	Capulus		FALSE	sp.	informal	TRUE		Capulus sp.	1	TA	M2	F1	TAM2F1	Sessa et al. (2012)	Ivany (1997)	ACh-8-a	2418	Glauconitic	Marl		Eocene	31.8372	-88.2528	35.53	-68.41	Lutetian	Claiborne	Lisbon	Upper	13	USA	Alabama	Choctaw	Barrytown, AL; Unit C', bag #1
24135	Mollusca	Bivalvia	Myida	Myoidea	Corbulidae	Caryocorbula		FALSE	alabamiensis		FALSE		Caryocorbula alabamiensis	44	TD	M4	F1	TDM4F1	Sessa et al. (2012)	Ivany (1997)	ACh-8-a	2418	Glauconitic	Marl		Eocene	31.8372	-88.2528	35.53	-68.41	Lutetian	Claiborne	Lisbon	Upper	13	USA	Alabama	Choctaw	Barrytown, AL; Unit C', bag #1
24154	Mollusca	Gastropoda	Caenogastropoda	Epitonoidea	Epitoniidae	Cirsotrema		FALSE	sp.	informal	TRUE		Cirsotrema sp.	3	TA	M2	F5	TAM2F5	gastropod diet habitat database	Ivany (1997)	ACh-8-a	2418	Glauconitic	Marl		Eocene	31.8372	-88.2528	35.53	-68.41	Lutetian	Claiborne	Lisbon	Upper	13	USA	Alabama	Choctaw	Barrytown, AL; Unit C', bag #1
24186	Mollusca	Gastropoda	Neogastropoda	Conoidea	Turridae	Cochlespira		FALSE	engonata		FALSE		Cochlespira engonata	17	TA	M2	F6	TAM2F6	Sessa et al. (2012)	Ivany (1997)	ACh-8-a	2418	Glauconitic	Marl		Eocene	31.8372	-88.2528	35.53	-68.41	Lutetian	Claiborne	Lisbon	Upper	13	USA	Alabama	Choctaw	Barrytown, AL; Unit C', bag #1
24182	Mollusca	Gastropoda	Neogastropoda	Conoidea	Borsoniidae	Cordieria		FALSE	ludoviciana		FALSE		Cordieria ludoviciana	1	TA	M2	F6	TAM2F6	based on superfamily	Ivany (1997)	ACh-8-a	2418	Glauconitic	Marl		Eocene	31.8372	-88.2528	35.53	-68.41	Lutetian	Claiborne	Lisbon	Upper	13	USA	Alabama	Choctaw	Barrytown, AL; Unit C', bag #1
24160	Mollusca	Gastropoda	Littorinimorpha	Calyptraeoidea	Calyptraeidae	Crepidula		FALSE	dumosa		FALSE		Crepidula dumosa	2	TA	M3	F1	TAM3F1	Sessa et al. (2012)	Ivany (1997)	ACh-8-a	2418	Glauconitic	Marl		Eocene	31.8372	-88.2528	35.53	-68.41	Lutetian	Claiborne	Lisbon	Upper	13	USA	Alabama	Choctaw	Barrytown, AL; Unit C', bag #1
24161	Mollusca	Gastropoda	Littorinimorpha	Calyptraeoidea	Calyptraeidae	Crepidula		FALSE	lirata		FALSE		Crepidula lirata	9	TA	M3	F1	TAM3F1	Sessa et al. (2012)	Ivany (1997)	ACh-8-a	2418	Glauconitic	Marl		Eocene	31.8372	-88.2528	35.53	-68.41	Lutetian	Claiborne	Lisbon	Upper	13	USA	Alabama	Choctaw	Barrytown, AL; Unit C', bag #1
24140	Mollusca	Bivalvia	Ostreida	Ostreoidea	Ostreidae	Cubitostrea		FALSE	sellaeformis		FALSE		Cubitostrea sellaeformis	83	TA	M6	F1	TAM6F1	Sessa et al. (2012)	Ivany (1997)	ACh-8-a	2418	Glauconitic	Marl		Eocene	31.8372	-88.2528	35.53	-68.41	Lutetian	Claiborne	Lisbon	Upper	13	USA	Alabama	Choctaw	Barrytown, AL; Unit C', bag #1
24168	Mollusca	Gastropoda	Littorinimorpha	Truncatelloidea	Tornidae	Cyclostremiscus		FALSE	sp.	informal	TRUE		Cyclostremiscus sp.	1	TA	M2	F4	TAM2F4	Sessa et al. (2012)	Ivany (1997)	ACh-8-a	2418	Glauconitic	Marl		Eocene	31.8372	-88.2528	35.53	-68.41	Lutetian	Claiborne	Lisbon	Upper	13	USA	Alabama	Choctaw	Barrytown, AL; Unit C', bag #1
24159	Mollusca	Gastropoda	Lepetellida	Fissurelloidea	Fissurellidae	Diodora		FALSE	sp.	informal	TRUE		Diodora sp.	1	TA	M2	F4	TAM2F4	Sessa et al. (2012)	Ivany (1997)	ACh-8-a	2418	Glauconitic	Marl		Eocene	31.8372	-88.2528	35.53	-68.41	Lutetian	Claiborne	Lisbon	Upper	13	USA	Alabama	Choctaw	Barrytown, AL; Unit C', bag #1
24145	Mollusca	Bivalvia	Venerida	Ungulinoidea	Ungulinidae	Diplodonta		FALSE	ungulina		FALSE		Diplodonta ungulina	8	TC	M3	F1	TCM3F1	Sessa et al. (2012)	Ivany (1997)	ACh-8-a	2418	Glauconitic	Marl		Eocene	31.8372	-88.2528	35.53	-68.41	Lutetian	Claiborne	Lisbon	Upper	13	USA	Alabama	Choctaw	Barrytown, AL; Unit C', bag #1
24142	Mollusca	Bivalvia	Pectinida	Pectinoidea	Pectinidae	Eburneopecten		FALSE	sp.	informal	TRUE		Eburneopecten sp.	2	TA	M4	F1	TAM4F1	Stilwell, 1998	Ivany (1997)	ACh-8-a	2418	Glauconitic	Marl		Eocene	31.8372	-88.2528	35.53	-68.41	Lutetian	Claiborne	Lisbon	Upper	13	USA	Alabama	Choctaw	Barrytown, AL; Unit C', bag #1
24125	Mollusca	Bivalvia	Cardiida	Tellinoidea	Donacidae	Egerella		FALSE	sp.	informal	TRUE		Egerella sp.	1	TC	M3	F1	TCM3F1	based on family Bivalve life habits	Ivany (1997)	ACh-8-a	2418	Glauconitic	Marl		Eocene	31.8372	-88.2528	35.53	-68.41	Lutetian	Claiborne	Lisbon	Upper	13	USA	Alabama	Choctaw	Barrytown, AL; Unit C', bag #1
24187	Mollusca	Gastropoda	Neogastropoda	Conoidea	Turridae	Eopleurotoma		FALSE	sp.	informal	TRUE		Eopleurotoma sp.	42	TA	M2	F6	TAM2F6	Sessa et al. (2012)	Ivany (1997)	ACh-8-a	2418	Glauconitic	Marl		Eocene	31.8372	-88.2528	35.53	-68.41	Lutetian	Claiborne	Lisbon	Upper	13	USA	Alabama	Choctaw	Barrytown, AL; Unit C', bag #1
24188	Mollusca	Gastropoda	Neogastropoda	Conoidea	Turridae	Eosurcula		FALSE	moorei		FALSE		Eosurcula moorei	2	TA	M2	F6	TAM2F6	Sessa et al. (2012)	Ivany (1997)	ACh-8-a	2418	Glauconitic	Marl		Eocene	31.8372	-88.2528	35.53	-68.41	Lutetian	Claiborne	Lisbon	Upper	13	USA	Alabama	Choctaw	Barrytown, AL; Unit C', bag #1
24189	Mollusca	Gastropoda	Neogastropoda	Conoidea	Turridae	Eosurcula		FALSE	sp.	informal	TRUE		Eosurcula sp.	1	TA	M2	F6	TAM2F6	Sessa et al. (2012)	Ivany (1997)	ACh-8-a	2418	Glauconitic	Marl		Eocene	31.8372	-88.2528	35.53	-68.41	Lutetian	Claiborne	Lisbon	Upper	13	USA	Alabama	Choctaw	Barrytown, AL; Unit C', bag #1
24133	Mollusca	Bivalvia	Lucinida	Lucinoidea	Lucinidae	Epilucina		FALSE	sp.	informal	TRUE		Epilucina sp.	1	TD	M3	F3	TDM3F3	Sessa et al. (2012)	Ivany (1997)	ACh-8-a	2418	Glauconitic	Marl		Eocene	31.8372	-88.2528	35.53	-68.41	Lutetian	Claiborne	Lisbon	Upper	13	USA	Alabama	Choctaw	Barrytown, AL; Unit C', bag #1
24144	Mollusca	Bivalvia	Galeommatida	Galeommatoidea	Lasaeidae	Erycina		FALSE	aequorea		FALSE		Erycina aequorea	1	TC	M3	F1	TCM3F1	based on superfamily	Ivany (1997)	ACh-8-a	2418	Glauconitic	Marl		Eocene	31.8372	-88.2528	35.53	-68.41	Lutetian	Claiborne	Lisbon	Upper	13	USA	Alabama	Choctaw	Barrytown, AL; Unit C', bag #1
24127	Mollusca	Bivalvia	Cardiida	Tellinoidea	Tellinidae	Eurytellina		FALSE	papyria		FALSE		Eurytellina papyria	2	TD	M3	F2	TDM3F2	Sessa et al. (2012)	Ivany (1997)	ACh-8-a	2418	Glauconitic	Marl		Eocene	31.8372	-88.2528	35.53	-68.41	Lutetian	Claiborne	Lisbon	Upper	13	USA	Alabama	Choctaw	Barrytown, AL; Unit C', bag #1
24164	Mollusca	Gastropoda	Littorinimorpha	Ficoidea	Ficidae	Ficopsis		FALSE	sp.	informal	TRUE		Ficopsis sp.	13	TA	M2	F6	TAM2F6	Sessa et al. (2012)	Ivany (1997)	ACh-8-a	2418	Glauconitic	Marl		Eocene	31.8372	-88.2528	35.53	-68.41	Lutetian	Claiborne	Lisbon	Upper	13	USA	Alabama	Choctaw	Barrytown, AL; Unit C', bag #1
24195	Mollusca	Gastropoda	Neogastropoda	Mitroidea	Mitridae	Fusimitra		FALSE	sp.	informal	TRUE		Fusimitra sp.	13	TA	M2	F6	TAM2F6	Sessa et al. (2012)	Ivany (1997)	ACh-8-a	2418	Glauconitic	Marl		Eocene	31.8372	-88.2528	35.53	-68.41	Lutetian	Claiborne	Lisbon	Upper	13	USA	Alabama	Choctaw	Barrytown, AL; Unit C', bag #1
24123	Mollusca	Bivalvia	Arcida	Arcoidea	Glycymerididae	Glycymeris		FALSE	trigonella		FALSE		Glycymeris trigonella	18	TA	M3	F1	TAM3F1	Graham Oliver & Holmes, 2006.	Ivany (1997)	ACh-8-a	2418	Glauconitic	Marl		Eocene	31.8372	-88.2528	35.53	-68.41	Lutetian	Claiborne	Lisbon	Upper	13	USA	Alabama	Choctaw	Barrytown, AL; Unit C', bag #1
24190	Mollusca	Gastropoda	Neogastropoda	Conoidea	Turridae	Glyptotoma		FALSE	sp.	informal	TRUE		Glyptotoma sp.	4	TA	M2	F6	TAM2F6	based on family	Ivany (1997)	ACh-8-a	2418	Glauconitic	Marl		Eocene	31.8372	-88.2528	35.53	-68.41	Lutetian	Claiborne	Lisbon	Upper	13	USA	Alabama	Choctaw	Barrytown, AL; Unit C', bag #1
24184	Mollusca	Gastropoda	Neogastropoda	Conoidea	Terebridae	Hastula		FALSE	sp.	informal	TRUE		Hastula sp.	1	TA	M2	F6	TAM2F6	Sessa et al. (2012)	Ivany (1997)	ACh-8-a	2418	Glauconitic	Marl		Eocene	31.8372	-88.2528	35.53	-68.41	Lutetian	Claiborne	Lisbon	Upper	13	USA	Alabama	Choctaw	Barrytown, AL; Unit C', bag #1
24196	Mollusca	Gastropoda	Neogastropoda	Muricoidea	Muricidae	Hexaplex		FALSE	mantelli		FALSE		Hexaplex mantelli	2	TA	M2	F6	TAM2F6	Sessa et al. (2012)	Ivany (1997)	ACh-8-a	2418	Glauconitic	Marl		Eocene	31.8372	-88.2528	35.53	-68.41	Lutetian	Claiborne	Lisbon	Upper	13	USA	Alabama	Choctaw	Barrytown, AL; Unit C', bag #1
24172	Mollusca	Gastropoda	Littorinimorpha	Vanikoroidea	Hipponicidae	Hipponix		FALSE	sp.	informal	TRUE		Hipponix sp.	10	TA	M2	F4	TAM2F4	Sessa et al. (2012)	Ivany (1997)	ACh-8-a	2418	Glauconitic	Marl		Eocene	31.8372	-88.2528	35.53	-68.41	Lutetian	Claiborne	Lisbon	Upper	13	USA	Alabama	Choctaw	Barrytown, AL; Unit C', bag #1
24147	Mollusca	Bivalvia	Venerida	Veneroidea	Veneridae	Katherinella		FALSE	trinitatis		FALSE		Katherinella trinitatis	3	TD	M3	F1	TDM3F1	Sessa et al. (2012)	Ivany (1997)	ACh-8-a	2418	Glauconitic	Marl		Eocene	31.8372	-88.2528	35.53	-68.41	Lutetian	Claiborne	Lisbon	Upper	13	USA	Alabama	Choctaw	Barrytown, AL; Unit C', bag #1
24179	Mollusca	Gastropoda	Neogastropoda	Buccinoidea	Fasciolariidae	Latirus		FALSE	sp.	informal	TRUE		Latirus sp.	2	TA	M2	F6	TAM2F6	Sessa et al. (2012)	Ivany (1997)	ACh-8-a	2418	Glauconitic	Marl		Eocene	31.8372	-88.2528	35.53	-68.41	Lutetian	Claiborne	Lisbon	Upper	13	USA	Alabama	Choctaw	Barrytown, AL; Unit C', bag #1
24176	Mollusca	Gastropoda	Neogastropoda	Buccinoidea	Echinofulguridae	Levifusus		FALSE	mortonii		FALSE		Levifusus mortonii	6	TA	M2	F6	TAM2F6	Sessa et al. (2012)	Ivany (1997)	ACh-8-a	2418	Glauconitic	Marl		Eocene	31.8372	-88.2528	35.53	-68.41	Lutetian	Claiborne	Lisbon	Upper	13	USA	Alabama	Choctaw	Barrytown, AL; Unit C', bag #1
24177	Mollusca	Gastropoda	Neogastropoda	Buccinoidea	Echinofulguridae	Levifusus		FALSE	mortoniopsis		FALSE		Levifusus mortoniopsis	92	TA	M2	F6	TAM2F6	Sessa et al. (2012)	Ivany (1997)	ACh-8-a	2418	Glauconitic	Marl		Eocene	31.8372	-88.2528	35.53	-68.41	Lutetian	Claiborne	Lisbon	Upper	13	USA	Alabama	Choctaw	Barrytown, AL; Unit C', bag #1
24178	Mollusca	Gastropoda	Neogastropoda	Buccinoidea	Echinofulguridae	Levifusus		FALSE	sp.	informal	TRUE		Levifusus sp.	1	TA	M2	F6	TAM2F6	Sessa et al. (2012)	Ivany (1997)	ACh-8-a	2418	Glauconitic	Marl		Eocene	31.8372	-88.2528	35.53	-68.41	Lutetian	Claiborne	Lisbon	Upper	13	USA	Alabama	Choctaw	Barrytown, AL; Unit C', bag #1
24134	Mollusca	Bivalvia	Lucinida	Lucinoidea	Lucinidae	Lucina		FALSE	pomilia		FALSE		Lucina pomilia	13	TD	M3	F3	TDM3F3	Sessa et al. (2012)	Ivany (1997)	ACh-8-a	2418	Glauconitic	Marl		Eocene	31.8372	-88.2528	35.53	-68.41	Lutetian	Claiborne	Lisbon	Upper	13	USA	Alabama	Choctaw	Barrytown, AL; Unit C', bag #1
24128	Mollusca	Bivalvia	Cardiida	Tellinoidea	Tellinidae	Macoma		FALSE	sp.	informal	TRUE		Macoma sp.	1	TD	M3	F2	TDM3F2	Sessa et al. (2012)	Ivany (1997)	ACh-8-a	2418	Glauconitic	Marl		Eocene	31.8372	-88.2528	35.53	-68.41	Lutetian	Claiborne	Lisbon	Upper	13	USA	Alabama	Choctaw	Barrytown, AL; Unit C', bag #1
24170	Mollusca	Gastropoda	Littorinimorpha	Vanikoroidea	Eulimidae	Melanella		FALSE	sp.	informal	TRUE		Melanella sp.	1	TA	M2	F5	TAM2F5	based on family	Ivany (1997)	ACh-8-a	2418	Glauconitic	Marl		Eocene	31.8372	-88.2528	35.53	-68.41	Lutetian	Claiborne	Lisbon	Upper	13	USA	Alabama	Choctaw	Barrytown, AL; Unit C', bag #1
24152	Mollusca	Gastropoda	Caenogastropoda	Cerithioidea	Turritellidae	Mesalia		FALSE	vetusta		FALSE		Mesalia vetusta	13	TA	M2	F1	TAM2F1	Sessa et al. (2012)	Ivany (1997)	ACh-8-a	2418	Glauconitic	Marl		Eocene	31.8372	-88.2528	35.53	-68.41	Lutetian	Claiborne	Lisbon	Upper	13	USA	Alabama	Choctaw	Barrytown, AL; Unit C', bag #1
24191	Mollusca	Gastropoda	Neogastropoda	Conoidea	Turridae	Michela		FALSE	trabeatoides		FALSE		Michela trabeatoides	1	TA	M2	F6	TAM2F6	Sessa et al. (2012)	Ivany (1997)	ACh-8-a	2418	Glauconitic	Marl		Eocene	31.8372	-88.2528	35.53	-68.41	Lutetian	Claiborne	Lisbon	Upper	13	USA	Alabama	Choctaw	Barrytown, AL; Unit C', bag #1
24183	Mollusca	Gastropoda	Neogastropoda	Conoidea	Borsoniidae	Microdrillia		FALSE	sp.	informal	TRUE		Microdrillia sp.	2	TA	M2	F6	TAM2F6	Sessa et al. (2012)	Ivany (1997)	ACh-8-a	2418	Glauconitic	Marl		Eocene	31.8372	-88.2528	35.53	-68.41	Lutetian	Claiborne	Lisbon	Upper	13	USA	Alabama	Choctaw	Barrytown, AL; Unit C', bag #1
24197	Mollusca	Gastropoda	Neogastropoda	Muricoidea	Muricidae	Murex		FALSE	sp.	informal	TRUE		Murex sp.	6	TA	M2	F6	TAM2F6	based on family	Ivany (1997)	ACh-8-a	2418	Glauconitic	Marl		Eocene	31.8372	-88.2528	35.53	-68.41	Lutetian	Claiborne	Lisbon	Upper	13	USA	Alabama	Choctaw	Barrytown, AL; Unit C', bag #1
24171	Mollusca	Gastropoda	Littorinimorpha	Vanikoroidea	Eulimidae	Niso		FALSE	umbilicata		FALSE		Niso umbilicata	2	TA	M2	F5	TAM2F5	based on family	Ivany (1997)	ACh-8-a	2418	Glauconitic	Marl		Eocene	31.8372	-88.2528	35.53	-68.41	Lutetian	Claiborne	Lisbon	Upper	13	USA	Alabama	Choctaw	Barrytown, AL; Unit C', bag #1
24139	Mollusca	Bivalvia	Nuculida	Nuculoidea	Nuculidae	Nucula		FALSE	magnifica		FALSE		Nucula magnifica	13	TC	M2	F2	TCM2F2	Sessa et al. (2012)	Ivany (1997)	ACh-8-a	2418	Glauconitic	Marl		Eocene	31.8372	-88.2528	35.53	-68.41	Lutetian	Claiborne	Lisbon	Upper	13	USA	Alabama	Choctaw	Barrytown, AL; Unit C', bag #1
24124	Mollusca	Bivalvia	Arcida	Arcoidea	Noetiidae	Pachecoa		FALSE	sp.	informal	TRUE		Pachecoa sp.	950	TA	M4	F1	TAM4F1	Graham Oliver & Holmes, 2006.	Ivany (1997)	ACh-8-a	2418	Glauconitic	Marl		Eocene	31.8372	-88.2528	35.53	-68.41	Lutetian	Claiborne	Lisbon	Upper	13	USA	Alabama	Choctaw	Barrytown, AL; Unit C', bag #1
24174	Mollusca	Gastropoda	Neogastropoda	Buccinoidea	Buccinidae	Penion		FALSE	bellus		FALSE		Penion bellus	4	TA	M2	F6	TAM2F6	based on family	Ivany (1997)	ACh-8-a	2418	Glauconitic	Marl		Eocene	31.8372	-88.2528	35.53	-68.41	Lutetian	Claiborne	Lisbon	Upper	13	USA	Alabama	Choctaw	Barrytown, AL; Unit C', bag #1
24180	Mollusca	Gastropoda	Neogastropoda	Buccinoidea	Nassariidae	Phos		FALSE	sp.	informal	TRUE		Phos sp.	228	TA	M2	F6	TAM2F6		Ivany (1997)	ACh-8-a	2418	Glauconitic	Marl		Eocene	31.8372	-88.2528	35.53	-68.41	Lutetian	Claiborne	Lisbon	Upper	13	USA	Alabama	Choctaw	Barrytown, AL; Unit C', bag #1
24122	Mollusca	Bivalvia	Arcida	Arcoidea	Arcidae	Plagiarca		FALSE	rhomboidella		FALSE		Plagiarca rhomboidella	2	TA	M4	F1	TAM4F1	Graham Oliver & Holmes, 2006.	Ivany (1997)	ACh-8-a	2418	Glauconitic	Marl		Eocene	31.8372	-88.2528	35.53	-68.41	Lutetian	Claiborne	Lisbon	Upper	13	USA	Alabama	Choctaw	Barrytown, AL; Unit C', bag #1
24192	Mollusca	Gastropoda	Neogastropoda	Conoidea	Turridae	Protosurcula		FALSE	gabbii		FALSE		Protosurcula gabbii	4	TA	M2	F6	TAM2F6	Sessa et al. (2012)	Ivany (1997)	ACh-8-a	2418	Glauconitic	Marl		Eocene	31.8372	-88.2528	35.53	-68.41	Lutetian	Claiborne	Lisbon	Upper	13	USA	Alabama	Choctaw	Barrytown, AL; Unit C', bag #1
24181	Mollusca	Gastropoda	Neogastropoda	Olivoidea	Pseudolividae	Pseudoliva		FALSE	vetusta		FALSE		Pseudoliva vetusta	23	TA	M2	F6	TAM2F6	Sessa et al. (2012)	Ivany (1997)	ACh-8-a	2418	Glauconitic	Marl		Eocene	31.8372	-88.2528	35.53	-68.41	Lutetian	Claiborne	Lisbon	Upper	13	USA	Alabama	Choctaw	Barrytown, AL; Unit C', bag #1
24141	Mollusca	Bivalvia	Ostreida	Pterioidea	Pteriidae	Pteria		FALSE	limula		FALSE		Pteria limula	1	TA	M6	F1	TAM6F1	Sessa et al. (2012)	Ivany (1997)	ACh-8-a	2418	Glauconitic	Marl		Eocene	31.8372	-88.2528	35.53	-68.41	Lutetian	Claiborne	Lisbon	Upper	13	USA	Alabama	Choctaw	Barrytown, AL; Unit C', bag #1
24155	Mollusca	Gastropoda	Cephalaspidea	Bulloidea	Retusidae	Retusa		FALSE	galba		FALSE		Retusa galba	103	TA	M2	F6	TAM2F6	Sessa et al. (2012)	Ivany (1997)	ACh-8-a	2418	Glauconitic	Marl		Eocene	31.8372	-88.2528	35.53	-68.41	Lutetian	Claiborne	Lisbon	Upper	13	USA	Alabama	Choctaw	Barrytown, AL; Unit C', bag #1
24158	Mollusca	Gastropoda	Ringiculimorpha	Ringiculoidea	Ringiculidae	Ringicula		FALSE	trapaquara		FALSE		Ringicula trapaquara	5	TA	M2	F6	TAM2F6	Sessa et al. (2012)	Ivany (1997)	ACh-8-a	2418	Glauconitic	Marl		Eocene	31.8372	-88.2528	35.53	-68.41	Lutetian	Claiborne	Lisbon	Upper	13	USA	Alabama	Choctaw	Barrytown, AL; Unit C', bag #1
24165	Mollusca	Gastropoda	Littorinimorpha	Naticoidea	Naticidae	Sinum		FALSE	declive		FALSE		Sinum declive	1	TB	M2	F6	TBM2F6	Sessa et al. (2012)	Ivany (1997)	ACh-8-a	2418	Glauconitic	Marl		Eocene	31.8372	-88.2528	35.53	-68.41	Lutetian	Claiborne	Lisbon	Upper	13	USA	Alabama	Choctaw	Barrytown, AL; Unit C', bag #1
24166	Mollusca	Gastropoda	Littorinimorpha	Naticoidea	Naticidae	Sinum		FALSE	sp.	informal	TRUE		Sinum sp.	3	TB	M2	F6	TBM2F6	Sessa et al. (2012)	Ivany (1997)	ACh-8-a	2418	Glauconitic	Marl		Eocene	31.8372	-88.2528	35.53	-68.41	Lutetian	Claiborne	Lisbon	Upper	13	USA	Alabama	Choctaw	Barrytown, AL; Unit C', bag #1
24207	Mollusca	Gastropoda	Trochida	Trochoidea	Skeneidae	Skenea		FALSE	pignus		FALSE		Skenea pignus	5	TA	M2	F4	TAM2F4		Ivany (1997)	ACh-8-a	2418	Glauconitic	Marl		Eocene	31.8372	-88.2528	35.53	-68.41	Lutetian	Claiborne	Lisbon	Upper	13	USA	Alabama	Choctaw	Barrytown, AL; Unit C', bag #1
24143	Mollusca	Bivalvia	Solemyida	Solemyoidea	Solemyidae	Solemya		FALSE	bilix		FALSE		Solemya bilix	3	TD	M3	F3	TDM3F3	Sessa et al. (2012)	Ivany (1997)	ACh-8-a	2418	Glauconitic	Marl		Eocene	31.8372	-88.2528	35.53	-68.41	Lutetian	Claiborne	Lisbon	Upper	13	USA	Alabama	Choctaw	Barrytown, AL; Unit C', bag #1
24129	Mollusca	Bivalvia	Cardiida	Tellinoidea	Tellinidae	Tellina		FALSE	leana		FALSE		Tellina leana	6	TD	M3	F2	TDM3F2	Sessa et al. (2012)	Ivany (1997)	ACh-8-a	2418	Glauconitic	Marl		Eocene	31.8372	-88.2528	35.53	-68.41	Lutetian	Claiborne	Lisbon	Upper	13	USA	Alabama	Choctaw	Barrytown, AL; Unit C', bag #1
24130	Mollusca	Bivalvia	Cardiida	Tellinoidea	Tellinidae	Tellina		FALSE	trumani		FALSE		Tellina trumani	1	TD	M3	F2	TDM3F2	Sessa et al. (2012)	Ivany (1997)	ACh-8-a	2418	Glauconitic	Marl		Eocene	31.8372	-88.2528	35.53	-68.41	Lutetian	Claiborne	Lisbon	Upper	13	USA	Alabama	Choctaw	Barrytown, AL; Unit C', bag #1
24185	Mollusca	Gastropoda	Neogastropoda	Conoidea	Terebridae	Terebra		FALSE	texagyra		FALSE		Terebra texagyra	1	TA	M2	F6	TAM2F6	Miller, 1975.	Ivany (1997)	ACh-8-a	2418	Glauconitic	Marl		Eocene	31.8372	-88.2528	35.53	-68.41	Lutetian	Claiborne	Lisbon	Upper	13	USA	Alabama	Choctaw	Barrytown, AL; Unit C', bag #1
24175	Mollusca	Gastropoda	Neogastropoda	Buccinoidea	Buccinidae	Terebrifusus		FALSE	multiplicatus		FALSE		Terebrifusus multiplicatus	17	TA	M2	F6	TAM2F6	Sessa et al. (2012)	Ivany (1997)	ACh-8-a	2418	Glauconitic	Marl		Eocene	31.8372	-88.2528	35.53	-68.41	Lutetian	Claiborne	Lisbon	Upper	13	USA	Alabama	Choctaw	Barrytown, AL; Unit C', bag #1
24201	Mollusca	Gastropoda	Neogastropoda	Volutoidea	Cancellariidae	Trigonostoma		FALSE	babylonicum		FALSE		Trigonostoma babylonicum	2	TA	M2	F5	TAM2F5	Sessa et al. (2012)	Ivany (1997)	ACh-8-a	2418	Glauconitic	Marl		Eocene	31.8372	-88.2528	35.53	-68.41	Lutetian	Claiborne	Lisbon	Upper	13	USA	Alabama	Choctaw	Barrytown, AL; Unit C', bag #1
24202	Mollusca	Gastropoda	Neogastropoda	Volutoidea	Cancellariidae	Trigonostoma		FALSE	gemmatum		FALSE		Trigonostoma gemmatum	8	TA	M2	F5	TAM2F5	Sessa et al. (2012)	Ivany (1997)	ACh-8-a	2418	Glauconitic	Marl		Eocene	31.8372	-88.2528	35.53	-68.41	Lutetian	Claiborne	Lisbon	Upper	13	USA	Alabama	Choctaw	Barrytown, AL; Unit C', bag #1
24203	Mollusca	Gastropoda	Neogastropoda	Volutoidea	Cancellariidae	Trigonostoma		FALSE	panones		FALSE		Trigonostoma panones	1	TA	M2	F5	TAM2F5	Sessa et al. (2012)	Ivany (1997)	ACh-8-a	2418	Glauconitic	Marl		Eocene	31.8372	-88.2528	35.53	-68.41	Lutetian	Claiborne	Lisbon	Upper	13	USA	Alabama	Choctaw	Barrytown, AL; Unit C', bag #1
24162	Mollusca	Gastropoda	Littorinimorpha	Calyptraeoidea	Calyptraeidae	Trochita		FALSE	aperta		FALSE		Trochita aperta	9	TA	M3	F1	TAM3F1	Sessa et al. (2012)	Ivany (1997)	ACh-8-a	2418	Glauconitic	Marl		Eocene	31.8372	-88.2528	35.53	-68.41	Lutetian	Claiborne	Lisbon	Upper	13	USA	Alabama	Choctaw	Barrytown, AL; Unit C', bag #1
24193	Mollusca	Gastropoda	Neogastropoda	Conoidea	Turridae	Tropisurcula		FALSE	texana		FALSE		Tropisurcula texana	15	TA	M2	F6	TAM2F6	Sessa et al. (2012)	Ivany (1997)	ACh-8-a	2418	Glauconitic	Marl		Eocene	31.8372	-88.2528	35.53	-68.41	Lutetian	Claiborne	Lisbon	Upper	13	USA	Alabama	Choctaw	Barrytown, AL; Unit C', bag #1
24209	Mollusca	Gastropoda	Neogastropoda	Conoidea	Turridae	Trypanotoma		FALSE	sp.	informal	TRUE		Trypanotoma sp.	5	TA	M2	F6	TAM2F6	Sessa et al. (2012)	Ivany (1997)	ACh-8-a	2418	Glauconitic	Marl		Eocene	31.8372	-88.2528	35.53	-68.41	Lutetian	Claiborne	Lisbon	Upper	13	USA	Alabama	Choctaw	Barrytown, AL; Unit C', bag #1
24150	Mollusca	Gastropoda	"Lower Heterobranchia"	Mathildoidea	Mathildidae	Tuba		FALSE	antiquata		FALSE		Tuba antiquata	6	TA	M2	F5	TAM2F5	Sessa et al. (2012)	Ivany (1997)	ACh-8-a	2418	Glauconitic	Marl		Eocene	31.8372	-88.2528	35.53	-68.41	Lutetian	Claiborne	Lisbon	Upper	13	USA	Alabama	Choctaw	Barrytown, AL; Unit C', bag #1
24153	Mollusca	Gastropoda	Caenogastropoda	Cerithioidea	Turritellidae	Turritella		FALSE	sp.	informal	TRUE		Turritella sp.	912	TA	M2	F1	TAM2F1	Sessa et al. (2012)	Ivany (1997)	ACh-8-a	2418	Glauconitic	Marl		Eocene	31.8372	-88.2528	35.53	-68.41	Lutetian	Claiborne	Lisbon	Upper	13	USA	Alabama	Choctaw	Barrytown, AL; Unit C', bag #1
24131	Mollusca	Bivalvia	Carditida	Carditoidea	Carditidae	Venericardia		FALSE	planicosta		FALSE		Venericardia planicosta	19	TC	M3	F1	TCM3F1	Sessa et al. (2012)	Ivany (1997)	ACh-8-a	2418	Glauconitic	Marl		Eocene	31.8372	-88.2528	35.53	-68.41	Lutetian	Claiborne	Lisbon	Upper	13	USA	Alabama	Choctaw	Barrytown, AL; Unit C', bag #1
24132	Mollusca	Bivalvia	Carditida	Carditoidea	Carditidae	Venericardia		FALSE	rotunda		FALSE		Venericardia rotunda	89	TC	M3	F1	TCM3F1	Sessa et al. (2012)	Ivany (1997)	ACh-8-a	2418	Glauconitic	Marl		Eocene	31.8372	-88.2528	35.53	-68.41	Lutetian	Claiborne	Lisbon	Upper	13	USA	Alabama	Choctaw	Barrytown, AL; Unit C', bag #1
24169	Mollusca	Gastropoda	Littorinimorpha	Truncatelloidea	Tornidae	Vitrinella		FALSE	sp.	informal	TRUE		Vitrinella sp.	2	TA	M2	F4	TAM2F4	Sessa et al. (2012)	Ivany (1997)	ACh-8-a	2418	Glauconitic	Marl		Eocene	31.8372	-88.2528	35.53	-68.41	Lutetian	Claiborne	Lisbon	Upper	13	USA	Alabama	Choctaw	Barrytown, AL; Unit C', bag #1
24136	Mollusca	Bivalvia	Myida	Myoidea	Corbulidae	Vokesula		FALSE	smithvillensis		FALSE		Vokesula smithvillensis	17	TD	M4	F1	TDM4F1	Sessa et al. (2012)	Ivany (1997)	ACh-8-a	2418	Glauconitic	Marl		Eocene	31.8372	-88.2528	35.53	-68.41	Lutetian	Claiborne	Lisbon	Upper	13	USA	Alabama	Choctaw	Barrytown, AL; Unit C', bag #1
24247	Mollusca	Gastropoda	Neogastropoda	Olivoidea	Ancillariidae	Ancilla		FALSE	staminea		FALSE		Ancilla staminea	1	TA	M2	F6	TAM2F6	Sessa et al. (2012)	Ivany (1997)	ACh-8-a2	6788	Glauconitic	Marl	Sand	Eocene	31.8372	-88.2528	35.53	-68.41	Lutetian	Claiborne	Lisbon	Upper	13	USA	Alabama	Choctaw	Barrytown, AL; Unit C', bag #2
24214	Mollusca	Bivalvia	Cardiida	Tellinoidea	Tellinidae	Arcopagia		FALSE	raveneli		FALSE		Arcopagia raveneli	1	TD	M3	F2	TDM3F2	Sessa et al. (2012)	Ivany (1997)	ACh-8-a2	6788	Glauconitic	Marl	Sand	Eocene	31.8372	-88.2528	35.53	-68.41	Lutetian	Claiborne	Lisbon	Upper	13	USA	Alabama	Choctaw	Barrytown, AL; Unit C', bag #2
24248	Mollusca	Gastropoda	Neogastropoda	Volutoidea	Volutidae	Athleta		FALSE	haleanus		FALSE		Athleta haleanus	7	TA	M2	F6	TAM2F6	Sessa et al. (2012)	Ivany (1997)	ACh-8-a2	6788	Glauconitic	Marl	Sand	Eocene	31.8372	-88.2528	35.53	-68.41	Lutetian	Claiborne	Lisbon	Upper	13	USA	Alabama	Choctaw	Barrytown, AL; Unit C', bag #2
24249	Mollusca	Gastropoda	Neogastropoda	Volutoidea	Volutidae	Athleta		FALSE	lisbonensis		FALSE		Athleta lisbonensis	1	TA	M2	F6	TAM2F6	Sessa et al. (2012)	Ivany (1997)	ACh-8-a2	6788	Glauconitic	Marl	Sand	Eocene	31.8372	-88.2528	35.53	-68.41	Lutetian	Claiborne	Lisbon	Upper	13	USA	Alabama	Choctaw	Barrytown, AL; Unit C', bag #2
24250	Mollusca	Gastropoda	Neogastropoda	Volutoidea	Volutidae	Athleta		FALSE	petrosus		FALSE		Athleta petrosus	1	TA	M2	F6	TAM2F6	Sessa et al. (2012)	Ivany (1997)	ACh-8-a2	6788	Glauconitic	Marl	Sand	Eocene	31.8372	-88.2528	35.53	-68.41	Lutetian	Claiborne	Lisbon	Upper	13	USA	Alabama	Choctaw	Barrytown, AL; Unit C', bag #2
24223	Mollusca	Bivalvia	Nuculanida	Nuculanoidea	Nuculanidae	Calorhadia		FALSE	bella		FALSE		Calorhadia bella	5	TD	M2	F2	TDM2F2	Sessa et al. (2012)	Ivany (1997)	ACh-8-a2	6788	Glauconitic	Marl	Sand	Eocene	31.8372	-88.2528	35.53	-68.41	Lutetian	Claiborne	Lisbon	Upper	13	USA	Alabama	Choctaw	Barrytown, AL; Unit C', bag #2
24224	Mollusca	Bivalvia	Nuculanida	Nuculanoidea	Nuculanidae	Calorhadia		FALSE	sp.	informal	TRUE		Calorhadia sp.	15	TD	M2	F2	TDM2F2	Sessa et al. (2012)	Ivany (1997)	ACh-8-a2	6788	Glauconitic	Marl	Sand	Eocene	31.8372	-88.2528	35.53	-68.41	Lutetian	Claiborne	Lisbon	Upper	13	USA	Alabama	Choctaw	Barrytown, AL; Unit C', bag #2
24233	Mollusca	Gastropoda	Littorinimorpha	Stromboidea	Strombidae	Calyptraphorus		FALSE	velatus		FALSE		Calyptraphorus velatus	7	TA	M2	F4	TAM2F4	Sessa et al. (2012)	Ivany (1997)	ACh-8-a2	6788	Glauconitic	Marl	Sand	Eocene	31.8372	-88.2528	35.53	-68.41	Lutetian	Claiborne	Lisbon	Upper	13	USA	Alabama	Choctaw	Barrytown, AL; Unit C', bag #2
24221	Mollusca	Bivalvia	Myida	Myoidea	Corbulidae	Caryocorbula		FALSE	alabamiensis		FALSE		Caryocorbula alabamiensis	19	TD	M4	F1	TDM4F1	Sessa et al. (2012)	Ivany (1997)	ACh-8-a2	6788	Glauconitic	Marl	Sand	Eocene	31.8372	-88.2528	35.53	-68.41	Lutetian	Claiborne	Lisbon	Upper	13	USA	Alabama	Choctaw	Barrytown, AL; Unit C', bag #2
24242	Mollusca	Gastropoda	Neogastropoda	Conoidea	Turridae	Cochlespira		FALSE	engonata		FALSE		Cochlespira engonata	5	TA	M2	F6	TAM2F6	Sessa et al. (2012)	Ivany (1997)	ACh-8-a2	6788	Glauconitic	Marl	Sand	Eocene	31.8372	-88.2528	35.53	-68.41	Lutetian	Claiborne	Lisbon	Upper	13	USA	Alabama	Choctaw	Barrytown, AL; Unit C', bag #2
24251	Mollusca	Scaphopoda	Dentaliida	Dentaloidea	Dentaliidae	Dentalium		FALSE	sp.	informal	TRUE		Dentalium sp.	24	TD	M2	F2	TDM2F2	Sessa et al. (2012)	Ivany (1997)	ACh-8-a2	6788	Glauconitic	Marl	Sand	Eocene	31.8372	-88.2528	35.53	-68.41	Lutetian	Claiborne	Lisbon	Upper	13	USA	Alabama	Choctaw	Barrytown, AL; Unit C', bag #2
24226	Mollusca	Bivalvia	Pectinida	Pectinoidea	Pectinidae	Eburneopecten		FALSE	sp.	informal	TRUE		Eburneopecten sp.	6	TA	M4	F1	TAM4F1	Stilwell, 1998	Ivany (1997)	ACh-8-a2	6788	Glauconitic	Marl	Sand	Eocene	31.8372	-88.2528	35.53	-68.41	Lutetian	Claiborne	Lisbon	Upper	13	USA	Alabama	Choctaw	Barrytown, AL; Unit C', bag #2
24218	Mollusca	Bivalvia	Lucinida	Lucinoidea	Lucinidae	Eophysema		FALSE	ozarkana		FALSE		Eophysema ozarkana	1	TD	M3	F3	TDM3F3	Sessa et al. (2012)	Ivany (1997)	ACh-8-a2	6788	Glauconitic	Marl	Sand	Eocene	31.8372	-88.2528	35.53	-68.41	Lutetian	Claiborne	Lisbon	Upper	13	USA	Alabama	Choctaw	Barrytown, AL; Unit C', bag #2
24243	Mollusca	Gastropoda	Neogastropoda	Conoidea	Turridae	Eopleurotoma		FALSE	sp.	informal	TRUE		Eopleurotoma sp.	7	TA	M2	F6	TAM2F6	Sessa et al. (2012)	Ivany (1997)	ACh-8-a2	6788	Glauconitic	Marl	Sand	Eocene	31.8372	-88.2528	35.53	-68.41	Lutetian	Claiborne	Lisbon	Upper	13	USA	Alabama	Choctaw	Barrytown, AL; Unit C', bag #2
24219	Mollusca	Bivalvia	Lucinida	Lucinoidea	Lucinidae	Epilucina		FALSE	sp.	informal	TRUE		Epilucina sp.	1	TD	M3	F3	TDM3F3	Sessa et al. (2012)	Ivany (1997)	ACh-8-a2	6788	Glauconitic	Marl	Sand	Eocene	31.8372	-88.2528	35.53	-68.41	Lutetian	Claiborne	Lisbon	Upper	13	USA	Alabama	Choctaw	Barrytown, AL; Unit C', bag #2
24227	Mollusca	Bivalvia	Galeommatida	Galeommatoidea	Lasaeidae	Erycina		FALSE	aequorea		FALSE		Erycina aequorea	5	TC	M3	F1	TCM3F1	based on superfamily	Ivany (1997)	ACh-8-a2	6788	Glauconitic	Marl	Sand	Eocene	31.8372	-88.2528	35.53	-68.41	Lutetian	Claiborne	Lisbon	Upper	13	USA	Alabama	Choctaw	Barrytown, AL; Unit C', bag #2
24231	Mollusca	Gastropoda	Littorinimorpha	Ficoidea	Ficidae	Ficopsis		FALSE	sp.	informal	TRUE		Ficopsis sp.	1	TA	M2	F6	TAM2F6	Sessa et al. (2012)	Ivany (1997)	ACh-8-a2	6788	Glauconitic	Marl	Sand	Eocene	31.8372	-88.2528	35.53	-68.41	Lutetian	Claiborne	Lisbon	Upper	13	USA	Alabama	Choctaw	Barrytown, AL; Unit C', bag #2
24232	Mollusca	Gastropoda	Littorinimorpha	Ficoidea	Ficidae	Ficopsis		FALSE	sp.	informal	TRUE		Ficopsis sp.	1	TA	M2	F6	TAM2F6	Sessa et al. (2012)	Ivany (1997)	ACh-8-a2	6788	Glauconitic	Marl	Sand	Eocene	31.8372	-88.2528	35.53	-68.41	Lutetian	Claiborne	Lisbon	Upper	13	USA	Alabama	Choctaw	Barrytown, AL; Unit C', bag #2
24245	Mollusca	Gastropoda	Neogastropoda	Mitroidea	Mitridae	Fusimitra		FALSE	sp.	informal	TRUE		Fusimitra sp.	2	TA	M2	F6	TAM2F6	Sessa et al. (2012)	Ivany (1997)	ACh-8-a2	6788	Glauconitic	Marl	Sand	Eocene	31.8372	-88.2528	35.53	-68.41	Lutetian	Claiborne	Lisbon	Upper	13	USA	Alabama	Choctaw	Barrytown, AL; Unit C', bag #2
24234	Mollusca	Gastropoda	Littorinimorpha	Vanikoroidea	Hipponicidae	Hipponix		FALSE	sp.	informal	TRUE		Hipponix sp.	1	TA	M2	F4	TAM2F4	Sessa et al. (2012)	Ivany (1997)	ACh-8-a2	6788	Glauconitic	Marl	Sand	Eocene	31.8372	-88.2528	35.53	-68.41	Lutetian	Claiborne	Lisbon	Upper	13	USA	Alabama	Choctaw	Barrytown, AL; Unit C', bag #2
24228	Mollusca	Bivalvia	Venerida	Veneroidea	Veneridae	Katherinella		FALSE	trinitatis		FALSE		Katherinella trinitatis	10	TD	M3	F1	TDM3F1	Sessa et al. (2012)	Ivany (1997)	ACh-8-a2	6788	Glauconitic	Marl	Sand	Eocene	31.8372	-88.2528	35.53	-68.41	Lutetian	Claiborne	Lisbon	Upper	13	USA	Alabama	Choctaw	Barrytown, AL; Unit C', bag #2
24238	Mollusca	Gastropoda	Neogastropoda	Buccinoidea	Echinofulguridae	Levifusus		FALSE	mortoniopsis		FALSE		Levifusus mortoniopsis	6	TA	M2	F6	TAM2F6	Sessa et al. (2012)	Ivany (1997)	ACh-8-a2	6788	Glauconitic	Marl	Sand	Eocene	31.8372	-88.2528	35.53	-68.41	Lutetian	Claiborne	Lisbon	Upper	13	USA	Alabama	Choctaw	Barrytown, AL; Unit C', bag #2
24220	Mollusca	Bivalvia	Lucinida	Lucinoidea	Lucinidae	Lucina		FALSE	papygracea		FALSE		Lucina papygracea	5	TD	M3	F3	TDM3F3	Sessa et al. (2012)	Ivany (1997)	ACh-8-a2	6788	Glauconitic	Marl	Sand	Eocene	31.8372	-88.2528	35.53	-68.41	Lutetian	Claiborne	Lisbon	Upper	13	USA	Alabama	Choctaw	Barrytown, AL; Unit C', bag #2
24215	Mollusca	Bivalvia	Cardiida	Tellinoidea	Tellinidae	Macoma		FALSE	sp.	informal	TRUE		Macoma sp.	6	TD	M3	F2	TDM3F2	Sessa et al. (2012)	Ivany (1997)	ACh-8-a2	6788	Glauconitic	Marl	Sand	Eocene	31.8372	-88.2528	35.53	-68.41	Lutetian	Claiborne	Lisbon	Upper	13	USA	Alabama	Choctaw	Barrytown, AL; Unit C', bag #2
24229	Mollusca	Gastropoda	Caenogastropoda	Cerithioidea	Turritellidae	Mesalia		FALSE	vetusta		FALSE		Mesalia vetusta	4	TA	M2	F1	TAM2F1	Sessa et al. (2012)	Ivany (1997)	ACh-8-a2	6788	Glauconitic	Marl	Sand	Eocene	31.8372	-88.2528	35.53	-68.41	Lutetian	Claiborne	Lisbon	Upper	13	USA	Alabama	Choctaw	Barrytown, AL; Unit C', bag #2
24241	Mollusca	Gastropoda	Neogastropoda	Conoidea	Borsoniidae	Microdrillia		FALSE	sp.	informal	TRUE		Microdrillia sp.	1	TA	M2	F6	TAM2F6	Sessa et al. (2012)	Ivany (1997)	ACh-8-a2	6788	Glauconitic	Marl	Sand	Eocene	31.8372	-88.2528	35.53	-68.41	Lutetian	Claiborne	Lisbon	Upper	13	USA	Alabama	Choctaw	Barrytown, AL; Unit C', bag #2
24246	Mollusca	Gastropoda	Neogastropoda	Muricoidea	Muricidae	Murotriton		FALSE	sp.	informal	TRUE		Murotriton sp.	1	TA	M2	F6	TAM2F6	based on family	Ivany (1997)	ACh-8-a2	6788	Glauconitic	Marl	Sand	Eocene	31.8372	-88.2528	35.53	-68.41	Lutetian	Claiborne	Lisbon	Upper	13	USA	Alabama	Choctaw	Barrytown, AL; Unit C', bag #2
24213	Mollusca	Bivalvia	Cardiida	Cardioidea	Cardiidae	Nemocardium		FALSE	sp.	informal	TRUE		Nemocardium sp.	1	TD	M3	F1	TDM3F1	Sessa et al. (2012)	Ivany (1997)	ACh-8-a2	6788	Glauconitic	Marl	Sand	Eocene	31.8372	-88.2528	35.53	-68.41	Lutetian	Claiborne	Lisbon	Upper	13	USA	Alabama	Choctaw	Barrytown, AL; Unit C', bag #2
24225	Mollusca	Bivalvia	Nuculida	Nuculoidea	Nuculidae	Nucula		FALSE	magnifica		FALSE		Nucula magnifica	3	TC	M2	F2	TCM2F2	Sessa et al. (2012)	Ivany (1997)	ACh-8-a2	6788	Glauconitic	Marl	Sand	Eocene	31.8372	-88.2528	35.53	-68.41	Lutetian	Claiborne	Lisbon	Upper	13	USA	Alabama	Choctaw	Barrytown, AL; Unit C', bag #2
24211	Mollusca	Bivalvia	Arcida	Arcoidea	Noetiidae	Pachecoa		FALSE	sp.	informal	TRUE		Pachecoa sp.	445	TA	M4	F1	TAM4F1	Graham Oliver & Holmes, 2006.	Ivany (1997)	ACh-8-a2	6788	Glauconitic	Marl	Sand	Eocene	31.8372	-88.2528	35.53	-68.41	Lutetian	Claiborne	Lisbon	Upper	13	USA	Alabama	Choctaw	Barrytown, AL; Unit C', bag #2
24235	Mollusca	Gastropoda	Neogastropoda	Buccinoidea	Buccinidae	Penion		FALSE	bellus		FALSE		Penion bellus	1	TA	M2	F6	TAM2F6	based on family	Ivany (1997)	ACh-8-a2	6788	Glauconitic	Marl	Sand	Eocene	31.8372	-88.2528	35.53	-68.41	Lutetian	Claiborne	Lisbon	Upper	13	USA	Alabama	Choctaw	Barrytown, AL; Unit C', bag #2
24239	Mollusca	Gastropoda	Neogastropoda	Buccinoidea	Nassariidae	Phos		FALSE	sp.	informal	TRUE		Phos sp.	22	TA	M2	F6	TAM2F6		Ivany (1997)	ACh-8-a2	6788	Glauconitic	Marl	Sand	Eocene	31.8372	-88.2528	35.53	-68.41	Lutetian	Claiborne	Lisbon	Upper	13	USA	Alabama	Choctaw	Barrytown, AL; Unit C', bag #2
24252	Mollusca	Bivalvia	Venerida	Veneroidea	Veneridae	Pitar		FALSE	sp.	informal	TRUE		Pitar sp.	1	TDb	M3	F1	TDM3F1	Sessa et al. (2012)	Ivany (1997)	ACh-8-a2	6788	Glauconitic	Marl	Sand	Eocene	31.8372	-88.2528	35.53	-68.41	Lutetian	Claiborne	Lisbon	Upper	13	USA	Alabama	Choctaw	Barrytown, AL; Unit C', bag #2
24210	Mollusca	Bivalvia	Arcida	Arcoidea	Arcidae	Plagiarca		FALSE	rhomboidella		FALSE		Plagiarca rhomboidella	2	TA	M4	F1	TAM4F1	Graham Oliver & Holmes, 2006.	Ivany (1997)	ACh-8-a2	6788	Glauconitic	Marl	Sand	Eocene	31.8372	-88.2528	35.53	-68.41	Lutetian	Claiborne	Lisbon	Upper	13	USA	Alabama	Choctaw	Barrytown, AL; Unit C', bag #2
24244	Mollusca	Gastropoda	Neogastropoda	Conoidea	Turridae	Protosurcula		FALSE	gabbii		FALSE		Protosurcula gabbii	1	TA	M2	F6	TAM2F6	Sessa et al. (2012)	Ivany (1997)	ACh-8-a2	6788	Glauconitic	Marl	Sand	Eocene	31.8372	-88.2528	35.53	-68.41	Lutetian	Claiborne	Lisbon	Upper	13	USA	Alabama	Choctaw	Barrytown, AL; Unit C', bag #2
24240	Mollusca	Gastropoda	Neogastropoda	Olivoidea	Pseudolividae	Pseudoliva		FALSE	vetusta		FALSE		Pseudoliva vetusta	3	TA	M2	F6	TAM2F6	Sessa et al. (2012)	Ivany (1997)	ACh-8-a2	6788	Glauconitic	Marl	Sand	Eocene	31.8372	-88.2528	35.53	-68.41	Lutetian	Claiborne	Lisbon	Upper	13	USA	Alabama	Choctaw	Barrytown, AL; Unit C', bag #2
24216	Mollusca	Bivalvia	Cardiida	Tellinoidea	Tellinidae	Tellina		FALSE	leana		FALSE		Tellina leana	3	TD	M3	F2	TDM3F2	Sessa et al. (2012)	Ivany (1997)	ACh-8-a2	6788	Glauconitic	Marl	Sand	Eocene	31.8372	-88.2528	35.53	-68.41	Lutetian	Claiborne	Lisbon	Upper	13	USA	Alabama	Choctaw	Barrytown, AL; Unit C', bag #2
24236	Mollusca	Gastropoda	Neogastropoda	Buccinoidea	Buccinidae	Terebrifusus		FALSE	multiplicatus		FALSE		Terebrifusus multiplicatus	3	TA	M2	F6	TAM2F6	Sessa et al. (2012)	Ivany (1997)	ACh-8-a2	6788	Glauconitic	Marl	Sand	Eocene	31.8372	-88.2528	35.53	-68.41	Lutetian	Claiborne	Lisbon	Upper	13	USA	Alabama	Choctaw	Barrytown, AL; Unit C', bag #2
24237	Mollusca	Gastropoda	Neogastropoda	Buccinoidea	Buccinidae	Terebrifusus		FALSE	sp.	informal	TRUE		Terebrifusus sp.	1	TA	M2	F6	TAM2F6	Sessa et al. (2012)	Ivany (1997)	ACh-8-a2	6788	Glauconitic	Marl	Sand	Eocene	31.8372	-88.2528	35.53	-68.41	Lutetian	Claiborne	Lisbon	Upper	13	USA	Alabama	Choctaw	Barrytown, AL; Unit C', bag #2
24212	Mollusca	Bivalvia	Arcida	Arcoidea	Noetiidae	Trinacria		FALSE	cuneus		FALSE		Trinacria cuneus	1	TA	M4	F1	TAM4F1	Graham Oliver & Holmes, 2006.	Ivany (1997)	ACh-8-a2	6788	Glauconitic	Marl	Sand	Eocene	31.8372	-88.2528	35.53	-68.41	Lutetian	Claiborne	Lisbon	Upper	13	USA	Alabama	Choctaw	Barrytown, AL; Unit C', bag #2
24253	Mollusca	Gastropoda	Neogastropoda	Conoidea	Turridae	Trypanotoma		FALSE	sp.	informal	TRUE		Trypanotoma sp.	7	TA	M2	F6	TAM2F6	Sessa et al. (2012)	Ivany (1997)	ACh-8-a2	6788	Glauconitic	Marl	Sand	Eocene	31.8372	-88.2528	35.53	-68.41	Lutetian	Claiborne	Lisbon	Upper	13	USA	Alabama	Choctaw	Barrytown, AL; Unit C', bag #2
24230	Mollusca	Gastropoda	Caenogastropoda	Cerithioidea	Turritellidae	Turritella		FALSE	sp.	informal	TRUE		Turritella sp.	366	TA	M2	F1	TAM2F1	Sessa et al. (2012)	Ivany (1997)	ACh-8-a2	6788	Glauconitic	Marl	Sand	Eocene	31.8372	-88.2528	35.53	-68.41	Lutetian	Claiborne	Lisbon	Upper	13	USA	Alabama	Choctaw	Barrytown, AL; Unit C', bag #2
24217	Mollusca	Bivalvia	Carditida	Carditoidea	Carditidae	Venericardia		FALSE	rotunda		FALSE		Venericardia rotunda	30	TC	M3	F1	TCM3F1	Sessa et al. (2012)	Ivany (1997)	ACh-8-a2	6788	Glauconitic	Marl	Sand	Eocene	31.8372	-88.2528	35.53	-68.41	Lutetian	Claiborne	Lisbon	Upper	13	USA	Alabama	Choctaw	Barrytown, AL; Unit C', bag #2
24222	Mollusca	Bivalvia	Myida	Myoidea	Corbulidae	Vokesula		FALSE	smithvillensis		FALSE		Vokesula smithvillensis	8	TD	M4	F1	TDM4F1	Sessa et al. (2012)	Ivany (1997)	ACh-8-a2	6788	Glauconitic	Marl	Sand	Eocene	31.8372	-88.2528	35.53	-68.41	Lutetian	Claiborne	Lisbon	Upper	13	USA	Alabama	Choctaw	Barrytown, AL; Unit C', bag #2
1134	Mollusca	Gastropoda	Heterobranchia	Acteonoidea	Acteonidae	Acteon		FALSE	idoneus		FALSE		Acteon idoneus	5	TA	M2	F6	TAM2F6	Sessa et al. (2012)	Ivany (1997)	ACh-8-b1	2419	Glauconitic	Marl		Eocene	31.8	-88.3	32.5	-79.4	Lutetian	Claiborne	Lisbon	Upper	13	USA	Alabama	Choctaw
1135	Mollusca	Gastropoda	Neogastropoda	Olivoidea	Ancillariidae	Ancilla		FALSE	staminea		FALSE		Ancilla staminea	2	TA	M2	F6	TAM2F6	Sessa et al. (2012)	Ivany (1997)	ACh-8-b1	2419	Glauconitic	Marl		Eocene	31.8	-88.3	32.5	-79.4	Lutetian	Claiborne	Lisbon	Upper	13	USA	Alabama	Choctaw
1136	Mollusca	Gastropoda	"Lower Heterobranchia"	Architectonicoidea	Architectonicidae	Architectonica		FALSE	elaborata		FALSE		Architectonica elaborata	4	TA	M2	F5	TAM2F5	Sessa et al. (2012)	Ivany (1997)	ACh-8-b1	2419	Glauconitic	Marl		Eocene	31.8	-88.3	32.5	-79.4	Lutetian	Claiborne	Lisbon	Upper	13	USA	Alabama	Choctaw
1137	Mollusca	Gastropoda	Neogastropoda	Volutoidea	Volutidae	Athleta		FALSE	haleanus		FALSE		Athleta haleanus	11	TA	M2	F6	TAM2F6	Sessa et al. (2012)	Ivany (1997)	ACh-8-b1	2419	Glauconitic	Marl		Eocene	31.8	-88.3	32.5	-79.4	Lutetian	Claiborne	Lisbon	Upper	13	USA	Alabama	Choctaw
1138	Mollusca	Gastropoda	Neogastropoda	Volutoidea	Volutidae	Athleta		FALSE	petrosus		FALSE		Athleta petrosus	7	TA	M2	F6	TAM2F6	Sessa et al. (2012)	Ivany (1997)	ACh-8-b1	2419	Glauconitic	Marl		Eocene	31.8	-88.3	32.5	-79.4	Lutetian	Claiborne	Lisbon	Upper	13	USA	Alabama	Choctaw
1139	Mollusca	Bivalvia	Carditida	Crassatelloidea	Crassatellidae	Bathytormus		FALSE	clarkensis		FALSE		Bathytormus clarkensis	2	TA	M3	F1	TAM3F1	Sessa et al. (2012)	Ivany (1997)	ACh-8-b1	2419	Glauconitic	Marl		Eocene	31.8	-88.3	32.5	-79.4	Lutetian	Claiborne	Lisbon	Upper	13	USA	Alabama	Choctaw
1140	Mollusca	Gastropoda	Neogastropoda	Volutoidea	Cancellariidae	Bonellitia		FALSE	sp.	informal	TRUE		Bonellitia sp.	28	TA	M2	F5	TAM2F5	Sessa et al. (2012)	Ivany (1997)	ACh-8-b1	2419	Glauconitic	Marl		Eocene	31.8	-88.3	32.5	-79.4	Lutetian	Claiborne	Lisbon	Upper	13	USA	Alabama	Choctaw
1167	Mollusca	Gastropoda	Neogastropoda	Buccinoidea	Nassariidae	Buccitriton		FALSE	texanum		FALSE		Buccitriton texanum	323	TA	M2	F6	TAM2F6	Sessa et al. (2012)	Ivany (1997)	ACh-8-b1	2419	Glauconitic	Marl		Eocene	31.8	-88.3	32.5	-79.4	Lutetian	Claiborne	Lisbon	Upper	13	USA	Alabama	Choctaw
1141	Mollusca	Scaphopoda	Dentaliida	Dentaloidea	Gadilidae	Cadulus		FALSE	sp.	informal	TRUE		Cadulus sp.	82	TD	M2	F2	TDM2F2	Sessa et al. (2012)	Ivany (1997)	ACh-8-b1	2419	Glauconitic	Marl		Eocene	31.8	-88.3	32.5	-79.4	Lutetian	Claiborne	Lisbon	Upper	13	USA	Alabama	Choctaw
1142	Mollusca	Bivalvia	Nuculanida	Nuculanoidea	Nuculanidae	Calorhadia		FALSE	bella		FALSE		Calorhadia bella	2	TD	M2	F2	TDM2F2	Sessa et al. (2012)	Ivany (1997)	ACh-8-b1	2419	Glauconitic	Marl		Eocene	31.8	-88.3	32.5	-79.4	Lutetian	Claiborne	Lisbon	Upper	13	USA	Alabama	Choctaw
1143	Mollusca	Gastropoda	Littorinimorpha	Stromboidea	Strombidae	Calyptraphorus		FALSE	velatus		FALSE		Calyptraphorus velatus	14	TA	M2	F4	TAM2F4	Sessa et al. (2012)	Ivany (1997)	ACh-8-b1	2419	Glauconitic	Marl		Eocene	31.8	-88.3	32.5	-79.4	Lutetian	Claiborne	Lisbon	Upper	13	USA	Alabama	Choctaw
1144	Mollusca	Gastropoda	Caenogastropoda	Triphoroidea	Newtoniellidae	Cerithiella		FALSE	sp.	informal	TRUE		Cerithiella sp.	1	TA	M2	F5	TAM2F5	Sessa et al. (2012)	Ivany (1997)	ACh-8-b1	2419	Glauconitic	Marl		Eocene	31.8	-88.3	32.5	-79.4	Lutetian	Claiborne	Lisbon	Upper	13	USA	Alabama	Choctaw
1145	Mollusca	Gastropoda	Caenogastropoda	Epitonoidea	Epitoniidae	Cirsotrema		FALSE	sp.	informal	TRUE		Cirsotrema sp.	3	TA	M2	F5	TAM2F5	gastropod diet habitat database	Ivany (1997)	ACh-8-b1	2419	Glauconitic	Marl		Eocene	31.8	-88.3	32.5	-79.4	Lutetian	Claiborne	Lisbon	Upper	13	USA	Alabama	Choctaw
1146	Mollusca	Gastropoda	Neogastropoda	Muricoidea	Marginellidae	Closia		FALSE	sp.	informal	TRUE		Closia sp.	1	TA	M2	F6	TAM2F6	based on family	Ivany (1997)	ACh-8-b1	2419	Glauconitic	Marl		Eocene	31.8	-88.3	32.5	-79.4	Lutetian	Claiborne	Lisbon	Upper	13	USA	Alabama	Choctaw
1147	Mollusca	Gastropoda	Neogastropoda	Conoidea	Turridae	Cochlespira		FALSE	engonata		FALSE		Cochlespira engonata	8	TA	M2	F6	TAM2F6	Sessa et al. (2012)	Ivany (1997)	ACh-8-b1	2419	Glauconitic	Marl		Eocene	31.8	-88.3	32.5	-79.4	Lutetian	Claiborne	Lisbon	Upper	13	USA	Alabama	Choctaw
1148	Mollusca	Bivalvia	Myida	Myoidea	Corbulidae	Corbula		FALSE	extenuata		FALSE		Corbula extenuata	8	TD	M4	F1	TDM4F1	Sessa et al. (2012)	Ivany (1997)	ACh-8-b1	2419	Glauconitic	Marl		Eocene	31.8	-88.3	32.5	-79.4	Lutetian	Claiborne	Lisbon	Upper	13	USA	Alabama	Choctaw
1149	Mollusca	Bivalvia	Ostreida	Ostreoidea	Ostreidae	Cubitostrea		FALSE	sellaeformis		FALSE		Cubitostrea sellaeformis	56	TA	M6	F1	TAM6F1	Sessa et al. (2012)	Ivany (1997)	ACh-8-b1	2419	Glauconitic	Marl		Eocene	31.8	-88.3	32.5	-79.4	Lutetian	Claiborne	Lisbon	Upper	13	USA	Alabama	Choctaw
1150	Mollusca	Bivalvia	Venerida	Ungulinoidea	Ungulinidae	Diplodonta		FALSE	ungulina		FALSE		Diplodonta ungulina	3	TC	M3	F1	TCM3F1	Sessa et al. (2012)	Ivany (1997)	ACh-8-b1	2419	Glauconitic	Marl		Eocene	31.8	-88.3	32.5	-79.4	Lutetian	Claiborne	Lisbon	Upper	13	USA	Alabama	Choctaw
1151	Mollusca	Bivalvia	Pectinida	Pectinoidea	Pectinidae	Eburneopecten		FALSE	sp.	informal	TRUE		Eburneopecten sp.	5	TA	M4	F1	TAM4F1	Stilwell, 1998	Ivany (1997)	ACh-8-b1	2419	Glauconitic	Marl		Eocene	31.8	-88.3	32.5	-79.4	Lutetian	Claiborne	Lisbon	Upper	13	USA	Alabama	Choctaw
1152	Mollusca	Gastropoda	Neogastropoda	Conoidea	Turridae	Eopleurotoma		FALSE	lisboncola		FALSE		Eopleurotoma lisboncola	20	TA	M2	F6	TAM2F6	Sessa et al. (2012)	Ivany (1997)	ACh-8-b1	2419	Glauconitic	Marl		Eocene	31.8	-88.3	32.5	-79.4	Lutetian	Claiborne	Lisbon	Upper	13	USA	Alabama	Choctaw
1153	Mollusca	Gastropoda	Neogastropoda	Conoidea	Turridae	Eosurcula		FALSE	moorei		FALSE		Eosurcula moorei	10	TA	M2	F6	TAM2F6	Sessa et al. (2012)	Ivany (1997)	ACh-8-b1	2419	Glauconitic	Marl		Eocene	31.8	-88.3	32.5	-79.4	Lutetian	Claiborne	Lisbon	Upper	13	USA	Alabama	Choctaw
1154	Mollusca	Gastropoda	Neogastropoda	Conoidea	Turridae	Eosurcula		FALSE	sp.	informal	TRUE		Eosurcula sp.	2	TA	M2	F6	TAM2F6	Sessa et al. (2012)	Ivany (1997)	ACh-8-b1	2419	Glauconitic	Marl		Eocene	31.8	-88.3	32.5	-79.4	Lutetian	Claiborne	Lisbon	Upper	13	USA	Alabama	Choctaw
1155	Mollusca	Gastropoda	Littorinimorpha	Vanikoroidea	Eulimidae	Eulima		FALSE	extremis		FALSE		Eulima extremis	1	TA	M2	F5	TAM2F5	Sessa et al. (2012)	Ivany (1997)	ACh-8-b1	2419	Glauconitic	Marl		Eocene	31.8	-88.3	32.5	-79.4	Lutetian	Claiborne	Lisbon	Upper	13	USA	Alabama	Choctaw
1156	Mollusca	Gastropoda	Littorinimorpha	Ficoidea	Ficidae	Ficopsis		FALSE	penita		FALSE		Ficopsis penita	8	TA	M2	F6	TAM2F6	Sessa et al. (2012)	Ivany (1997)	ACh-8-b1	2419	Glauconitic	Marl		Eocene	31.8	-88.3	32.5	-79.4	Lutetian	Claiborne	Lisbon	Upper	13	USA	Alabama	Choctaw
1156	Mollusca	Gastropoda	Littorinimorpha	Ficoidea	Ficidae	Ficopsis		FALSE	texana		FALSE		Ficopsis texana	1	TA	M2	F6	TAM2F6	Sessa et al. (2012)	Ivany (1997)	ACh-8-b1	2419	Glauconitic	Marl		Eocene	31.8	-88.3	32.5	-79.4	Lutetian	Claiborne	Lisbon	Upper	13	USA	Alabama	Choctaw
1157	Mollusca	Gastropoda	Neogastropoda	Mitroidea	Mitridae	Fusimitra		FALSE	polita		FALSE		Fusimitra polita	9	TA	M2	F6	TAM2F6	Sessa et al. (2012)	Ivany (1997)	ACh-8-b1	2419	Glauconitic	Marl		Eocene	31.8	-88.3	32.5	-79.4	Lutetian	Claiborne	Lisbon	Upper	13	USA	Alabama	Choctaw
1158	Mollusca	Bivalvia	Arcida	Arcoidea	Glycymerididae	Glycymeris		FALSE	trigonella		FALSE		Glycymeris trigonella	2	TA	M3	F1	TAM3F1	Graham Oliver & Holmes, 2006.	Ivany (1997)	ACh-8-b1	2419	Glauconitic	Marl		Eocene	31.8	-88.3	32.5	-79.4	Lutetian	Claiborne	Lisbon	Upper	13	USA	Alabama	Choctaw
1159	Mollusca	Gastropoda	Neogastropoda	Conoidea	Turridae	Glyptotoma		FALSE	conradiana		FALSE		Glyptotoma conradiana	5	TA	M2	F6	TAM2F6	based on family	Ivany (1997)	ACh-8-b1	2419	Glauconitic	Marl		Eocene	31.8	-88.3	32.5	-79.4	Lutetian	Claiborne	Lisbon	Upper	13	USA	Alabama	Choctaw
1160	Mollusca	Gastropoda	Neogastropoda	Buccinoidea	Fasciolariidae	Latirus		FALSE	moorei		FALSE		Latirus moorei	2	TA	M2	F6	TAM2F6	Sessa et al. (2012)	Ivany (1997)	ACh-8-b1	2419	Glauconitic	Marl		Eocene	31.8	-88.3	32.5	-79.4	Lutetian	Claiborne	Lisbon	Upper	13	USA	Alabama	Choctaw
1161	Mollusca	Gastropoda	Neogastropoda	Buccinoidea	Echinofulguridae	Levifusus		FALSE	mortonii		FALSE		Levifusus mortonii	1	TA	M2	F6	TAM2F6	Sessa et al. (2012)	Ivany (1997)	ACh-8-b1	2419	Glauconitic	Marl		Eocene	31.8	-88.3	32.5	-79.4	Lutetian	Claiborne	Lisbon	Upper	13	USA	Alabama	Choctaw
1161	Mollusca	Gastropoda	Neogastropoda	Buccinoidea	Echinofulguridae	Levifusus		FALSE	mortoniopsis		FALSE		Levifusus mortoniopsis	25	TA	M2	F6	TAM2F6	Sessa et al. (2012)	Ivany (1997)	ACh-8-b1	2419	Glauconitic	Marl		Eocene	31.8	-88.3	32.5	-79.4	Lutetian	Claiborne	Lisbon	Upper	13	USA	Alabama	Choctaw
1162	Mollusca	Gastropoda	Neogastropoda	Conoidea	Borsoniidae	Microdrillia		FALSE	sp.	informal	TRUE		Microdrillia sp.	2	TA	M2	F6	TAM2F6	Sessa et al. (2012)	Ivany (1997)	ACh-8-b1	2419	Glauconitic	Marl		Eocene	31.8	-88.3	32.5	-79.4	Lutetian	Claiborne	Lisbon	Upper	13	USA	Alabama	Choctaw
1163	Mollusca	Gastropoda	Littorinimorpha	Naticoidea	Naticidae	Naticidae	indet.	TRUE	sp.	indet.	TRUE		Naticidae sp.	147	TB	M2	F6	TBM2F6	based on family	Ivany (1997)	ACh-8-b1	2419	Glauconitic	Marl		Eocene	31.8	-88.3	32.5	-79.4	Lutetian	Claiborne	Lisbon	Upper	13	USA	Alabama	Choctaw
1164	Mollusca	Gastropoda	Littorinimorpha	Vanikoroidea	Eulimidae	Niso		FALSE	umbilicata		FALSE		Niso umbilicata	4	TA	M2	F5	TAM2F5	based on family	Ivany (1997)	ACh-8-b1	2419	Glauconitic	Marl		Eocene	31.8	-88.3	32.5	-79.4	Lutetian	Claiborne	Lisbon	Upper	13	USA	Alabama	Choctaw
1165	Mollusca	Bivalvia	Nuculida	Nuculoidea	Nuculidae	Nucula		FALSE	magnifica		FALSE		Nucula magnifica	8	TC	M2	F2	TCM2F2	Sessa et al. (2012)	Ivany (1997)	ACh-8-b1	2419	Glauconitic	Marl		Eocene	31.8	-88.3	32.5	-79.4	Lutetian	Claiborne	Lisbon	Upper	13	USA	Alabama	Choctaw
1166	Mollusca	Bivalvia	Arcida	Arcoidea	Noetiidae	Pachecoa		FALSE	sp.	informal	TRUE		Pachecoa sp.	265	TA	M4	F1	TAM4F1	Graham Oliver & Holmes, 2006.	Ivany (1997)	ACh-8-b1	2419	Glauconitic	Marl		Eocene	31.8	-88.3	32.5	-79.4	Lutetian	Claiborne	Lisbon	Upper	13	USA	Alabama	Choctaw
1168	Mollusca	Bivalvia	Arcida	Arcoidea	Arcidae	Plagiarca		FALSE	rhomboidella		FALSE		Plagiarca rhomboidella	2	TA	M4	F1	TAM4F1	Graham Oliver & Holmes, 2006.	Ivany (1997)	ACh-8-b1	2419	Glauconitic	Marl		Eocene	31.8	-88.3	32.5	-79.4	Lutetian	Claiborne	Lisbon	Upper	13	USA	Alabama	Choctaw
1169	Mollusca	Gastropoda	Neogastropoda	Conoidea	Turridae	Protosurcula		FALSE	gabbii		FALSE		Protosurcula gabbii	6	TA	M2	F6	TAM2F6	Sessa et al. (2012)	Ivany (1997)	ACh-8-b1	2419	Glauconitic	Marl		Eocene	31.8	-88.3	32.5	-79.4	Lutetian	Claiborne	Lisbon	Upper	13	USA	Alabama	Choctaw
1170	Mollusca	Gastropoda	Neogastropoda	Olivoidea	Pseudolividae	Pseudoliva		FALSE	vetusta		FALSE		Pseudoliva vetusta	2	TA	M2	F6	TAM2F6	Sessa et al. (2012)	Ivany (1997)	ACh-8-b1	2419	Glauconitic	Marl		Eocene	31.8	-88.3	32.5	-79.4	Lutetian	Claiborne	Lisbon	Upper	13	USA	Alabama	Choctaw
1171	Mollusca	Bivalvia	Ostreida	Pterioidea	Pteriidae	Pteria		FALSE	limula		FALSE		Pteria limula	5	TA	M6	F1	TAM6F1	Sessa et al. (2012)	Ivany (1997)	ACh-8-b1	2419	Glauconitic	Marl		Eocene	31.8	-88.3	32.5	-79.4	Lutetian	Claiborne	Lisbon	Upper	13	USA	Alabama	Choctaw
1172	Mollusca	Gastropoda	Heterobranchia	Pyramidelloidea	Pyramidellidae	Pyramidella		FALSE	propeacicula		FALSE		Pyramidella propeacicula	3	TA	M2	F5	TAM2F5	Sessa et al. (2012)	Ivany (1997)	ACh-8-b1	2419	Glauconitic	Marl		Eocene	31.8	-88.3	32.5	-79.4	Lutetian	Claiborne	Lisbon	Upper	13	USA	Alabama	Choctaw
1173	Mollusca	Gastropoda	Neogastropoda	Mitroidea	Pyramimitridae	Pyramimitra		FALSE	terebraeformis		FALSE		Pyramimitra terebraeformis	2	TA	M2	F5	TAM2F5	Sessa et al. (2012)	Ivany (1997)	ACh-8-b1	2419	Glauconitic	Marl		Eocene	31.8	-88.3	32.5	-79.4	Lutetian	Claiborne	Lisbon	Upper	13	USA	Alabama	Choctaw
1174	Mollusca	Gastropoda	Cephalaspidea	Bulloidea	Retusidae	Retusa		FALSE	galba		FALSE		Retusa galba	69	TA	M2	F6	TAM2F6	Sessa et al. (2012)	Ivany (1997)	ACh-8-b1	2419	Glauconitic	Marl		Eocene	31.8	-88.3	32.5	-79.4	Lutetian	Claiborne	Lisbon	Upper	13	USA	Alabama	Choctaw
1175	Mollusca	Gastropoda	Ringiculimorpha	Ringiculoidea	Ringiculidae	Ringicula		FALSE	trapaquara		FALSE		Ringicula trapaquara	95	TA	M2	F6	TAM2F6	Sessa et al. (2012)	Ivany (1997)	ACh-8-b1	2419	Glauconitic	Marl		Eocene	31.8	-88.3	32.5	-79.4	Lutetian	Claiborne	Lisbon	Upper	13	USA	Alabama	Choctaw
1176	Mollusca	Gastropoda	Littorinimorpha	Naticoidea	Naticidae	Sinum		FALSE	inconstans		FALSE		Sinum inconstans	1	TB	M2	F6	TBM2F6	Sessa et al. (2012)	Ivany (1997)	ACh-8-b1	2419	Glauconitic	Marl		Eocene	31.8	-88.3	32.5	-79.4	Lutetian	Claiborne	Lisbon	Upper	13	USA	Alabama	Choctaw
1177	Mollusca	Gastropoda	Trochida	Trochoidea	Skeneidae	Skenea		FALSE	pignus		FALSE		Skenea pignus	7	TA	M2	F4	TAM2F4		Ivany (1997)	ACh-8-b1	2419	Glauconitic	Marl		Eocene	31.8	-88.3	32.5	-79.4	Lutetian	Claiborne	Lisbon	Upper	13	USA	Alabama	Choctaw
1178	Mollusca	Gastropoda	Neogastropoda	Conoidea	Terebridae	Terebra		FALSE	texagyra		FALSE		Terebra texagyra	1	TA	M2	F6	TAM2F6	Miller, 1975.	Ivany (1997)	ACh-8-b1	2419	Glauconitic	Marl		Eocene	31.8	-88.3	32.5	-79.4	Lutetian	Claiborne	Lisbon	Upper	13	USA	Alabama	Choctaw
1179	Mollusca	Gastropoda	Neogastropoda	Buccinoidea	Buccinidae	Terebrifusus		FALSE	multiplicatus		FALSE		Terebrifusus multiplicatus	4	TA	M2	F6	TAM2F6	Sessa et al. (2012)	Ivany (1997)	ACh-8-b1	2419	Glauconitic	Marl		Eocene	31.8	-88.3	32.5	-79.4	Lutetian	Claiborne	Lisbon	Upper	13	USA	Alabama	Choctaw
1180	Mollusca	Gastropoda	Neogastropoda	Volutoidea	Cancellariidae	Trigonostoma		FALSE	babylonicum		FALSE		Trigonostoma babylonicum	5	TA	M2	F5	TAM2F5	Sessa et al. (2012)	Ivany (1997)	ACh-8-b1	2419	Glauconitic	Marl		Eocene	31.8	-88.3	32.5	-79.4	Lutetian	Claiborne	Lisbon	Upper	13	USA	Alabama	Choctaw
1181	Mollusca	Gastropoda	Neogastropoda	Volutoidea	Cancellariidae	Trigonostoma		FALSE	gemmatum		FALSE		Trigonostoma gemmatum	1	TA	M2	F5	TAM2F5	Sessa et al. (2012)	Ivany (1997)	ACh-8-b1	2419	Glauconitic	Marl		Eocene	31.8	-88.3	32.5	-79.4	Lutetian	Claiborne	Lisbon	Upper	13	USA	Alabama	Choctaw
1182	Mollusca	Gastropoda	Littorinimorpha	Calyptraeoidea	Calyptraeidae	Trochita		FALSE	aperta		FALSE		Trochita aperta	1	TA	M3	F1	TAM3F1	Sessa et al. (2012)	Ivany (1997)	ACh-8-b1	2419	Glauconitic	Marl		Eocene	31.8	-88.3	32.5	-79.4	Lutetian	Claiborne	Lisbon	Upper	13	USA	Alabama	Choctaw
1183	Mollusca	Gastropoda	Neogastropoda	Conoidea	Turridae	Trypanotopsis		FALSE	texana		FALSE		Trypanotopsis texana	2	TA	M2	F6	TAM2F6	based on family	Ivany (1997)	ACh-8-b1	2419	Glauconitic	Marl		Eocene	31.8	-88.3	32.5	-79.4	Lutetian	Claiborne	Lisbon	Upper	13	USA	Alabama	Choctaw
1184	Mollusca	Gastropoda	"Lower Heterobranchia"	Mathildoidea	Mathildidae	Tuba		FALSE	antiquata		FALSE		Tuba antiquata	5	TA	M2	F5	TAM2F5	Sessa et al. (2012)	Ivany (1997)	ACh-8-b1	2419	Glauconitic	Marl		Eocene	31.8	-88.3	32.5	-79.4	Lutetian	Claiborne	Lisbon	Upper	13	USA	Alabama	Choctaw
1185	Mollusca	Gastropoda	Caenogastropoda	Cerithioidea	Turritellidae	Turritella		FALSE	sp.	informal	TRUE		Turritella sp.	25	TA	M2	F1	TAM2F1	Sessa et al. (2012)	Ivany (1997)	ACh-8-b1	2419	Glauconitic	Marl		Eocene	31.8	-88.3	32.5	-79.4	Lutetian	Claiborne	Lisbon	Upper	13	USA	Alabama	Choctaw
1186	Mollusca	Bivalvia	Carditida	Carditoidea	Carditidae	Venericardia		FALSE	rotunda		FALSE		Venericardia rotunda	27	TC	M3	F1	TCM3F1	Sessa et al. (2012)	Ivany (1997)	ACh-8-b1	2419	Glauconitic	Marl		Eocene	31.8	-88.3	32.5	-79.4	Lutetian	Claiborne	Lisbon	Upper	13	USA	Alabama	Choctaw
1187	Mollusca	Bivalvia	Myida	Myoidea	Corbulidae	Vokesula		FALSE	smithvillensis		FALSE		Vokesula smithvillensis	4	TD	M4	F1	TDM4F1	Sessa et al. (2012)	Ivany (1997)	ACh-8-b1	2419	Glauconitic	Marl		Eocene	31.8	-88.3	32.5	-79.4	Lutetian	Claiborne	Lisbon	Upper	13	USA	Alabama	Choctaw
1188	Mollusca	Gastropoda	Heterobranchia	Acteonoidea	Acteonidae	Acteon		FALSE	idoneus		FALSE		Acteon idoneus	5	TA	M2	F6	TAM2F6	Sessa et al. (2012)	Ivany (1997)	ACh-8-b2	2420	Glauconitic	Marl		Eocene	31.8	-88.3	32.5	-79.4	Lutetian	Claiborne	Lisbon	Upper	13	USA	Alabama	Choctaw
1189	Mollusca	Gastropoda	Heterobranchia	Acteonoidea	Acteonidae	Acteon		FALSE	pomilius		FALSE		Acteon pomilius	1	TA	M2	F6	TAM2F6	Sessa et al. (2012)	Ivany (1997)	ACh-8-b2	2420	Glauconitic	Marl		Eocene	31.8	-88.3	32.5	-79.4	Lutetian	Claiborne	Lisbon	Upper	13	USA	Alabama	Choctaw
1190	Mollusca	Gastropoda	Neogastropoda	Olivoidea	Ancillariidae	Ancilla		FALSE	staminea		FALSE		Ancilla staminea	3	TA	M2	F6	TAM2F6	Sessa et al. (2012)	Ivany (1997)	ACh-8-b2	2420	Glauconitic	Marl		Eocene	31.8	-88.3	32.5	-79.4	Lutetian	Claiborne	Lisbon	Upper	13	USA	Alabama	Choctaw
1191	Mollusca	Gastropoda	"Lower Heterobranchia"	Architectonicoidea	Architectonicidae	Architectonica		FALSE	meekana		FALSE		Architectonica meekana	1	TA	M2	F5	TAM2F5	Sessa et al. (2012)	Ivany (1997)	ACh-8-b2	2420	Glauconitic	Marl		Eocene	31.8	-88.3	32.5	-79.4	Lutetian	Claiborne	Lisbon	Upper	13	USA	Alabama	Choctaw
1193	Mollusca	Gastropoda	Neogastropoda	Volutoidea	Volutidae	Athleta		FALSE	lisbonensis		FALSE		Athleta lisbonensis	5	TA	M2	F6	TAM2F6	Sessa et al. (2012)	Ivany (1997)	ACh-8-b2	2420	Glauconitic	Marl		Eocene	31.8	-88.3	32.5	-79.4	Lutetian	Claiborne	Lisbon	Upper	13	USA	Alabama	Choctaw
1192	Mollusca	Gastropoda	Neogastropoda	Volutoidea	Volutidae	Athleta		FALSE	petrosus		FALSE		Athleta petrosus	11	TA	M2	F6	TAM2F6	Sessa et al. (2012)	Ivany (1997)	ACh-8-b2	2420	Glauconitic	Marl		Eocene	31.8	-88.3	32.5	-79.4	Lutetian	Claiborne	Lisbon	Upper	13	USA	Alabama	Choctaw
1195	Mollusca	Gastropoda	Neogastropoda	Volutoidea	Cancellariidae	Bonellitia		FALSE	sp.	indet.	TRUE		Bonellitia sp.	33	TA	M2	F5	TAM2F5	Sessa et al. (2012)	Ivany (1997)	ACh-8-b2	2420	Glauconitic	Marl		Eocene	31.8	-88.3	32.5	-79.4	Lutetian	Claiborne	Lisbon	Upper	13	USA	Alabama	Choctaw
1222	Mollusca	Gastropoda	Neogastropoda	Buccinoidea	Nassariidae	Buccitriton		FALSE	texanum		FALSE		Buccitriton texanum	329	TA	M2	F6	TAM2F6	Sessa et al. (2012)	Ivany (1997)	ACh-8-b2	2420	Glauconitic	Marl		Eocene	31.8	-88.3	32.5	-79.4	Lutetian	Claiborne	Lisbon	Upper	13	USA	Alabama	Choctaw
1196	Mollusca	Scaphopoda	Dentaliida	Dentaloidea	Gadilidae	Cadulus		FALSE	sp.	informal	TRUE		Cadulus sp.	82	TD	M2	F2	TDM2F2	Sessa et al. (2012)	Ivany (1997)	ACh-8-b2	2420	Glauconitic	Marl		Eocene	31.8	-88.3	32.5	-79.4	Lutetian	Claiborne	Lisbon	Upper	13	USA	Alabama	Choctaw
1197	Mollusca	Gastropoda	Littorinimorpha	Stromboidea	Strombidae	Calyptraphorus		FALSE	velatus		FALSE		Calyptraphorus velatus	4	TA	M2	F4	TAM2F4	Sessa et al. (2012)	Ivany (1997)	ACh-8-b2	2420	Glauconitic	Marl		Eocene	31.8	-88.3	32.5	-79.4	Lutetian	Claiborne	Lisbon	Upper	13	USA	Alabama	Choctaw
1201	Mollusca	Bivalvia	Myida	Myoidea	Corbulidae	Caryocorbula		FALSE	alabamiensis		FALSE		Caryocorbula alabamiensis	9	TD	M4	F1	TDM4F1	Sessa et al. (2012)	Ivany (1997)	ACh-8-b2	2420	Glauconitic	Marl		Eocene	31.8	-88.3	32.5	-79.4	Lutetian	Claiborne	Lisbon	Upper	13	USA	Alabama	Choctaw
1198	Mollusca	Gastropoda	Caenogastropoda	Epitonoidea	Epitoniidae	Cirsotrema		FALSE	sp.	informal	TRUE		Cirsotrema sp.	3	TA	M2	F5	TAM2F5	gastropod diet habitat database	Ivany (1997)	ACh-8-b2	2420	Glauconitic	Marl		Eocene	31.8	-88.3	32.5	-79.4	Lutetian	Claiborne	Lisbon	Upper	13	USA	Alabama	Choctaw
1200	Mollusca	Gastropoda	Neogastropoda	Conoidea	Turridae	Cochlespira		FALSE	bella		FALSE		Cochlespira bella	1	TA	M2	F6	TAM2F6	Sessa et al. (2012)	Ivany (1997)	ACh-8-b2	2420	Glauconitic	Marl		Eocene	31.8	-88.3	32.5	-79.4	Lutetian	Claiborne	Lisbon	Upper	13	USA	Alabama	Choctaw
1199	Mollusca	Gastropoda	Neogastropoda	Conoidea	Turridae	Cochlespira		FALSE	engonata		FALSE		Cochlespira engonata	3	TA	M2	F6	TAM2F6	Sessa et al. (2012)	Ivany (1997)	ACh-8-b2	2420	Glauconitic	Marl		Eocene	31.8	-88.3	32.5	-79.4	Lutetian	Claiborne	Lisbon	Upper	13	USA	Alabama	Choctaw
[truncated: 23,444 more rows]
